# Supplementary material for: Quantitative Analysis of Fission Yeast Transcriptomes and Proteomes in Proliferating and Quiescent Cells
Source: Cell. 2012 Oct 26;151(3):671–83. doi: 10.1016/j.cell.2012.09.019 (PMC3482660; doi:10.1016/j.cell.2012.09.019)
Supplement: Document S1. Tables S1–S18 [file mmc1.xlsx]

## Sheet: CONTENT_AND_ABBREVIATIONS
			CONTENT
	TITLES:
	Table S1	Sequencing statistics and read counts for selected RNA categories
	Table S2	Replicates corrected RNA-seq scores and calculated copies per cell for all fission yeast coding and non-coding genes.
	Table S3	nCounter copies per cell measurements data and calibration tables
	Table S4	Copies per cell data for all RNAs and proteins, including mRNA and protein features and annotation
	Table S5	Protein selected for absolute quantification and their selected proteotypic peptides for which heavy reference peptides were synthesized and employed for quantification by stabel isotope dilution
	Table S6	Absolute abundances for selected proteins from proliferating cells
	Table S7	Absolute abundances for selected proteins from quiescence cells
	Table S8	Global absolute abundance estimations for all proteins identified from proliferating cells
	Table S9	Global absolute abundance estimations for all proteins identified from quiescence cells
	Table S10	Distribution of RNA and proteins copies per cells during proliferation and quiescence
	Table S11	Functional analysis tables
	Table S12	Quantitative analysis of fission yeast periodic genes
	Table S13	List of poly(A)- lncRNAs
	Table S14	Median cpc in functional categories during proliferation and quiescence
	Table S15	Microarray analysis of entry into quiescence (normalised data)
	Table S16	nCounter analysis of entry into quiescence (normalised data)
	Table S17	Fuctional categories used in this study
	Table S18	Comparison of protein complex stoichiometries
	DESCRIPTIONS:
	Tables S1-S3 relate to the transcriptomics experiments. They provide sequencing statistics and read counts for selected RNA categories (Table S1); corrected RNA-seq scores and calculated copy numbers/cell for all fission yeast coding and non-coding genes for biological replicates in proliferating and quiescent cells (Table S2); and the nCounter measurements of copy numbers/cell and calibration ta…
	Table S4 provides the core data table of this study. It contains averaged data on copy numbers/cell for all RNAs and proteins, together with mRNA and protein features, and annotation.
	Tables S5-S9 relate to the proteomics experiments. They provide the proteins used for absolute quantification and their selected proteotypic peptides for which heavy reference peptides were synthesized and employed for quantification by stable isotope dilution (Table S5); the absolute abundances for selected proteins from proliferating (Table S6) or quiescent cells (Table S7); and the global abso…
	Table S10 provides basic statistics on distribution of RNA and proteins copy numbers/cell during proliferation and quiescence.
	Table S11 contains statistics for all functional analyses discussed in this study.
	Table S12 contains the data generated by our quantitative analysis of fission yeast periodic genes.
	Table S13 contains the list of non-polyadenylated lncRNAs identified in this study.
	Table S14 contains data on median copy numbers/cell in functional categories during proliferation and quiescence used in figure 6.
	Table S15 contains the normalized data of the microarray analysis of entry into quiescence.
	Table S16 contains the normalized data of the nCounter analysis of entry into quiescence.
	Table S17 lists all functional categories used in this study.
	Table S18 Comparison of protein complex stoichiometries
	ABBREVIATIONS
	MM1	Proliferating culture 1
	MM2	Proliferating culture 2
	MN1	Quiescent culture 1
	MN2	Quiescent culture 2
	MM	Averaged proliferation data
	MN	Averaged quiescence data
	tot	Libraries from total RNA
	pA	Libraries from poly(A)+ RNA
	cpc	Copies per cell
	LTR	Long Terminal Repeats
	cRPK	Corrected RNA-seq score (Reads Per Kilobase of length corrected for mappability)
	ex	Total exons expression
	in	Total introns expression
	as	Expression antisense to Open Reading Frame
	repetitive	Number represent the number of libraries in which this gene was hit by reads matching to several places in the genome

## Sheet: Table_S1
		##Sequencing statistics and read counts for selected RNA categories
			Reads number
			MM1.tot	MM1.pA	MM2.tot	MM2.pA	MN1.tot	MN1.pA	MN2.tot	MN2.pA
		total	224332479	33269894	249487612	36858706	288811688	41750212	238551788	40005389
		mappable	172654009	28175368	196190086	30301950	201368817	33253445	176124919	31370728
		%mappable	76.9634	84.6873	78.6372	82.2111	69.7232	79.6486	73.8309	78.4163
		mRNA	5339580	4216076	6041923	4120173	5658388	3685444	5293111	3478170
		rRNA	165534329	142082	188042212	127376	191758261	73236	167313478	70900
		tRNAa	371359	96	481151	93	845105	175	684642	156
		snRNAa	82736	38	106922	43	475102	702	420194	943
		snoRNAa	123474	1038	160994	1115	498122	4023	448412	4330
		ncRNA	142168	65702	171439	62969	341662	137917	325156	157274
		mitochondrial	121112	2	151831	6	319309	17	292956	19
		LTR	418	315	509	285	1260	862	1106	1067
		a Contains very short and heavily modified RNAs, for which quantification is difficult and therefore less accurate.

## Sheet: Table_S2
##Replicates corrected RNA-seq scores and calculated copies per cell for all fission yeast coding and non-coding genes.
Systematic.name	Common.name	ORF.start	ORF.end	exonic.length	coding.strand	chromosome	repetitive	MM1.tot.cRPK_ex	MM1.pA.cRPK_ex	MM1.tot.cpc_ex	MM2.tot.cRPK_ex	MM2.pA.cRPK_ex	MM2.tot.cpc_ex	MN1.tot.cRPK_ex	MN1.pA.cRPK_ex	MN1.tot.cpc_ex	MN2.tot.cRPK_ex	MN2.pA.cRPK_ex	MN2.tot.cpc_ex	MM1.tot.cRPK_in	MM1.pA.cRPK_in	MM1.tot.cpc_in	MM2.tot.cRPK_in	MM2.pA.cRPK_in	MM2.tot.cpc_in	MN1.tot.cRPK_in	MN1.pA.cRPK_in	MN1.tot.cpc_in	MN2.tot.cRPK_in	MN2.pA.cRPK_in	MN2.tot.cpc_in	MM1.tot.cRPK_as	MM1.pA.cRPK_as	MM1.tot.cpc_as	MM2.tot.cRPK_as	MM2.pA.cRPK_as	MM2.tot.cpc_as	MN1.tot.cRPK_as	MN1.pA.cRPK_as	MN1.tot.cpc_as	MN2.tot.cRPK_as	MN2.pA.cRPK_as	MN2.tot.cpc_as
SPAC212.11	tlh1	1	5662	5.662	-	1	8	4.75	0.95	0.07	7.41	1.9	0.11	2.66	0.95	0.01	2.28	1.33	0.01	NA	NA	NA	NA	NA	NA	NA	NA	NA	NA	NA	NA	0.36	0.55	0.01	0	0.73	NA	0.36	0.55	0	0	0	NA
SPAC212.10	SPAC212.10	5726	6331	0.606	-	1	3	1.63	0	0.03	0	0	NA	1.63	0	0.01	0	0	NA	NA	NA	NA	NA	NA	NA	NA	NA	NA	NA	NA	NA	3.33	1.67	0.05	1.67	1.67	0.03	1.67	0	0.01	0	0	NA
SPAC212.09c	SPAC212.09c	7619	9274	1.656	+	1	8	31.85	14.6	0.39	23.89	15.26	0.31	61.05	21.9	0.19	47.11	28.53	0.16	NA	NA	NA	NA	NA	NA	NA	NA	NA	NA	NA	NA	0	0	NA	0	0	NA	0.67	0	0	0	0	NA
SPNCRNA.70	SPNCRNA.70	11027	11556	0.53	-	1	0	0	0	NA	0	0	NA	0	1.66	NA	0	0	NA	NA	NA	NA	NA	NA	NA	NA	NA	NA	NA	NA	NA	0	0	NA	0	0	NA	0	0	NA	0	0	NA
SPAC212.08c	SPAC212.08c	12158	12994	0.837	+	1	8	19.71	18.48	0.25	18.48	17.24	0.24	39.41	43.11	0.13	19.71	36.95	0.08	NA	NA	NA	NA	NA	NA	NA	NA	NA	NA	NA	NA	0	2.37	NA	0	0	NA	0	2.37	NA	0	1.18	NA
SPAC212.07c	SPAC212.07c	13665	14555	0.891	+	1	0	0	4.24	NA	1.06	1.06	0.02	0	3.18	NA	0	0	NA	NA	NA	NA	NA	NA	NA	NA	NA	NA	NA	NA	NA	1.15	0	0.02	0	0	NA	0	2.29	NA	1.15	2.29	0.01
SPAC212.12	SPAC212.12	15855	16226	0.372	+	1	8	21.08	63.25	0.27	34.26	52.71	0.43	57.98	102.78	0.18	28.99	68.52	0.11	NA	NA	NA	NA	NA	NA	NA	NA	NA	NA	NA	NA	2.51	5.02	0.04	5.02	0	0.07	2.51	5.02	0.01	2.51	2.51	0.01
SPAC212.06c	SPAC212.06c	18072	18557	0.444	+	1	5	1.91	5.73	0.03	5.73	7.63	0.08	7.63	0	0.03	13.36	5.73	0.06	0	0	NA	0	0	NA	0	0	NA	0	0	NA	1.94	1.94	0.03	3.88	1.94	0.06	3.88	1.94	0.02	1.94	1.94	0.01
SPAC212.05c	SPAC212.05c	20824	21015	0.192	+	1	0	0	0	NA	0	0	NA	0	0	NA	0	4.91	NA	NA	NA	NA	NA	NA	NA	NA	NA	NA	NA	NA	NA	0	0	NA	0	0	NA	0	0	NA	0	0	NA
LTR.21035.1	LTR.21035.1	21035	21329	0.295	+	1	1	0	0	NA	0	0	NA	0	0	NA	0	0	NA	NA	NA	NA	NA	NA	NA	NA	NA	NA	NA	NA	NA	0	0	NA	0	0	NA	2.82	0	0.01	0	0	NA
SPAC212.04c	SPAC212.04c	21587	22508	0.867	+	1	8	26.62	31.05	0.33	17.74	11.09	0.24	22.18	33.27	0.08	32.16	37.71	0.12	0	17.9	NA	0	0	NA	17.9	0	0.07	17.9	17.9	0.07	0	0	NA	0	0	NA	0	0	NA	0	0	NA
SPAC212.03	SPAC212.03	23589	23978	0.39	-	1	0	0	2.64	NA	0	0	NA	0	0	NA	0	0	NA	NA	NA	NA	NA	NA	NA	NA	NA	NA	NA	NA	NA	0	0	NA	0	0	NA	0	0	NA	0	0	NA
LTR.24281.1	LTR.24281.1	24281	24445	0.165	-	1	0	0	0	NA	0	0	NA	0	0	NA	0	0	NA	NA	NA	NA	NA	NA	NA	NA	NA	NA	NA	NA	NA	0	0	NA	0	0	NA	0	0	NA	0	0	NA
LTR.24581.1	LTR.24581.1	24581	24876	0.296	-	1	0	0	0	NA	0	0	NA	0	0	NA	0	0	NA	NA	NA	NA	NA	NA	NA	NA	NA	NA	NA	NA	NA	0	0	NA	0	0	NA	0	0	NA	0	0	NA
LTR.25997.1	LTR.25997.1	25997	26339	0.343	-	1	0	0	0	NA	0	0	NA	0	0	NA	0	0	NA	NA	NA	NA	NA	NA	NA	NA	NA	NA	NA	NA	NA	0	0	NA	0	0	NA	0	0	NA	0	0	NA
SPAC212.02	SPAC212.02	27353	27763	0.411	-	1	2	2.39	7.16	0.04	0	16.7	NA	0	0	NA	4.77	4.77	0.02	NA	NA	NA	NA	NA	NA	NA	NA	NA	NA	NA	NA	0	2.32	NA	0	0	NA	0	0	NA	0	2.32	NA
LTR.28124.1	LTR.28124.1	28124	28480	0.357	+	1	0	0	0	NA	0	0	NA	0	0	NA	0	2.46	NA	NA	NA	NA	NA	NA	NA	NA	NA	NA	NA	NA	NA	0	0	NA	0	0	NA	0	0	NA	0	0	NA
SPAC212.01c	SPAC212.01c	28738	29638	0.843	+	1	8	28.79	31.1	0.36	16.12	17.28	0.22	28.79	42.61	0.1	29.94	25.34	0.11	0	0	NA	0	0	NA	0	0	NA	0	0	NA	0	0	NA	0	0	NA	0	0	NA	0	0	NA
SPAC977.01	SPAC977.01	29764	30716	0.953	+	1	7	14.06	17.31	0.19	8.65	10.82	0.12	3.25	6.49	0.02	17.31	16.23	0.07	NA	NA	NA	NA	NA	NA	NA	NA	NA	NA	NA	NA	0	0	NA	0	0	NA	0	0	NA	0	0	NA
SPAC977.18	SPAC977.18	31327	32187	0.402	-	1	2	0	3.66	NA	0	0	NA	0	3.66	NA	9.15	3.66	0.04	0	0	NA	0	0	NA	0	0	NA	0	0	NA	0	0	NA	0	0	NA	0	0	NA	2.39	1.2	0.01
SPAC977.02	SPAC977.02	32230	32670	0.441	+	1	1	0	0	NA	2.06	0	0.03	0	0	NA	0	0	NA	NA	NA	NA	NA	NA	NA	NA	NA	NA	NA	NA	NA	0	0	NA	0	0	NA	0	0	NA	0	0	NA
LTR.32863.1	LTR.32863.1	32863	33057	0.195	-	1	0	0	0	NA	0	0	NA	0	0	NA	0	0	NA	NA	NA	NA	NA	NA	NA	NA	NA	NA	NA	NA	NA	4.75	0	0.07	4.75	0	0.07	0	0	NA	0	4.75	NA
SPAC977.03	SPAC977.03	33835	34272	0.438	+	1	0	0	0	NA	0	0	NA	0	0	NA	0	0	NA	NA	NA	NA	NA	NA	NA	NA	NA	NA	NA	NA	NA	0	0	NA	0	0	NA	0	0	NA	0	3.87	NA
SPAC977.04	SPAC977.04	34349	34816	0.468	+	1	1	0	0	NA	0	0	NA	2	2	0.01	0	0	NA	NA	NA	NA	NA	NA	NA	NA	NA	NA	NA	NA	NA	0	0	NA	0	0	NA	0	0	NA	0	0	NA
SPAC977.05c	SPAC977.05c	35768	36382	0.615	-	1	1	1.53	0	0.02	0	0	NA	0	0	NA	0	0	NA	NA	NA	NA	NA	NA	NA	NA	NA	NA	NA	NA	NA	0	0	NA	0	0	NA	0	0	NA	0	0	NA
SPAC977.06	SPAC977.06	39431	40050	0.57	+	1	2	0	0	NA	0	0	NA	1.74	1.74	0.01	1.74	1.74	0.01	0	0	NA	0	0	NA	0	0	NA	0	0	NA	0	0	NA	0	0	NA	0	0	NA	0	0	NA
SPNCRNA.136	SPNCRNA.136	40795	41489	0.695	+	1	5	0	0	NA	0	0	NA	0	0	NA	0	0	NA	NA	NA	NA	NA	NA	NA	NA	NA	NA	NA	NA	NA	1.31	9.16	0.02	3.92	2.62	0.06	0	11.77	NA	2.62	6.54	0.01
SPNCRNA.601	SPNCRNA.601	40916	41770	0.855	-	1	5	1.14	7.95	0.02	3.41	2.27	0.05	0	10.22	NA	2.27	5.68	0.01	NA	NA	NA	NA	NA	NA	NA	NA	NA	NA	NA	NA	0	0	NA	0	0	NA	0	0	NA	0	0	NA
SPAC977.07c	SPAC977.07c	42057	43307	1.251	-	1	6	1.63	3.26	0.03	3.26	3.26	0.05	0	0.82	NA	0.82	0.82	0.01	NA	NA	NA	NA	NA	NA	NA	NA	NA	NA	NA	NA	0.82	0	0.01	2.47	1.65	0.04	8.24	4.12	0.04	2.47	11.54	0.01
SPAC977.08	SPAC977.08	44704	45414	0.711	+	1	3	0	0	NA	0	1.5	NA	2.99	0	0.02	1.5	2.99	0.01	NA	NA	NA	NA	NA	NA	NA	NA	NA	NA	NA	NA	0	0	NA	0	0	NA	0	0	NA	0	0	NA
SPAC977.09c	SPAC977.09c	46075	48160	2.022	-	1	8	90.92	84.42	1.03	107.4	80.43	1.21	295.24	177.34	0.7	273.76	152.36	0.69	91.83	61.22	1.03	45.91	30.61	0.56	107.13	76.52	0.3	107.13	45.91	0.32	0.47	0	0.01	0.47	0	0.01	1.42	0.47	0.01	0	0.47	NA
SPNCRNA.602	SPNCRNA.602	50851	51545	0.695	-	1	0	2.85	7.12	0.04	2.85	7.12	0.04	273.52	368.97	0.65	279.22	424.53	0.7	NA	NA	NA	NA	NA	NA	NA	NA	NA	NA	NA	NA	18.16	26.54	0.24	29.34	19.56	0.37	100.58	191.38	0.28	115.95	210.94	0.34
SPNCRNA.19	SPNCRNA.19	51158	51583	0.426	+	1	0	28.52	41.68	0.36	46.07	30.71	0.56	151.38	283.01	0.4	166.73	322.5	0.46	NA	NA	NA	NA	NA	NA	NA	NA	NA	NA	NA	NA	4.56	11.4	0.07	4.56	11.4	0.07	419.34	517.34	0.93	428.46	631.3	1
SPAC977.10	sod2	52117	53600	1.407	+	1	0	138.76	210.51	1.51	163.81	179.38	1.78	1149.36	992.32	2.16	1084.37	849.49	2.15	15.25	15.25	0.2	30.5	0	0.39	427.02	228.76	0.95	411.77	244.01	0.97	0	0.67	NA	0.67	2.67	0.01	4.67	12.01	0.02	7.34	21.35	0.03
LTR.54499.1	LTR.54499.1	54499	54854	0.356	+	1	0	0	0	NA	0	0	NA	0	0	NA	0	0	NA	NA	NA	NA	NA	NA	NA	NA	NA	NA	NA	NA	NA	0	0	NA	0	0	NA	0	0	NA	2.34	0	0.01
SPAC977.11	SPAC977.11	55274	56209	0.936	+	1	8	187.78	147.85	1.99	270.87	155.4	2.82	192.09	192.09	0.49	152.16	169.43	0.42	NA	NA	NA	NA	NA	NA	NA	NA	NA	NA	NA	NA	2.2	0	0.03	0	1.1	NA	12.12	24.23	0.05	9.91	25.33	0.04
SPAC977.12	SPAC977.12	56492	57562	1.071	+	1	8	486.11	566.96	4.74	612.2	633.38	5.92	140.54	182.89	0.38	115.51	192.52	0.34	NA	NA	NA	NA	NA	NA	NA	NA	NA	NA	NA	NA	0	0.92	NA	0	0.92	NA	3.66	10.07	0.02	9.15	13.73	0.04
SPAC977.13c	SPAC977.13c	58277	59105	0.829	-	1	0	2.41	13.27	0.04	9.65	10.86	0.14	340.17	353.44	0.78	375.15	354.64	0.89	NA	NA	NA	NA	NA	NA	NA	NA	NA	NA	NA	NA	0	0	NA	0	0	NA	1.24	1.24	0.01	1.24	4.97	0.01
SPAC977.14c	SPAC977.14c	59715	60770	1.056	-	1	8	332.39	406.25	3.35	392.99	309.66	3.95	1216.86	1243.37	2.27	1167.61	1289.77	2.29	NA	NA	NA	NA	NA	NA	NA	NA	NA	NA	NA	NA	0	0	NA	0.9	0	0.02	0	5.41	NA	1.8	0.9	0.01
SPAC977.15	SPAC977.15	62989	63732	0.744	+	1	0	2.83	4.24	0.04	0	4.24	NA	4.24	8.49	0.02	19.81	21.22	0.08	NA	NA	NA	NA	NA	NA	NA	NA	NA	NA	NA	NA	0	1.22	NA	0	0	NA	0	2.44	NA	0	1.22	NA
SPAC977.16c	dak2	64904	66679	1.776	-	1	0	9.28	9.28	0.13	19.8	14.85	0.26	108.28	73.63	0.3	121.89	57.54	0.35	NA	NA	NA	NA	NA	NA	NA	NA	NA	NA	NA	NA	6.59	4.19	0.09	9.58	3.59	0.13	1.8	1.8	0.01	5.39	1.2	0.03
SPAC977.17	SPAC977.17	67143	68939	1.797	+	1	0	44.99	34.93	0.54	44.99	23.68	0.55	577.2	104.19	1.22	508.53	95.9	1.15	NA	NA	NA	NA	NA	NA	NA	NA	NA	NA	NA	NA	0	0	NA	0	0	NA	0	0	NA	0.55	0	0
SPNCRNA.137	SPNCRNA.137	71030	71470	0.441	+	1	0	0	0	NA	0	0	NA	0	0	NA	0	0	NA	NA	NA	NA	NA	NA	NA	NA	NA	NA	NA	NA	NA	0	0	NA	0	0	NA	0	0	NA	0	0	NA
SPNCRNA.37	SPNCRNA.37	71982	72380	0.399	-	1	0	0	0	NA	2.3	0	0.04	0	0	NA	0	0	NA	NA	NA	NA	NA	NA	NA	NA	NA	NA	NA	NA	NA	0	0	NA	0	0	NA	0	0	NA	0	0	NA
SPNCRNA.83	SPNCRNA.83	72344	72414	0.071	+	1	0	0	0	NA	0	0	NA	0	0	NA	0	0	NA	NA	NA	NA	NA	NA	NA	NA	NA	NA	NA	NA	NA	0	0	NA	8.8	0	0.12	0	0	NA	0	0	NA
LTR.73709.1	LTR.73709.1	73709	73977	0.269	-	1	0	0	0	NA	0	0	NA	0	0	NA	0	0	NA	NA	NA	NA	NA	NA	NA	NA	NA	NA	NA	NA	NA	0	0	NA	0	0	NA	0	0	NA	0	0	NA
LTR.73945.1	LTR.73945.1	73945	74282	0.338	+	1	0	0	0	NA	0	0	NA	0	0	NA	0	0	NA	NA	NA	NA	NA	NA	NA	NA	NA	NA	NA	NA	NA	0	0	NA	0	0	NA	0	0	NA	0	0	NA
SPAPJ695.02	SPAPJ695.02	75698	75910	0.213	-	1	0	0	0	NA	0	0	NA	0	8.46	NA	0	4.23	NA	NA	NA	NA	NA	NA	NA	NA	NA	NA	NA	NA	NA	0	0	NA	0	0	NA	0	0	NA	0	0	NA
SPAPJ695.01c	SPAPJ695.01c	77578	77931	0.354	-	1	0	0	0	NA	0	0	NA	0	0	NA	0	2.77	NA	NA	NA	NA	NA	NA	NA	NA	NA	NA	NA	NA	NA	0	0	NA	0	0	NA	0	0	NA	0	0	NA
SPNCRNA.138	SPNCRNA.138	79209	79317	0.109	+	1	0	0	0	NA	0	0	NA	0	0	NA	0	0	NA	NA	NA	NA	NA	NA	NA	NA	NA	NA	NA	NA	NA	0	0	NA	0	0	NA	0	0	NA	0	0	NA
SPNCRNA.76	SPNCRNA.76	79543	79628	0.086	+	1	1	0	0	NA	0	0	NA	0	0	NA	14.36	0	0.06	NA	NA	NA	NA	NA	NA	NA	NA	NA	NA	NA	NA	0	0	NA	0	0	NA	0	0	NA	0	0	NA
LTR.79680.1	LTR.79680.1	79680	79768	0.089	-	1	0	0	0	NA	0	0	NA	0	0	NA	0	0	NA	NA	NA	NA	NA	NA	NA	NA	NA	NA	NA	NA	NA	0	0	NA	0	0	NA	0	0	NA	0	0	NA
SPNCRNA.603	SPNCRNA.603	81468	82345	0.878	-	1	0	3.32	0	0.05	1.11	1.11	0.02	4.42	11.06	0.02	6.63	17.69	0.03	NA	NA	NA	NA	NA	NA	NA	NA	NA	NA	NA	NA	0	0	NA	0	0	NA	2.28	0	0.01	1.14	0	0.01
SPAC1F8.01	ght3	82936	84603	1.668	+	1	8	11.36	11.36	0.15	10.73	11.36	0.15	30.92	13.88	0.11	27.77	14.51	0.1	NA	NA	NA	NA	NA	NA	NA	NA	NA	NA	NA	NA	1.78	1.19	0.03	1.19	0	0.02	2.37	3.56	0.01	2.37	7.72	0.01
SPAC1F8.02c	SPAC1F8.02c	85598	86278	0.681	-	1	0	1.43	0	0.02	1.43	0	0.02	0	1.43	NA	0	0	NA	NA	NA	NA	NA	NA	NA	NA	NA	NA	NA	NA	NA	0	0	NA	0	0	NA	0	0	NA	0	0	NA
SPAC1F8.03c	str3	88367	90259	1.893	-	1	0	61.53	67.34	0.72	69.08	57.47	0.81	19.74	19.16	0.07	17.42	13.93	0.07	NA	NA	NA	NA	NA	NA	NA	NA	NA	NA	NA	NA	0	0	NA	0	0	NA	0	0	NA	0	0.54	NA
SPNCRNA.604	SPNCRNA.604	90681	91753	1.073	-	1	0	3.92	13.73	0.06	6.87	12.75	0.1	6.87	11.77	0.03	2.94	8.83	0.02	NA	NA	NA	NA	NA	NA	NA	NA	NA	NA	NA	NA	5.65	7.53	0.08	1.88	3.77	0.03	0.94	1.88	0.01	0.94	1.88	0.01
SPNCRNA.139	SPNCRNA.139	90868	91753	0.886	+	1	0	6.77	9.03	0.1	2.26	4.51	0.04	1.13	0	0.01	0	2.26	NA	NA	NA	NA	NA	NA	NA	NA	NA	NA	NA	NA	NA	4.61	14.97	0.07	8.06	13.82	0.11	8.06	11.52	0.03	3.46	9.21	0.02
SPNCRNA.605	SPNCRNA.605	90949	94038	3.09	+	1	0	53.94	53.6	0.64	57.31	41.46	0.68	64.39	73.49	0.2	53.94	62.03	0.18	NA	NA	NA	NA	NA	NA	NA	NA	NA	NA	NA	NA	4.48	7.57	0.07	4.13	8.26	0.06	142.19	165.6	0.38	142.53	153.21	0.4
SPAC1F8.04c	SPAC1F8.04c	92480	93871	1.392	-	1	0	6.67	4.44	0.09	4.44	8.15	0.07	299.95	346.61	0.71	300.69	320.68	0.74	NA	NA	NA	NA	NA	NA	NA	NA	NA	NA	NA	NA	100.14	87.08	1.12	105.94	69.66	1.2	120.46	134.97	0.33	105.22	119.73	0.31
SPNCRNA.606	SPNCRNA.606	95159	96525	1.367	-	1	0	3.69	1.48	0.06	0.74	3.69	0.01	1.48	0	0.01	1.48	1.48	0.01	NA	NA	NA	NA	NA	NA	NA	NA	NA	NA	NA	NA	2.36	3.15	0.04	6.29	3.15	0.09	3.15	11.01	0.02	4.72	12.59	0.02
SPAC1F8.05	isp3	96000	96548	0.549	+	1	0	5.63	7.51	0.08	15.02	7.51	0.2	7.51	26.29	0.03	11.27	30.05	0.05	NA	NA	NA	NA	NA	NA	NA	NA	NA	NA	NA	NA	8.59	3.44	0.12	1.72	5.16	0.03	3.44	0	0.02	1.72	1.72	0.01
LTR.98631.1	LTR.98631.1	98631	98942	0.312	+	1	0	0	0	NA	0	0	NA	0	0	NA	0	6.28	NA	NA	NA	NA	NA	NA	NA	NA	NA	NA	NA	NA	NA	0	0	NA	0	0	NA	0	0	NA	0	0	NA
LTR.98988.1	LTR.98988.1	98988	99228	0.241	-	1	0	0	3.67	NA	0	3.67	NA	0	3.67	NA	0	0	NA	NA	NA	NA	NA	NA	NA	NA	NA	NA	NA	NA	NA	0	0	NA	0	0	NA	0	0	NA	0	0	NA
SPNCRNA.607	SPNCRNA.607	99046	101140	2.095	-	1	0	3.05	4.06	0.05	4.06	5.59	0.06	171.13	343.27	0.44	185.85	349.87	0.5	NA	NA	NA	NA	NA	NA	NA	NA	NA	NA	NA	NA	54.2	46.24	0.64	58.67	48.23	0.7	10.94	10.44	0.04	3.48	6.96	0.02
SPAC1F8.06	fta5	100011	101168	1.158	+	1	0	90.85	71.96	1.02	98.05	76.46	1.12	18.89	14.39	0.07	6.3	12.59	0.03	NA	NA	NA	NA	NA	NA	NA	NA	NA	NA	NA	NA	3.56	1.78	0.05	3.56	4.45	0.05	286.67	528.82	0.68	305.36	532.38	0.75
SPAC1F8.07c	SPAC1F8.07c	101836	103544	1.707	-	1	0	44486.4	30346.8	292.04	48826.6	30371.5	319.34	45636.2	31203.1	46.6	40429.8	25836.5	42.98	32309.8	34879.8	218.12	32710.3	42823.8	221.71	28237.7	70660.9	31.23	25600.8	66555.4	29.45	0	0	NA	0	0	NA	0	0	NA	0.6	0	0
SPAC1F8.08	SPAC1F8.08	103941	104303	0.363	+	1	0	0	2.57	NA	5.15	10.3	0.08	28.32	15.45	0.1	12.87	30.9	0.05	NA	NA	NA	NA	NA	NA	NA	NA	NA	NA	NA	NA	15.3	22.96	0.2	20.41	17.86	0.27	176	48.46	0.45	107.13	53.57	0.32
LTR.106349.1	LTR.106349.1	106349	106684	0.336	+	1	0	0	8.67	NA	0	0	NA	1046	366.97	2	965.09	473.88	1.95	NA	NA	NA	NA	NA	NA	NA	NA	NA	NA	NA	NA	0	0	NA	0	0	NA	0	0	NA	0	0	NA
SPAC11D3.19	SPAC11D3.19	106965	107198	0.234	+	1	0	14.49	18.11	0.19	25.35	25.35	0.33	760.54	383.89	1.53	825.73	492.54	1.72	NA	NA	NA	NA	NA	NA	NA	NA	NA	NA	NA	NA	0	3.82	NA	3.82	3.82	0.06	3.82	3.82	0.02	0	3.82	NA
SPAC11D3.01c	SPAC11D3.01c	108908	109147	0.24	-	1	0	226.9	247.52	2.36	255.78	181.52	2.67	1402.64	1864.69	2.55	1472.77	2273.1	2.77	NA	NA	NA	NA	NA	NA	NA	NA	NA	NA	NA	NA	0	3.5	NA	10.5	10.5	0.15	3.5	14.01	0.02	3.5	10.5	0.02
SPNCRNA.608	SPNCRNA.608	109628	112377	2.75	+	1	0	25.76	31.82	0.32	26.89	34.47	0.34	9.09	16.29	0.04	7.2	15.53	0.03	NA	NA	NA	NA	NA	NA	NA	NA	NA	NA	NA	NA	291.64	330.95	2.97	343.43	365.84	3.49	418.37	434.53	0.93	477.13	429.02	1.09
SPAC11D3.02c	SPAC11D3.02c	109829	110281	0.453	-	1	0	1189.48	1341.65	10.72	1354.51	1444.52	12.2	235.75	244.33	0.58	201.46	280.76	0.53	NA	NA	NA	NA	NA	NA	NA	NA	NA	NA	NA	NA	0	0	NA	0	0	NA	8.49	14.86	0.04	6.37	10.61	0.03
SPAC11D3.03c	SPAC11D3.03c	111005	111913	0.909	-	1	0	24.06	11.46	0.3	19.48	24.06	0.26	1140.22	1124.17	2.15	1337.32	1090.94	2.56	NA	NA	NA	NA	NA	NA	NA	NA	NA	NA	NA	NA	60.01	65.56	0.7	57.78	84.45	0.69	12.22	13.33	0.05	4.44	20	0.02
SPAC11D3.04c	SPAC11D3.04c	112917	113309	0.393	-	1	0	229.75	281.63	2.39	390.33	293.98	3.93	323.62	340.92	0.75	264.33	244.57	0.67	NA	NA	NA	NA	NA	NA	NA	NA	NA	NA	NA	NA	2.6	5.19	0.04	2.6	2.6	0.04	18.18	10.39	0.07	23.37	15.58	0.09
SPAC11D3.05	mfs2	114080	115720	1.641	+	1	0	37.2	41.05	0.45	37.85	35.92	0.47	85.31	73.13	0.25	84.03	68.64	0.26	NA	NA	NA	NA	NA	NA	NA	NA	NA	NA	NA	NA	0.62	4.35	0.01	1.87	2.49	0.03	0.62	0	0	1.87	0.62	0.01
SPAC11D3.06	SPAC11D3.06	116693	118060	1.368	+	1	0	175.75	174.19	1.87	170.31	174.97	1.84	76.99	50.55	0.23	88.65	60.66	0.27	NA	NA	NA	NA	NA	NA	NA	NA	NA	NA	NA	NA	93.32	118.2	1.05	114.32	118.2	1.28	700.67	1009.39	1.43	687.45	1284.68	1.48
SPAC11D3.07c	SPAC11D3.07c	118195	120108	1.914	-	1	0	100.76	108.23	1.13	137.55	93.83	1.52	754.38	251.1	1.52	752.78	215.92	1.59	NA	NA	NA	NA	NA	NA	NA	NA	NA	NA	NA	NA	0	0.52	NA	0	0	NA	0	0	NA	0	0	NA
SPAC11D3.08c	SPAC11D3.08c	120556	122208	1.653	-	1	0	81.1	103.71	0.92	93.74	101.05	1.07	499.92	370.95	1.08	487.29	321.76	1.11	NA	NA	NA	NA	NA	NA	NA	NA	NA	NA	NA	NA	1.15	1.73	0.02	2.88	0.58	0.04	3.46	13.25	0.02	8.07	13.25	0.04
SPAC11D3.09	SPAC11D3.09	122845	124029	1.185	+	1	0	54.31	45.95	0.64	40.94	40.94	0.5	25.9	22.56	0.09	36.76	29.24	0.13	NA	NA	NA	NA	NA	NA	NA	NA	NA	NA	NA	NA	26.42	21.31	0.33	25.57	11.08	0.33	600.95	104.85	1.26	592.42	83.54	1.3
SPAC11D3.10	SPAC11D3.10	125582	126886	1.305	+	1	0	30.82	40.81	0.38	35.82	49.98	0.45	127.44	109.11	0.35	115.78	122.44	0.34	NA	NA	NA	NA	NA	NA	NA	NA	NA	NA	NA	NA	1.56	0	0.03	2.35	3.13	0.04	1.56	2.35	0.01	3.91	3.13	0.02
SPAC11D3.11c	SPAC11D3.11c	128025	129185	1.074	-	1	0	61.78	77.45	0.72	69.61	67	0.82	257.57	159.24	0.62	299.34	138.36	0.74	18.95	0	0.25	0	0	NA	47.37	0	0.15	56.84	9.47	0.19	1.74	0.87	0.03	0.87	0	0.02	1.74	8.7	0.01	0	6.96	NA
SPAC11D3.13	SPAC11D3.13	130329	130997	0.669	+	1	0	116.26	143.44	1.28	113.24	157.03	1.27	57.37	77	0.18	77	93.61	0.24	NA	NA	NA	NA	NA	NA	NA	NA	NA	NA	NA	NA	0	0	NA	0	0	NA	1.54	0	0.01	0	1.54	NA
SPNCRNA.609	SPNCRNA.609	131203	135541	4.339	+	1	0	19.89	19.17	0.26	19.41	12.62	0.26	11.89	16.74	0.05	12.37	14.31	0.05	NA	NA	NA	NA	NA	NA	NA	NA	NA	NA	NA	NA	243.06	213.6	2.52	274.9	208.61	2.85	433.37	378.01	0.96	407	341.9	0.96
SPAC11D3.14c	SPAC11D3.14c	131319	135101	3.783	-	1	0	262.11	211.75	2.69	293.56	210.08	3.03	466.63	338.36	1.02	433.24	270.46	1.01	NA	NA	NA	NA	NA	NA	NA	NA	NA	NA	NA	NA	20.23	19.42	0.26	20.5	13.22	0.27	12.14	17.8	0.05	13.49	15.64	0.06
SPNCRNA.147	SPNCRNA.147	135569	135926	0.358	+	1	0	2.49	0	0.04	0	0	NA	0	0	NA	0	0	NA	NA	NA	NA	NA	NA	NA	NA	NA	NA	NA	NA	NA	0	0	NA	7.62	0	0.11	0	0	NA	0	2.54	NA
SPNCRNA.610	SPNCRNA.610	136274	137355	1.082	-	1	0	56.65	65.59	0.67	54.66	71.55	0.66	37.76	77.51	0.13	33.79	78.51	0.12	NA	NA	NA	NA	NA	NA	NA	NA	NA	NA	NA	NA	185.74	105.88	1.97	186.64	113.06	2.01	357.12	55.63	0.82	341.87	30.51	0.83
SPAC11D3.15	SPAC11D3.15	136331	140284	3.954	+	1	0	302.96	231.08	3.08	335.97	232.94	3.43	588.88	310.94	1.24	591.54	296.04	1.3	NA	NA	NA	NA	NA	NA	NA	NA	NA	NA	NA	NA	19.85	21.76	0.26	19.04	21.76	0.25	12.78	24.2	0.05	11.69	22.84	0.05
SPAC11D3.16c	SPAC11D3.16c	140805	141200	0.396	-	1	0	300.03	257.53	3.05	360.04	220.02	3.65	4640.46	1955.2	6.93	5218.02	1785.18	7.9	NA	NA	NA	NA	NA	NA	NA	NA	NA	NA	NA	NA	0	0	NA	0	0	NA	0	0	NA	0	0	NA
SPAC11D3.17	SPAC11D3.17	142675	144432	1.758	+	1	0	42.36	23.6	0.51	56.88	44.17	0.68	762.47	223.9	1.54	795.75	199.09	1.66	NA	NA	NA	NA	NA	NA	NA	NA	NA	NA	NA	NA	0.57	1.71	0.01	1.14	0.57	0.02	0	0	NA	0.57	0	0
SPNCRNA.611	SPNCRNA.611	144733	146501	1.769	+	1	0	1.17	2.33	0.02	2.33	1.17	0.04	4.66	3.5	0.02	4.66	4.66	0.02	NA	NA	NA	NA	NA	NA	NA	NA	NA	NA	NA	NA	309.96	336.63	3.14	374.74	362.04	3.78	637.06	556.4	1.32	596.41	515.75	1.31
SPAC11D3.18c	SPAC11D3.18c	144862	146358	1.497	-	1	0	368.55	394.66	3.68	443.8	427.68	4.41	762.44	662.63	1.54	711	611.95	1.52	NA	NA	NA	NA	NA	NA	NA	NA	NA	NA	NA	NA	1.34	2.67	0.02	2.67	1.34	0.04	4.68	2.67	0.02	5.34	2.67	0.03
SPNCRNA.612	SPNCRNA.612	146871	148041	1.171	-	1	0	3.38	0.85	0.05	2.54	5.07	0.04	0	3.38	NA	1.69	1.69	0.01	NA	NA	NA	NA	NA	NA	NA	NA	NA	NA	NA	NA	485.59	682.34	4.73	695.74	726.71	6.65	425.31	622.9	0.94	389.31	599.45	0.92
SPAC5H10.01	SPAC5H10.01	146974	147879	0.906	+	1	0	624	872.07	5.95	898.3	933.27	8.39	551.88	806.5	1.17	499.42	777	1.13	NA	NA	NA	NA	NA	NA	NA	NA	NA	NA	NA	NA	4.13	1.03	0.06	3.09	6.19	0.05	0	4.13	NA	2.06	2.06	0.01
SPAC5H10.02c	SPAC5H10.02c	148213	148935	0.723	-	1	0	12.16	10.64	0.16	4.56	6.08	0.07	30.4	31.92	0.1	7.6	36.48	0.04	NA	NA	NA	NA	NA	NA	NA	NA	NA	NA	NA	NA	2.54	6.34	0.04	3.81	2.54	0.06	3.81	3.81	0.02	1.27	10.15	0.01
SPNCRNA.613	SPNCRNA.613	148362	149005	0.644	+	1	0	4.48	7.47	0.07	4.48	4.48	0.07	4.48	4.48	0.02	1.49	11.94	0.01	NA	NA	NA	NA	NA	NA	NA	NA	NA	NA	NA	NA	13.08	9.81	0.17	4.9	3.27	0.07	29.42	27.79	0.1	1.63	32.69	0.01
SPRRNA.10	SPRRNA.10	149658	149776	0.119	+	1	8	1.50422e+06	21.55	7259.63	1.92684e+06	14.36	9081.06	2.12493e+06	21.55	1145.98	1.67586e+06	50.28	937.56	NA	NA	NA	NA	NA	NA	NA	NA	NA	NA	NA	NA	0	0	NA	6.46	0	0.09	6.46	0	0.03	6.46	0	0.03
SPAC5H10.03	SPAC5H10.03	151913	152572	0.66	+	1	0	2518.55	2857.14	21.25	2946.82	2844.77	24.75	3243.66	2905.07	5.14	2722.63	2232.53	4.61	NA	NA	NA	NA	NA	NA	NA	NA	NA	NA	NA	NA	0	0	NA	0	0	NA	2.91	0	0.01	0	0	NA
SPAC5H10.04	SPAC5H10.04	153387	154535	1.149	+	1	0	2.61	9.57	0.04	2.61	2.61	0.04	94.87	47	0.27	79.2	54.83	0.25	NA	NA	NA	NA	NA	NA	NA	NA	NA	NA	NA	NA	52.58	62.55	0.62	41.7	64.37	0.51	53.49	55.3	0.17	45.33	61.65	0.16
SPAC5H10.05c	SPAC5H10.05c	154807	155397	0.591	-	1	0	91.99	113.35	1.04	114.99	124.85	1.29	93.64	101.85	0.27	87.07	82.14	0.27	NA	NA	NA	NA	NA	NA	NA	NA	NA	NA	NA	NA	17.09	15.38	0.22	13.67	18.8	0.19	61.53	107.68	0.19	41.02	88.88	0.14
SPAC5H10.06c	adh4	156548	157816	1.269	-	1	0	682.69	635.1	6.46	729.51	585.95	6.94	635.1	513.38	1.32	541.47	501.68	1.21	NA	NA	NA	NA	NA	NA	NA	NA	NA	NA	NA	NA	0	0.77	NA	1.53	2.3	0.03	0.77	2.3	0	2.3	2.3	0.01
SPAC5H10.07	SPAC5H10.07	159203	159472	0.27	+	1	0	10.68	17.81	0.15	3.56	14.25	0.05	7.12	67.66	0.03	14.25	35.61	0.06	NA	NA	NA	NA	NA	NA	NA	NA	NA	NA	NA	NA	0	9.92	NA	19.84	0	0.26	3.31	6.61	0.02	13.23	6.61	0.06
SPAC5H10.08c	pan6	160094	160945	0.852	-	1	0	206.45	271.42	2.17	243.13	270.37	2.55	123.66	80.69	0.34	99.56	62.88	0.3	NA	NA	NA	NA	NA	NA	NA	NA	NA	NA	NA	NA	13.75	9.52	0.18	10.57	9.52	0.15	8.46	7.4	0.04	6.34	5.29	0.03
SPAC5H10.09c	SPAC5H10.09c	160977	161780	0.804	-	1	0	137.92	140.39	1.5	165.02	142.85	1.79	76.35	16.01	0.23	71.43	25.86	0.23	NA	NA	NA	NA	NA	NA	NA	NA	NA	NA	NA	NA	33.17	39.09	0.41	42.64	41.46	0.52	16.58	31.98	0.06	14.21	28.43	0.06
SPNCRNA.614	SPNCRNA.614	161072	162819	1.748	+	1	0	17.46	21.68	0.23	24.09	25.89	0.31	8.43	17.46	0.04	7.83	17.46	0.04	NA	NA	NA	NA	NA	NA	NA	NA	NA	NA	NA	NA	60.78	54.23	0.71	79.85	59.59	0.93	45.89	7.75	0.15	35.76	11.92	0.13
SPNCRNA.615	SPNCRNA.615	162257	164455	2.199	-	1	0	9.1	7.66	0.13	16.28	6.22	0.22	11.49	1.44	0.05	3.83	1.44	0.02	NA	NA	NA	NA	NA	NA	NA	NA	NA	NA	NA	NA	267.39	285.13	2.74	325.6	316.51	3.33	15.46	23.65	0.06	17.74	15.46	0.07
SPAC5H10.10	SPAC5H10.10	162960	164138	1.179	+	1	0	500.16	527.27	4.86	612.09	580.61	5.92	29.73	42.85	0.1	31.48	25.36	0.11	NA	NA	NA	NA	NA	NA	NA	NA	NA	NA	NA	NA	0.84	1.68	0.01	0.84	0	0.01	0	0.84	NA	0.84	0.84	0.01
SPAC5H10.11	gmh1	164728	165717	0.99	+	1	0	6.06	6.06	0.09	8.08	5.05	0.11	6.06	11.11	0.03	7.07	5.05	0.03	NA	NA	NA	NA	NA	NA	NA	NA	NA	NA	NA	NA	2.97	2.97	0.05	2.97	3.96	0.05	1.98	0.99	0.01	1.98	1.98	0.01
SPAC5H10.12c	SPAC5H10.12c	166420	167535	1.116	-	1	0	101.79	133.1	1.14	114.83	117.44	1.29	91.35	45.24	0.26	71.34	30.45	0.23	NA	NA	NA	NA	NA	NA	NA	NA	NA	NA	NA	NA	2.74	6.4	0.04	0	0.91	NA	0	2.74	NA	1.83	5.49	0.01
SPNCRNA.616	SPNCRNA.616	166583	167280	0.698	+	1	0	1.42	9.93	0.02	0	1.42	NA	0	4.26	NA	1.42	7.09	0.01	NA	NA	NA	NA	NA	NA	NA	NA	NA	NA	NA	NA	114.08	135.31	1.26	126.02	133.98	1.4	98.16	47.76	0.28	84.9	33.16	0.26
SPAC5H10.13c	gmh2	168810	169850	1.041	-	1	0	520.33	496.32	5.04	576.37	437.28	5.6	755.48	383.25	1.52	647.41	326.21	1.4	NA	NA	NA	NA	NA	NA	NA	NA	NA	NA	NA	NA	0	0	NA	0	0	NA	0	0	NA	0	0	NA
SPNCRNA.617	SPNCRNA.617	170237	174473	4.237	+	1	0	8.7	13.42	0.12	12.42	10.43	0.17	70.8	95.4	0.21	52.17	97.14	0.17	NA	NA	NA	NA	NA	NA	NA	NA	NA	NA	NA	NA	181.86	182.6	1.93	226.58	170.68	2.39	338.37	146.83	0.78	286.2	147.57	0.71
SPSNORNA.49	SPSNORNA.49	170709	170856	0.148	+	1	0	54.25	88.77	0.64	69.05	54.25	0.81	512.92	833.5	1.1	409.35	803.91	0.96	NA	NA	NA	NA	NA	NA	NA	NA	NA	NA	NA	NA	132.09	167.65	1.44	193.05	116.85	2.07	264.17	254.01	0.63	147.33	457.22	0.41
SPAC13G6.01c	rad8	170972	174373	3.402	-	1	0	217.9	210.23	2.28	274.45	199.05	2.85	406.73	149.21	0.91	348.9	139.94	0.84	NA	NA	NA	NA	NA	NA	NA	NA	NA	NA	NA	NA	5.21	5.82	0.08	6.74	5.21	0.1	39.5	30.62	0.13	24.19	26.94	0.09
SPAC13G6.02c	rps101	175013	175771	0.759	-	1	0	4726.61	5239.9	37.74	5669.47	5425.18	44.93	2127.25	3238.91	3.62	1607.1	2949.33	2.98	NA	NA	NA	NA	NA	NA	NA	NA	NA	NA	NA	NA	0	0	NA	0	0	NA	0	0	NA	1.22	1.22	0.01
SPNCRNA.141	SPNCRNA.141	175923	176736	0.814	+	1	0	6.6	2.64	0.09	2.64	3.96	0.04	11.89	13.21	0.05	25.1	21.14	0.1	NA	NA	NA	NA	NA	NA	NA	NA	NA	NA	NA	NA	0	1.23	NA	1.23	2.46	0.02	6.14	8.6	0.03	3.69	15.97	0.02
SPNCRNA.618	SPNCRNA.618	176878	177943	1.066	-	1	0	9.48	2.84	0.13	6.63	1.9	0.1	9.48	12.32	0.04	6.63	13.27	0.03	NA	NA	NA	NA	NA	NA	NA	NA	NA	NA	NA	NA	169.61	104.23	1.81	191.41	127.92	2.05	307.01	56.85	0.72	300.38	45.48	0.74
SPAC13G6.03	gpi7	177292	179568	2.277	+	1	0	225.02	207.82	2.34	244.49	189.71	2.56	401.6	141.71	0.9	423.78	115.45	0.99	NA	NA	NA	NA	NA	NA	NA	NA	NA	NA	NA	NA	1.3	0.43	0.02	1.74	1.3	0.03	2.61	3.04	0.01	0.87	2.17	0.01
SPAC13G6.04	tim8	180423	180911	0.264	+	1	0	136.95	195.22	1.49	180.65	250.58	1.95	104.9	189.39	0.29	64.1	262.24	0.21	51.37	19.27	0.61	32.11	57.8	0.4	44.95	64.22	0.15	51.37	70.64	0.17	1.95	1.95	0.03	1.95	1.95	0.03	1.95	1.95	0.01	0	1.95	NA
SPAC13G6.05c	trs33	181077	182194	0.762	-	1	0	174.61	232.44	1.86	207.97	241.34	2.21	239.11	469.33	0.58	255.79	528.27	0.65	29.25	35.75	0.36	32.5	26	0.41	94.25	152.75	0.27	110.5	156	0.32	9.84	17.89	0.13	11.63	15.21	0.16	14.31	19.68	0.06	13.42	25.94	0.06
SPAC13G6.06c	gcv2	182976	186071	3.096	-	1	0	1067.27	704.41	9.71	1193.37	668.33	10.87	1077.57	364.23	2.05	1009.88	297.23	2.03	NA	NA	NA	NA	NA	NA	NA	NA	NA	NA	NA	NA	0.69	0	0.01	0.34	0.69	0.01	0.69	0.69	0	0	3.09	NA
SPAC13G6.07c	rps601	186844	187563	0.72	-	1	0	8269.84	9076.72	62.89	9546.3	8966.93	72.22	4492.06	9628.31	6.74	3925.93	9465.61	6.24	NA	NA	NA	NA	NA	NA	NA	NA	NA	NA	NA	NA	0	0	NA	0	0	NA	0	0	NA	0	0	NA
SPAC13G6.08	SPAC13G6.08	188377	189984	1.608	+	1	0	5.53	8.29	0.08	6.22	2.76	0.09	53.21	69.79	0.17	49.06	73.94	0.17	NA	NA	NA	NA	NA	NA	NA	NA	NA	NA	NA	NA	73.2	67.37	0.84	71.26	63.48	0.83	101.71	103	0.29	95.87	125.03	0.29
SPNCRNA.619	SPNCRNA.619	188450	190474	2.025	-	1	0	61.06	55.22	0.71	58.94	52.04	0.7	84.96	84.96	0.25	82.3	102.48	0.25	NA	NA	NA	NA	NA	NA	NA	NA	NA	NA	NA	NA	16.81	25.74	0.22	16.81	19.44	0.22	50.96	71.97	0.16	50.43	67.24	0.17
SPAC13G6.09	SPAC13G6.09	190322	191291	0.825	+	1	0	329.17	370.77	3.32	347	354.13	3.53	361.26	480.1	0.82	385.03	414.74	0.91	25.2	33.59	0.32	8.4	16.8	0.12	41.99	8.4	0.14	58.79	25.2	0.19	3.85	0.96	0.06	0.96	0.96	0.02	1.93	2.89	0.01	3.85	0.96	0.02
SPAC13G6.10c	asl1	192296	193888	1.593	-	1	0	9120.66	4686.23	68.77	10286.6	4942.97	77.3	3321.41	784.33	5.24	3047.74	568.5	5.06	NA	NA	NA	NA	NA	NA	NA	NA	NA	NA	NA	NA	0	0	NA	0	0	NA	0	0	NA	0	0	NA
SPAC13G6.11c	erg12	194119	195582	1.215	-	1	0	302.31	422.6	3.07	364.83	371.16	3.69	235.04	212.88	0.58	212.88	227.13	0.56	9.72	24.29	0.13	14.58	4.86	0.2	9.72	9.72	0.04	24.29	4.86	0.09	1.35	5.41	0.02	3.38	7.44	0.05	50.72	54.1	0.16	27.73	77.77	0.1
SPAC13G6.12c	chs1	196090	198715	2.58	-	1	0	25.44	24.63	0.32	31.09	27.86	0.39	77.12	41.99	0.23	79.54	40.78	0.25	0	16.4	NA	0	0	NA	0	98.43	NA	0	82.02	NA	0.41	0	0.01	0	0.41	NA	1.22	4.46	0.01	1.62	2.84	0.01
SPAC13G6.13	SPAC13G6.13	198884	199231	0.348	+	1	0	0	0	NA	0	0	NA	0	0	NA	0	0	NA	NA	NA	NA	NA	NA	NA	NA	NA	NA	NA	NA	NA	5.53	0	0.08	13.82	2.76	0.19	35.92	5.53	0.12	0	2.76	NA
SPNCRNA.620	SPNCRNA.620	199874	200587	0.714	-	1	0	1.43	0	0.02	0	0	NA	0	1.43	NA	0	2.86	NA	NA	NA	NA	NA	NA	NA	NA	NA	NA	NA	NA	NA	164.86	142.97	1.77	138.6	145.89	1.53	115.25	40.85	0.32	71.49	49.6	0.23
SPAC13G6.14	aps1	200235	200867	0.633	+	1	0	438.83	389.36	4.31	421.27	344.68	4.21	293.62	175.53	0.69	202.66	178.72	0.54	NA	NA	NA	NA	NA	NA	NA	NA	NA	NA	NA	NA	1.5	0	0.02	0	0	NA	0	1.5	NA	0	3.01	NA
SPAC13G6.15c	SPAC13G6.15c	202487	202978	0.492	-	1	0	151.88	145.18	1.64	142.95	171.98	1.57	176.45	53.6	0.45	142.95	42.44	0.4	NA	NA	NA	NA	NA	NA	NA	NA	NA	NA	NA	NA	0	1.94	NA	0	0	NA	0	0	NA	0	1.94	NA
SPNCRNA.621	SPNCRNA.621	203597	204322	0.726	-	1	0	28.93	33.06	0.36	20.66	35.81	0.27	64.74	227.27	0.2	68.87	216.25	0.22	NA	NA	NA	NA	NA	NA	NA	NA	NA	NA	NA	NA	5.68	1.42	0.08	1.42	0	0.02	8.52	0	0.04	9.94	0	0.04
SPAC24B11.05	SPAC24B11.05	205213	205893	0.681	+	1	0	226.02	86.38	2.35	266.33	107.97	2.77	637.76	164.12	1.32	611.85	142.52	1.34	NA	NA	NA	NA	NA	NA	NA	NA	NA	NA	NA	NA	0	1.43	NA	0	0	NA	0	2.85	NA	2.85	0	0.02
SPNCRNA.622	SPNCRNA.622	206775	209401	2.627	+	1	0	12.96	26.32	0.17	19.03	22.27	0.25	283.88	414.68	0.67	251.48	484.33	0.64	NA	NA	NA	NA	NA	NA	NA	NA	NA	NA	NA	NA	286.79	315.25	2.93	315.62	295.29	3.24	299.73	171.85	0.71	301.2	163.35	0.75
SPAC24B11.06c	sty1	206864	207913	1.05	-	1	0	557.56	677.76	5.37	612.11	623.21	5.92	586.22	319.93	1.23	578.83	282.94	1.28	NA	NA	NA	NA	NA	NA	NA	NA	NA	NA	NA	NA	5.6	11.2	0.08	11.2	14.94	0.15	418.3	556.49	0.93	388.42	694.68	0.92
SPAC24B11.07c	SPAC24B11.07c	209346	211031	1.686	-	1	0	509.09	129.13	4.94	464.61	148.28	4.6	277.41	64.87	0.66	295.94	52.52	0.73	NA	NA	NA	NA	NA	NA	NA	NA	NA	NA	NA	NA	1.2	1.2	0.02	3.59	0	0.05	5.99	5.99	0.03	3	1.2	0.02
SPAC24B11.08c	SPAC24B11.08c	212034	213206	1.173	-	1	0	246.97	222.36	2.55	303.21	203.9	3.12	136.23	72.95	0.37	140.62	56.25	0.4	NA	NA	NA	NA	NA	NA	NA	NA	NA	NA	NA	NA	3.41	2.56	0.05	1.71	3.41	0.03	61.38	63.09	0.19	40.92	46.04	0.14
SPNCRNA.623	SPNCRNA.623	213527	215928	2.402	-	1	0	47.58	38.66	0.57	62.02	44.61	0.74	87.51	117.25	0.25	58.62	137.22	0.19	NA	NA	NA	NA	NA	NA	NA	NA	NA	NA	NA	NA	95.41	14.31	1.07	104.08	12.58	1.18	70.69	30.36	0.21	71.55	32.09	0.23
SPNCRNA.142	SPNCRNA.142	213841	214818	0.978	+	1	0	66.35	6.53	0.77	78.32	9.79	0.91	82.67	17.4	0.24	55.48	15.23	0.18	NA	NA	NA	NA	NA	NA	NA	NA	NA	NA	NA	NA	36.66	34.73	0.45	54.98	39.55	0.66	134.08	151.44	0.36	88.74	153.37	0.27
SPAC24B11.09	SPAC24B11.09	216483	216839	0.357	+	1	0	1123.28	257.48	10.17	1440.17	226.35	12.9	602.67	93.37	1.26	616.81	124.49	1.35	NA	NA	NA	NA	NA	NA	NA	NA	NA	NA	NA	NA	0	0	NA	0	0	NA	0	0	NA	0	0	NA
SPAC24B11.10c	chr3	218657	221455	2.799	-	1	0	246.63	154.82	2.55	295.04	149.44	3.04	324.62	54.94	0.75	296.19	51.86	0.73	NA	NA	NA	NA	NA	NA	NA	NA	NA	NA	NA	NA	0	0.37	NA	0.37	0.74	0.01	0	0	NA	0	0	NA
SPAC24B11.11c	sid2	222029	223852	1.824	-	1	0	189.03	185.03	2	196.45	198.74	2.1	311.24	147.34	0.73	328.95	118.22	0.8	NA	NA	NA	NA	NA	NA	NA	NA	NA	NA	NA	NA	0	0.58	NA	0	0.58	NA	1.15	0.58	0.01	0	2.31	NA
SPAC24B11.12c	SPAC24B11.12c	224396	228683	4.209	-	1	0	374.58	166.31	3.73	410.22	141.54	4.11	712.25	156.71	1.45	705.18	141.04	1.51	0	10.83	NA	10.83	0	0.15	32.49	0	0.11	43.32	0	0.15	0.24	0.24	0	0.48	0	0.01	0.24	0	0	0.24	0.48	0
SPNCRNA.624	SPNCRNA.624	229270	230855	1.586	-	1	0	16.23	29.34	0.21	17.48	28.09	0.23	63.05	76.79	0.19	68.05	69.92	0.22	NA	NA	NA	NA	NA	NA	NA	NA	NA	NA	NA	NA	3.39	7.46	0.05	4.07	7.46	0.06	1.36	2.71	0.01	2.03	3.39	0.01
SPAC24B11.14	SPAC24B11.14	230545	231136	0.501	+	1	0	6.88	18.93	0.1	15.49	15.49	0.21	1.72	6.88	0.01	0	6.88	NA	19.31	86.91	0.25	38.63	57.94	0.48	9.66	28.97	0.04	0	28.97	NA	1.55	0	0.02	6.2	7.75	0.09	15.5	15.5	0.06	12.4	15.5	0.05
SPAC24B11.13	hem3	231655	232665	1.011	+	1	0	1091	899.11	9.9	1236.4	812.07	11.22	1011.87	459.94	1.95	975.27	325.42	1.97	NA	NA	NA	NA	NA	NA	NA	NA	NA	NA	NA	NA	0	1.03	NA	0	0	NA	66.97	42.24	0.2	74.18	41.21	0.23
SPAC806.02c	SPAC806.02c	233231	235106	1.827	-	1	0	201.62	214.47	2.12	245.75	218.38	2.58	264.74	142.42	0.64	244.63	173.7	0.63	249.9	96.12	2.58	211.46	96.12	2.25	173.01	0	0.45	115.34	38.45	0.34	2.24	0.56	0.03	1.68	0	0.03	20.2	28.06	0.07	16.83	38.72	0.07
SPNCRNA.625	SPNCRNA.625	235280	237141	1.862	+	1	0	4.88	4.88	0.07	6.51	6.51	0.09	18.44	37.97	0.07	15.73	34.18	0.06	NA	NA	NA	NA	NA	NA	NA	NA	NA	NA	NA	NA	1212.13	1292.4	10.9	1252.56	1216.75	11.36	856.98	1558.62	1.69	742.64	1451.79	1.57
SPAC806.03c	rps2601	235653	236015	0.363	-	1	0	5762.64	6085.91	45.23	6029.68	5742.96	47.52	4000.11	7263.73	6.12	3482.88	6749.31	5.65	NA	NA	NA	NA	NA	NA	NA	NA	NA	NA	NA	NA	4.96	4.96	0.07	2.48	2.48	0.04	14.89	4.96	0.06	12.41	9.93	0.05
SPNCRNA.143	SPNCRNA.143	236819	236928	0.11	+	1	0	6.78	0	0.1	0	0	NA	0	0	NA	6.78	0	0.03	NA	NA	NA	NA	NA	NA	NA	NA	NA	NA	NA	NA	0	7.22	NA	0	0	NA	7.22	0	0.03	0	0	NA
SPNCRNA.03	SPNCRNA.03	237074	237848	0.775	-	1	0	737.67	881.31	6.93	902.01	864.27	8.42	955.57	961.66	1.85	1112.6	1379.18	2.2	NA	NA	NA	NA	NA	NA	NA	NA	NA	NA	NA	NA	0	1.23	NA	0	1.23	NA	0	0	NA	1.23	0	0.01
SPAC806.11	SPAC806.11	237212	237430	0.219	-	1	0	1130.14	1217.66	10.23	1503.04	1225.27	13.41	1445.97	1548.71	2.62	1712.33	2477.17	3.14	NA	NA	NA	NA	NA	NA	NA	NA	NA	NA	NA	NA	0	0	NA	0	0	NA	0	0	NA	3.84	0	0.02
SPNCRNA.626	SPNCRNA.626	237820	239427	1.608	-	1	0	107.42	126.89	1.19	111.81	112.44	1.26	230.54	201.02	0.57	214.21	280.16	0.56	NA	NA	NA	NA	NA	NA	NA	NA	NA	NA	NA	NA	6.98	2.54	0.1	8.88	0.63	0.13	25.38	32.36	0.09	20.31	24.11	0.08
SPNCRNA.627	SPNCRNA.627	237903	238881	0.979	+	1	0	11.47	3.13	0.15	13.55	1.04	0.18	40.65	53.16	0.13	32.31	37.52	0.12	NA	NA	NA	NA	NA	NA	NA	NA	NA	NA	NA	NA	26.04	21.03	0.33	33.05	15.02	0.41	133.19	119.17	0.36	104.15	184.26	0.31
SPNCRNA.144	SPNCRNA.144	238509	238898	0.39	+	1	0	26.61	7.26	0.33	29.03	0	0.37	82.24	120.95	0.24	72.57	82.24	0.23	NA	NA	NA	NA	NA	NA	NA	NA	NA	NA	NA	NA	47.23	26.99	0.56	53.98	20.24	0.65	200.18	209.18	0.5	155.2	335.13	0.43
SPNCRNA.628	SPNCRNA.628	238998	240617	1.62	+	1	0	15.59	22.09	0.21	25.34	24.69	0.33	18.19	52.63	0.07	17.54	62.38	0.07	NA	NA	NA	NA	NA	NA	NA	NA	NA	NA	NA	NA	6.72	4.89	0.1	3.67	3.67	0.06	35.45	47.06	0.12	28.11	53.78	0.1
SPNCRNA.145	SPNCRNA.145	239730	240571	0.842	+	1	0	25.19	37.19	0.32	40.79	43.19	0.5	28.79	91.17	0.1	28.79	106.77	0.11	NA	NA	NA	NA	NA	NA	NA	NA	NA	NA	NA	NA	1.19	3.56	0.02	2.38	3.56	0.04	1.19	5.94	0.01	4.75	3.56	0.02
SPAC806.04c	SPAC806.04c	241426	242941	1.317	-	1	0	326.09	411.51	3.29	387.79	406.09	3.9	394.57	475.24	0.89	364.74	504.39	0.87	104.19	123.14	1.16	127.87	104.19	1.42	108.93	104.19	0.3	108.93	137.34	0.32	0	1.26	NA	0.63	1.26	0.01	1.26	4.4	0.01	1.26	4.4	0.01
SPAC806.05	SPAC806.05	244731	245108	0.378	+	1	0	101.94	63.1	1.14	87.37	97.08	1	92.23	53.4	0.26	97.08	77.67	0.29	NA	NA	NA	NA	NA	NA	NA	NA	NA	NA	NA	NA	48.91	31.12	0.58	55.58	35.57	0.67	131.16	120.05	0.35	106.71	115.6	0.32
SPAC806.06c	SPAC806.06c	245304	246410	1.107	-	1	0	231.65	197.66	2.41	317.51	225.39	3.25	589.41	233.44	1.24	532.17	192.3	1.19	NA	NA	NA	NA	NA	NA	NA	NA	NA	NA	NA	NA	48.71	72.62	0.58	59.34	60.22	0.71	47.82	70.85	0.15	52.25	108.05	0.17
SPNCRNA.629	SPNCRNA.629	247720	248448	0.729	-	1	0	2.72	4.07	0.04	4.07	4.07	0.06	8.15	6.79	0.03	4.07	4.07	0.02	NA	NA	NA	NA	NA	NA	NA	NA	NA	NA	NA	NA	497.1	651.89	4.83	596.52	672.03	5.78	502.13	567.57	1.08	580.16	557.51	1.28
SPAC806.07	ndk1	247928	248383	0.456	+	1	0	794.44	1032.36	7.41	941.33	1061.32	8.75	800.65	904.09	1.6	912.36	846.16	1.86	NA	NA	NA	NA	NA	NA	NA	NA	NA	NA	NA	NA	1.94	3.88	0.03	1.94	0	0.03	7.76	3.88	0.03	1.94	5.82	0.01
SPAC806.08c	mod21	248680	250770	2.034	-	1	0	56.39	62.18	0.66	63.14	64.59	0.75	48.68	60.73	0.15	58.8	77.12	0.19	43.09	14.36	0.52	14.36	14.36	0.19	14.36	28.73	0.06	43.09	14.36	0.15	1.88	0	0.03	0.94	0	0.02	1.41	1.41	0.01	2.34	0.94	0.01
SPAC1639.01c	SPAC1639.01c	251726	253714	1.098	-	1	0	790.16	672.1	7.38	838.22	630.78	7.88	510.19	226	1.1	539.7	215.88	1.21	154.3	58.53	1.66	141.88	51.43	1.56	328.1	19.51	0.76	312.14	23.06	0.77	0	0	NA	1.03	1.03	0.02	1.03	1.54	0.01	1.03	4.62	0.01
SPNCRNA.630	SPNCRNA.630	253719	255964	2.246	+	1	0	7.8	8.72	0.11	12.85	10.56	0.18	9.18	22.49	0.04	11.48	36.72	0.05	NA	NA	NA	NA	NA	NA	NA	NA	NA	NA	NA	NA	160.93	86.73	1.73	164.64	77.45	1.79	49.63	24.12	0.16	57.05	31.54	0.19
SPAC1639.02c	trk2	256030	259461	2.658	-	1	0	185.9	149.22	1.97	220.04	151.12	2.33	609.54	470.75	1.28	559.28	461.58	1.24	23.87	28.64	0.3	23.87	11.93	0.31	97.86	89.51	0.28	108.6	114.57	0.32	0	0	NA	0	0.3	NA	0	0.59	NA	0.3	0.59	0
SPNCRNA.631	SPNCRNA.631	256086	257001	0.916	+	1	0	0	0	NA	0	1.03	NA	0	0	NA	0	0	NA	NA	NA	NA	NA	NA	NA	NA	NA	NA	NA	NA	NA	31.93	52.53	0.39	42.23	44.29	0.52	157.58	227.61	0.41	142.13	225.55	0.4
SPAC1F5.11c	tra2	259719	270747	10.968	+	1	0	200.88	45.59	2.11	219.11	41.37	2.32	362.64	25.1	0.83	343.13	21.57	0.83	0	0	NA	0	0	NA	0	0	NA	0	0	NA	0.09	0.38	0	0.09	0	0	0.19	0.76	0	0.19	0.47	0
SPNCRNA.632	SPNCRNA.632	266551	267792	1.242	-	1	0	0.81	1.61	0.01	0	0	NA	0	1.61	NA	0.81	0.81	0.01	NA	NA	NA	NA	NA	NA	NA	NA	NA	NA	NA	NA	273.75	65.22	2.8	304.35	59.58	3.13	524.96	14.49	1.13	504.83	12.88	1.14
SPAC1F5.10	SPAC1F5.10	271020	272323	1.185	-	1	0	282.95	388.85	2.89	329.28	381.4	3.36	389.67	497.23	0.88	391.33	474.06	0.93	21.58	35.97	0.28	50.36	57.56	0.61	35.97	35.97	0.12	35.97	64.75	0.13	3.07	1.53	0.05	3.07	3.83	0.05	6.9	2.3	0.03	7.67	3.83	0.04
SPNCRNA.633	SPNCRNA.633	271077	272457	1.381	+	1	0	3.02	1.51	0.05	3.02	3.77	0.05	6.79	3.02	0.03	6.79	4.53	0.03	NA	NA	NA	NA	NA	NA	NA	NA	NA	NA	NA	NA	234.58	291.15	2.44	277.58	288.14	2.88	336.41	417.12	0.78	309.26	399.02	0.76
SPNCRNA.634	SPNCRNA.634	272539	274901	2.363	-	1	0	10.7	21.39	0.15	26.04	26.04	0.33	24.65	41.39	0.09	23.25	37.67	0.09	NA	NA	NA	NA	NA	NA	NA	NA	NA	NA	NA	NA	18.01	15.31	0.23	20.26	13.06	0.27	37.37	36.92	0.12	39.62	31.96	0.14
SPAC1F5.09c	shk2	273152	274921	1.77	+	1	0	22.11	19.65	0.28	27.02	15.35	0.34	48.51	46.06	0.15	50.36	42.99	0.17	NA	NA	NA	NA	NA	NA	NA	NA	NA	NA	NA	NA	13.08	24.38	0.17	32.71	30.33	0.41	28.55	47.58	0.1	25.57	35.09	0.1
SPAC1F5.08c	yam8	275089	276549	1.461	+	1	0	110.27	120.92	1.22	137.65	107.99	1.52	154.38	50.95	0.41	122.44	50.95	0.35	NA	NA	NA	NA	NA	NA	NA	NA	NA	NA	NA	NA	0	0	NA	0	0	NA	0	0	NA	0	0	NA
SPAC1F5.07c	hem14	276893	278365	1.473	+	1	0	90.74	106.87	1.02	112.92	131.74	1.27	96.12	92.76	0.27	98.81	96.79	0.3	NA	NA	NA	NA	NA	NA	NA	NA	NA	NA	NA	NA	25.9	28.7	0.33	26.6	41.29	0.34	31.49	59.49	0.11	29.4	74.19	0.11
SPAC1F5.06	lsh1	278599	281145	2.547	-	1	0	929.06	781.52	8.55	1069.99	713.33	9.84	893.52	583.14	1.75	854.67	602.57	1.77	NA	NA	NA	NA	NA	NA	NA	NA	NA	NA	NA	NA	0.41	2.07	0.01	1.65	0.41	0.03	1.24	0.41	0.01	0	0.83	NA
SPAC1F5.05c	SPAC1F5.05c	281949	282404	0.456	+	1	0	246.43	293.9	2.55	244.17	221.56	2.56	207.99	126.61	0.52	174.08	119.82	0.47	NA	NA	NA	NA	NA	NA	NA	NA	NA	NA	NA	NA	0	0	NA	0	4.22	NA	14.76	25.3	0.06	12.65	23.2	0.05
SPAC1F5.04c	cdc12	283476	289001	5.526	+	1	0	205.35	117.43	2.16	211.84	106.81	2.25	442.77	107.79	0.98	447.49	96.58	1.03	NA	NA	NA	NA	NA	NA	NA	NA	NA	NA	NA	NA	2.38	3.29	0.04	3.11	2.56	0.05	3.29	2.74	0.02	3.11	1.83	0.02
SPAC1F5.03c	SPAC1F5.03c	289952	291301	1.149	+	1	0	460.27	424.28	4.51	536.42	474.49	5.25	541.44	225.11	1.16	482.86	179.92	1.1	20.81	6.94	0.27	13.88	13.88	0.19	62.44	6.94	0.19	34.69	0	0.12	0	1.5	NA	0	0.75	NA	0.75	0.75	0	0	0	NA
SPAC1F5.02	SPAC1F5.02	292260	293738	1.479	-	1	0	1359.24	1534.19	12.1	1539.77	1471.46	13.71	1364.81	1089.48	2.5	1249.8	989.11	2.42	NA	NA	NA	NA	NA	NA	NA	NA	NA	NA	NA	NA	0	0	NA	0.66	0	0.01	0	0	NA	0	0	NA
SPNCRNA.148	SPNCRNA.148	294010	294228	0.219	+	1	0	0	0	NA	0	0	NA	0	0	NA	0	0	NA	NA	NA	NA	NA	NA	NA	NA	NA	NA	NA	NA	NA	0	0	NA	0	0	NA	0	0	NA	0	0	NA
SPAC18B11.11	SPAC18B11.11	294902	298786	3.885	-	1	0	87.79	62.59	0.99	78.3	47.14	0.91	203.21	57.44	0.51	188.31	52.56	0.51	NA	NA	NA	NA	NA	NA	NA	NA	NA	NA	NA	NA	0.27	0	0.01	0.27	0.27	0.01	0	0	NA	0	0.8	NA
SPNCRNA.27	SPNCRNA.27	299464	299610	0.147	+	1	0	0	0	NA	0	0	NA	5.19	0	0.02	0	0	NA	NA	NA	NA	NA	NA	NA	NA	NA	NA	NA	NA	NA	17.15	114.33	0.22	74.32	80.03	0.87	40.02	85.75	0.13	68.6	108.61	0.22
SPAC18B11.10	tup11	299628	301711	1.845	-	1	0	204.63	210.17	2.15	232.29	188.04	2.45	298.66	178.09	0.7	249.99	158.18	0.64	15.83	5.28	0.21	0	10.55	NA	10.55	5.28	0.04	26.38	0	0.1	0.51	0.51	0.01	1.02	1.02	0.02	0	1.02	NA	1.02	1.02	0.01
SPNCRNA.635	SPNCRNA.635	300705	301411	0.707	+	1	0	1.52	1.52	0.02	3.04	3.04	0.05	0	1.52	NA	0	3.04	NA	NA	NA	NA	NA	NA	NA	NA	NA	NA	NA	NA	NA	112.58	103.92	1.25	128.45	75.05	1.43	152.99	47.63	0.4	121.24	41.86	0.35
SPAC18B11.09c	SPAC18B11.09c	303161	304019	0.624	+	1	0	71.98	126.3	0.83	110.01	120.87	1.24	923.51	1894.56	1.8	901.78	2284.33	1.85	35.31	30.9	0.43	57.39	30.9	0.68	379.62	670.96	0.86	211.88	812.22	0.56	0	0	NA	1.21	0	0.02	2.43	14.55	0.01	3.64	8.49	0.02
SPAC18B11.08c	SPAC18B11.08c	304463	305029	0.288	+	1	0	408.62	330.28	4.04	410.74	328.17	4.11	281.59	448.85	0.67	254.07	510.25	0.65	35.92	17.96	0.44	21.55	28.74	0.28	32.33	57.47	0.11	25.14	43.1	0.1	0	0	NA	0	1.6	NA	1.6	3.21	0.01	1.6	0	0.01
SPAC18B11.07c	rhp6	305723	306591	0.456	+	1	0	566.78	589.94	5.45	688.78	588.4	6.59	566.78	1130.47	1.2	597.66	1237.03	1.31	40.95	24.57	0.5	43.68	40.95	0.53	87.37	125.59	0.25	90.1	139.24	0.27	0	1.07	NA	0	0	NA	0	0	NA	0	1.07	NA
SPAC18B11.06	SPAC18B11.06	306964	307947	0.984	-	1	0	353.66	355.69	3.54	388.21	334.35	3.91	378.05	453.25	0.86	381.1	503.05	0.91	NA	NA	NA	NA	NA	NA	NA	NA	NA	NA	NA	NA	0.98	0.98	0.02	0.98	0	0.02	0.98	0.98	0.01	0	0	NA
SPAC18B11.05	gpi18	308381	309806	1.395	-	1	0	112.98	148.82	1.25	130.12	112.98	1.44	185.44	155.06	0.47	154.28	152.72	0.43	25.46	50.93	0.32	0	50.93	NA	0	25.46	NA	76.39	0	0.24	0	0	NA	0.73	0	0.01	0.73	0	0	0	0	NA
SPAC18B11.04	ncs1	310659	311434	0.573	-	1	0	182.83	231.31	1.94	207.76	188.37	2.21	408.6	448.77	0.91	313.03	396.13	0.77	5.26	5.26	0.08	15.77	10.52	0.21	63.09	42.06	0.19	42.06	47.32	0.15	0	0	NA	1.23	0	0.02	0	0	NA	1.23	1.23	0.01
SPAC18B11.03c	SPAC18B11.03c	312182	313586	1.344	+	1	0	30.2	39.04	0.38	40.52	41.25	0.5	48.62	48.62	0.15	47.15	30.2	0.16	34.51	17.25	0.42	0	0	NA	17.25	0	0.07	17.25	0	0.07	9.25	16.37	0.13	16.37	22.78	0.22	26.33	37.01	0.09	12.1	24.91	0.05
SPNCRNA.636	SPNCRNA.636	312215	316276	4.062	-	1	0	13.33	17.44	0.18	18.46	23.34	0.24	29.75	37.44	0.1	26.16	30	0.1	NA	NA	NA	NA	NA	NA	NA	NA	NA	NA	NA	NA	83.9	99.73	0.95	103.5	105.76	1.17	51.25	51.5	0.16	41.45	45.22	0.14
SPAC18B11.02c	SPAC18B11.02c	314030	315214	1.185	+	1	0	225.33	266.21	2.35	269.69	297.53	2.8	100.92	118.32	0.28	73.95	105.27	0.23	NA	NA	NA	NA	NA	NA	NA	NA	NA	NA	NA	NA	13.24	25.65	0.18	18.2	27.3	0.24	39.71	53.78	0.13	36.4	44.68	0.13
SPAC12G12.16c	SPAC12G12.16c	315707	317197	1.491	+	1	0	34.93	34.23	0.43	41.22	31.44	0.51	28.64	12.58	0.1	32.14	26.55	0.12	NA	NA	NA	NA	NA	NA	NA	NA	NA	NA	NA	NA	8.13	8.81	0.11	20.32	16.94	0.27	19.65	26.42	0.07	14.9	29.13	0.06
SPAC12G12.15	sif3	317431	318941	1.419	-	1	0	259.56	254.68	2.67	301.43	235.14	3.1	263.75	173.74	0.63	296.54	157.69	0.74	29.21	9.74	0.36	9.74	9.74	0.14	19.47	0	0.07	9.74	29.21	0.04	4.22	8.45	0.06	5.63	7.04	0.08	30.27	61.25	0.1	25.35	68.29	0.1
SPNCRNA.637	SPNCRNA.637	317718	319171	1.454	+	1	0	1.46	5.85	0.02	3.66	3.66	0.06	27.8	61.46	0.1	27.07	66.58	0.1	NA	NA	NA	NA	NA	NA	NA	NA	NA	NA	NA	NA	232.29	222.47	2.41	280.02	213.35	2.9	227.38	133.34	0.56	254.05	119.3	0.65
SPAC12G12.14c	pfs2	319974	321503	1.53	+	1	0	221.81	191.21	2.31	221.11	178	2.34	292.03	136.28	0.69	269.09	128.63	0.68	NA	NA	NA	NA	NA	NA	NA	NA	NA	NA	NA	NA	1.98	1.98	0.03	4.62	2.64	0.07	0.66	3.3	0	0.66	5.94	0
SPNCRNA.638	SPNCRNA.638	321796	322578	0.783	-	1	0	0	0	NA	1.24	1.24	0.02	0	1.24	NA	0	1.24	NA	NA	NA	NA	NA	NA	NA	NA	NA	NA	NA	NA	NA	353.77	328.22	3.54	443.17	380.59	4.41	372.92	148.15	0.85	369.09	157.09	0.88
SPAC12G12.13c	cid14	321924	323978	2.055	+	1	0	227.76	229.26	2.37	264.38	240.8	2.75	251.34	144.48	0.61	231.77	146.99	0.6	NA	NA	NA	NA	NA	NA	NA	NA	NA	NA	NA	NA	0.48	0.48	0.01	0	0.48	NA	0.48	0.48	0	1.45	0	0.01
SPAC12G12.12	SPAC12G12.12	324194	325280	0.975	-	1	0	119.81	133.42	1.32	167.91	112.55	1.82	212.39	235.99	0.53	248.7	209.67	0.64	38.49	15.39	0.47	76.97	30.79	0.89	53.88	69.27	0.17	84.67	30.79	0.26	0	0	NA	0	0	NA	2.73	5.47	0.01	0.91	2.73	0.01
SPAC12G12.11c	SPAC12G12.11c	326694	327982	1.098	+	1	0	408.48	528.41	4.04	425.62	550.96	4.25	877.38	1207.42	1.73	861.15	1358	1.78	17.09	28.49	0.22	28.49	39.89	0.36	28.49	17.09	0.1	34.19	51.28	0.12	0	1.49	NA	0	0	NA	0.75	2.24	0	1.49	3.73	0.01
SPAC12G12.10	wdr21	328222	329484	1.263	-	1	0	122.72	119.56	1.35	143.31	129.85	1.58	220.11	209.03	0.55	234.36	243.07	0.61	NA	NA	NA	NA	NA	NA	NA	NA	NA	NA	NA	NA	0	0	NA	0.85	0.85	0.01	0.85	0	0.01	0.85	0	0.01
SPAC12G12.09	SPAC12G12.09	329810	332743	2.934	-	1	0	106.96	56.2	1.19	116.75	55.48	1.31	210.3	22.84	0.53	193.62	11.97	0.52	NA	NA	NA	NA	NA	NA	NA	NA	NA	NA	NA	NA	0.35	0.35	0.01	0.35	0.7	0.01	0.35	1.76	0	0	0.35	NA
SPAC12G12.17	SPAC12G12.17	333214	333441	0.177	+	1	0	149.89	234.44	1.62	242.13	299.78	2.54	307.47	611.09	0.72	222.91	699.49	0.58	0	17.97	NA	0	0	NA	0	107.82	NA	0	89.85	NA	58.22	81.51	0.68	93.15	100.92	1.06	62.1	194.07	0.19	97.03	155.26	0.29
SPAC12G12.08	mrpl6	333695	334336	0.642	-	1	0	129.06	176.53	1.41	136.48	170.6	1.51	99.39	114.23	0.28	120.16	123.13	0.35	NA	NA	NA	NA	NA	NA	NA	NA	NA	NA	NA	NA	7.28	8.73	0.1	7.28	10.19	0.1	16.01	16.01	0.06	11.65	23.29	0.05
SPAC12G12.07c	SPAC12G12.07c	334660	335945	1.239	+	1	0	964.85	890.56	8.85	1032.72	876.81	9.53	378.79	318.26	0.86	347.6	288.91	0.84	62.47	62.47	0.73	0	20.82	NA	41.65	0	0.14	0	20.82	NA	2.33	1.56	0.04	4.67	3.89	0.07	0.78	0	0	0	0	NA
SPAC12G12.06c	SPAC12G12.06c	336428	337519	1.092	+	1	0	291.11	416.43	2.97	337.38	354.73	3.44	251.59	186.04	0.61	284.36	180.26	0.71	NA	NA	NA	NA	NA	NA	NA	NA	NA	NA	NA	NA	0.89	0	0.02	0	0	NA	0	0	NA	0	0.89	NA
SPAC12G12.05c	taf9	338392	338883	0.492	+	1	0	653.17	842.61	6.2	694.61	738.02	6.64	639.36	702.5	1.33	686.72	670.93	1.47	NA	NA	NA	NA	NA	NA	NA	NA	NA	NA	NA	NA	10.6	10.6	0.14	17.67	7.07	0.23	8.84	3.53	0.04	10.6	3.53	0.05
SPSNORNA.29	SPSNORNA.29	339548	339642	0.095	-	1	0	7485.38	377.87	57.42	8609.99	404.86	65.73	24687.4	386.86	27.92	21124.6	557.8	25.12	NA	NA	NA	NA	NA	NA	NA	NA	NA	NA	NA	NA	0	7.91	NA	0	7.91	NA	31.66	55.4	0.11	31.66	102.89	0.12
SPAC12G12.04	mcp60	340107	341855	1.749	-	1	0	4654.94	4210.92	37.22	5485.2	4270.53	43.6	3772.98	1490.21	5.83	3476.15	1268.2	5.64	NA	NA	NA	NA	NA	NA	NA	NA	NA	NA	NA	NA	0	0	NA	0	0	NA	0	0.59	NA	0	0	NA
SPNCRNA.639	SPNCRNA.639	340209	341954	1.746	+	1	0	0	0	NA	0	0	NA	0	0.6	NA	0	0	NA	NA	NA	NA	NA	NA	NA	NA	NA	NA	NA	NA	NA	4398.27	3993.22	35.34	5157	4048.13	41.21	3558.06	1386.97	5.55	3288.22	1187.99	5.39
SPAC12G12.03	cip2	343399	345129	1.731	-	1	0	840.88	315.69	7.81	1017.69	318.03	9.4	1607.06	156.39	2.86	1646.16	111.46	3.04	NA	NA	NA	NA	NA	NA	NA	NA	NA	NA	NA	NA	0	0	NA	0	0	NA	0	1.17	NA	0	0	NA
SPNCRNA.640	SPNCRNA.640	345363	346322	0.96	+	1	0	4.25	10.63	0.06	6.38	5.31	0.09	17.01	28.7	0.06	17.01	43.58	0.07	NA	NA	NA	NA	NA	NA	NA	NA	NA	NA	NA	NA	352.72	351.69	3.53	355.82	285.68	3.61	261.96	475.45	0.63	180.49	578.59	0.49
SPAC12G12.02	SPAC12G12.02	345839	346618	0.552	-	1	0	660.26	772.55	6.26	687.21	603.37	6.57	470.12	941.73	1.03	336.87	1227.69	0.82	93.92	206.63	1.06	192.54	150.28	2.06	65.75	230.11	0.2	75.14	211.33	0.24	2.47	8.63	0.04	4.93	1.23	0.07	14.79	20.96	0.06	14.79	33.28	0.06
SPAC12G12.01c	SPAC12G12.01c	347195	349912	2.718	+	1	0	217.03	303.84	2.27	253.41	270.77	2.65	272.42	188.92	0.65	242.66	183.96	0.62	NA	NA	NA	NA	NA	NA	NA	NA	NA	NA	NA	NA	2.21	0.74	0.03	0.74	0.37	0.01	2.58	1.84	0.01	4.05	3.68	0.02
SPAC630.03	arp3	350477	352055	1.284	+	1	0	1500.74	1582.01	13.25	1772.31	1559.66	15.58	1481.78	1340.92	2.67	1487.2	1437.76	2.79	35.94	39.21	0.44	39.21	32.68	0.48	111.1	13.07	0.31	78.42	58.82	0.24	13.17	17.56	0.18	12.54	10.03	0.17	94.68	127.92	0.27	99.07	94.06	0.3
SPAC630.04c	SPAC630.04c	352427	352927	0.501	-	1	0	143.86	122.28	1.56	133.07	100.7	1.47	517.88	267.93	1.11	490.91	255.35	1.12	NA	NA	NA	NA	NA	NA	NA	NA	NA	NA	NA	NA	2.08	4.16	0.03	0	0	NA	8.32	6.24	0.04	0	10.4	NA
SPAC630.05	gyp7	353900	356131	2.232	+	1	0	124.71	118.7	1.37	129.79	90.53	1.44	576.43	152.88	1.22	552.88	128.4	1.23	NA	NA	NA	NA	NA	NA	NA	NA	NA	NA	NA	NA	9.5	12.22	0.13	9.5	9.5	0.13	6.34	6.34	0.03	6.79	14.03	0.03
SPAC630.06c	SPAC630.06c	356233	356997	0.567	-	1	0	133	172.03	1.45	195.16	170.58	2.09	144.56	177.81	0.38	131.55	224.07	0.38	9.8	9.8	0.13	14.71	0	0.2	19.61	9.8	0.07	19.61	34.31	0.08	40.61	41.88	0.49	25.38	24.11	0.33	172.6	184.02	0.45	164.99	192.91	0.45
SPAC630.07c	SPAC630.07c	357593	358885	1.293	-	1	0	27.84	52.59	0.35	43.31	40.22	0.53	92.03	75.79	0.26	111.37	104.41	0.33	NA	NA	NA	NA	NA	NA	NA	NA	NA	NA	NA	NA	6.07	3.03	0.09	2.27	3.79	0.04	0	1.52	NA	0	0	NA
SPNCRNA.641	SPNCRNA.641	358613	359235	0.623	+	1	0	11.02	3.15	0.15	7.87	7.87	0.11	0	3.15	NA	0	0	NA	NA	NA	NA	NA	NA	NA	NA	NA	NA	NA	NA	NA	15.14	48.46	0.2	27.26	34.83	0.35	78.74	31.8	0.23	69.66	21.2	0.22
SPAC630.08c	erg25	360060	360962	0.903	-	1	0	4813.51	2651.36	38.38	5536.02	2870.69	43.96	6569.26	3638.36	9.26	6260.68	2916.92	9.18	NA	NA	NA	NA	NA	NA	NA	NA	NA	NA	NA	NA	2.19	0	0.03	3.29	0	0.05	2.19	0	0.01	1.1	0	0.01
SPNCRNA.642	SPNCRNA.642	361498	362202	0.705	-	1	0	5.3	2.65	0.08	2.65	9.28	0.04	10.61	35.79	0.04	14.58	46.4	0.06	NA	NA	NA	NA	NA	NA	NA	NA	NA	NA	NA	NA	4.09	6.82	0.06	5.46	5.46	0.08	13.64	6.82	0.05	12.27	12.27	0.05
SPAC630.15	mug177	361557	361874	0.318	+	1	0	0	2.97	NA	2.97	2.97	0.05	11.87	2.97	0.05	5.93	2.97	0.03	NA	NA	NA	NA	NA	NA	NA	NA	NA	NA	NA	NA	9.32	4.66	0.13	4.66	13.98	0.07	13.98	44.26	0.05	20.96	67.55	0.08
SPAC630.09c	mug58	362769	363602	0.834	-	1	0	281.84	362.18	2.88	279.36	368.37	2.9	393.09	301.61	0.88	339.93	328.81	0.82	NA	NA	NA	NA	NA	NA	NA	NA	NA	NA	NA	NA	17.29	25.36	0.23	31.13	20.75	0.39	55.34	79.55	0.17	66.87	64.56	0.21
SPATRNAPRO.01	SPATRNAPRO.01	365155	365226	0.072	+	1	0	442.61	0	4.35	381.56	0	3.85	2297.01	0	3.85	1327.84	0	2.54	NA	NA	NA	NA	NA	NA	NA	NA	NA	NA	NA	NA	0	0	NA	0	0	NA	0	0	NA	0	0	NA
SPAC630.10	SPAC630.10	365550	366362	0.813	+	1	0	192.52	231.3	2.03	211.24	229.96	2.24	131.02	139.04	0.35	98.94	112.31	0.3	NA	NA	NA	NA	NA	NA	NA	NA	NA	NA	NA	NA	0	0	NA	0	0	NA	0	0	NA	0	1.28	NA
SPAC630.11	vps55	366801	367531	0.387	+	1	0	79.63	172.27	0.91	138.14	170.64	1.52	248.65	269.77	0.6	193.39	261.65	0.52	21.04	48.08	0.27	30.05	36.06	0.38	75.13	66.11	0.22	51.09	54.09	0.17	0	0	NA	0	0	NA	0	0	NA	0	3.98	NA
SPAC630.12	SPAC630.12	368572	369840	1.269	+	1	0	243.49	238.18	2.52	317.87	247.03	3.26	396.67	425.89	0.89	384.27	456.88	0.91	NA	NA	NA	NA	NA	NA	NA	NA	NA	NA	NA	NA	6.95	5.41	0.1	6.18	4.64	0.09	12.36	47.9	0.05	17	54.85	0.07
SPAC630.13c	tsc2	369945	373964	4.02	-	1	0	151.37	147.67	1.63	160.1	134.43	1.74	319.15	168.31	0.74	300.1	157.46	0.74	NA	NA	NA	NA	NA	NA	NA	NA	NA	NA	NA	NA	1.6	1.34	0.03	1.6	1.6	0.03	1.34	2.67	0.01	1.87	0.8	0.01
SPAC630.14c	tup12	374683	377200	1.797	-	1	0	565.67	589.98	5.44	679.67	510.02	6.51	929.27	532.71	1.81	931.43	462.48	1.9	82.15	47.76	0.93	91.7	22.93	1.05	154.75	43.94	0.41	175.76	55.4	0.48	0	0	NA	0	0	NA	0	0	NA	0.79	0.39	0.01
SPAC1751.01c	gti1	378192	380354	2.163	-	1	0	147.84	27.94	1.6	116.85	17.27	1.31	343.95	61.98	0.79	416.09	73.16	0.97	NA	NA	NA	NA	NA	NA	NA	NA	NA	NA	NA	NA	10.44	4.97	0.14	5.97	6.46	0.09	14.91	16.9	0.06	20.88	14.91	0.08
SPAC1751.04	SPAC1751.04	384320	385220	0.312	+	1	0	68.27	51.21	0.79	73.96	75.86	0.86	34.14	56.9	0.12	39.83	87.24	0.14	4.2	6.3	0.06	16.81	8.4	0.22	25.21	4.2	0.09	10.5	12.61	0.05	10.09	7.85	0.14	15.7	3.36	0.21	16.82	34.75	0.06	14.57	39.24	0.06
SPAC1751.02c	rsm19	385755	386149	0.282	-	1	0	195.15	259.41	2.06	188.01	247.51	2.02	149.94	178.49	0.4	159.46	264.17	0.44	28.25	14.13	0.35	21.19	56.51	0.28	42.38	28.25	0.14	14.13	21.19	0.06	0	0	NA	0	0	NA	0	0	NA	0	0	NA
SPAC1751.03	SPAC1751.03	386344	387786	1.209	+	1	0	2318.33	2485.33	19.7	2815.39	2346.69	23.75	1328.92	1590.45	2.44	1132.77	1476.23	2.23	140.06	181.55	1.52	165.99	176.37	1.8	98.56	114.12	0.28	129.68	83	0.37	0	0	NA	0	0	NA	0	0	NA	0	0	NA
SPNCRNA.643	SPNCRNA.643	388352	389177	0.826	-	1	0	1.26	2.52	0.02	3.78	2.52	0.06	12.61	25.22	0.05	6.31	21.44	0.03	NA	NA	NA	NA	NA	NA	NA	NA	NA	NA	NA	NA	88.05	209.11	1	121.07	183.43	1.35	108.84	286.15	0.3	107.61	286.15	0.32
SPAC31A2.02	trm112	388400	388960	0.381	+	1	0	204.36	418.75	2.15	264.47	302.54	2.75	194.35	478.85	0.49	252.45	530.95	0.64	39.46	59.19	0.48	59.19	49.32	0.7	44.39	64.12	0.14	34.53	113.45	0.12	1.78	3.57	0.03	5.35	3.57	0.08	17.83	32.09	0.07	8.91	28.52	0.04
SPAC31A2.03	mrpl11	389543	390245	0.651	+	1	0	114.83	155.1	1.27	144.66	202.82	1.59	137.2	198.35	0.37	114.83	250.55	0.34	15.3	0	0.2	0	0	NA	0	0	NA	0	0	NA	15.49	14.08	0.2	11.27	15.49	0.16	14.08	18.31	0.06	11.27	22.53	0.05
SPAC31A2.04c	SPAC31A2.04c	390589	391173	0.585	-	1	0	295.73	362.39	3.01	295.73	362.39	3.05	229.06	235.9	0.56	251.28	270.09	0.64	NA	NA	NA	NA	NA	NA	NA	NA	NA	NA	NA	NA	0	0	NA	0	1.73	NA	0	8.63	NA	0	0	NA
SPAC31A2.05c	mis4	391838	396889	4.764	-	1	0	81.86	53.53	0.93	107.05	49.96	1.21	144.21	42.19	0.38	149.24	43.03	0.42	8.14	8.14	0.11	19	8.14	0.25	40.71	27.14	0.13	46.14	13.57	0.16	1	1.8	0.02	0.6	2.2	0.01	0.6	0.8	0	0.4	0.6	0
LTR.397023.1	LTR.397023.1	397023	397370	0.348	-	1	2	0	0	NA	0	0	NA	5.32	2.66	0.02	2.66	0	0.01	NA	NA	NA	NA	NA	NA	NA	NA	NA	NA	NA	NA	0	0	NA	0	0	NA	0	0	NA	0	0	NA
SPAC31A2.06	atp25	397709	399337	1.629	+	1	0	172.28	199.34	1.84	170.3	209.25	1.84	137.96	90.43	0.37	141.92	79.21	0.4	NA	NA	NA	NA	NA	NA	NA	NA	NA	NA	NA	NA	0	0	NA	0	0.6	NA	0.6	0	0	0	0	NA
SPAC31A2.07c	dbp10	399548	402194	2.547	-	1	0	281.24	248.79	2.87	311.29	227.56	3.2	261.21	185.09	0.63	233.17	190.3	0.6	11.81	35.44	0.16	35.44	23.62	0.44	70.87	23.62	0.21	23.62	0	0.09	2.31	1.93	0.04	4.24	4.24	0.06	7.32	10.79	0.03	8.87	12.72	0.04
LTR.402409.1	LTR.402409.1	402409	402782	0.374	+	1	1	0	0	NA	0	0	NA	24.53	14.72	0.09	14.72	9.81	0.06	NA	NA	NA	NA	NA	NA	NA	NA	NA	NA	NA	NA	2.52	0	0.04	0	2.52	NA	0	0	NA	0	2.52	NA
SPAC31A2.08	mrp20	403060	403545	0.486	+	1	0	188.12	266.51	1.99	213.6	209.68	2.27	248.87	303.74	0.6	242.99	276.31	0.62	NA	NA	NA	NA	NA	NA	NA	NA	NA	NA	NA	NA	40.76	46.59	0.49	34.94	34.94	0.44	50.47	36.88	0.16	33	34.94	0.12
SPAC31A2.09c	apm4	403813	405249	1.341	-	1	0	140.45	165.07	1.53	163.62	173.76	1.78	177.38	163.62	0.46	162.9	150.59	0.45	0	70.31	NA	15.62	46.88	0.21	39.06	15.62	0.13	78.12	39.06	0.24	1.42	2.13	0.02	2.84	4.26	0.04	0.71	2.13	0	1.42	2.13	0.01
SPAC31A2.10	SPAC31A2.10	405802	407465	1.383	+	1	0	146.68	159.76	1.59	167.34	145.99	1.82	197.64	258.93	0.5	184.55	258.93	0.5	13.57	6.78	0.18	13.57	20.35	0.18	37.32	16.96	0.12	37.32	10.18	0.13	0.62	1.86	0.01	0	0.62	NA	0.62	0.62	0	0	0	NA
SPAC31A2.11c	cuf1	408030	409265	1.236	-	1	0	196.6	160.19	2.07	194.98	151.29	2.09	278.32	137.54	0.66	223.3	124.6	0.58	NA	NA	NA	NA	NA	NA	NA	NA	NA	NA	NA	NA	0	0	NA	0	0	NA	0	0	NA	0	0	NA
SPAC31A2.12	SPAC31A2.12	412084	413874	1.791	+	1	0	256.61	201.91	2.64	322.6	184.42	3.3	451.75	176.53	0.99	469.8	141	1.08	NA	NA	NA	NA	NA	NA	NA	NA	NA	NA	NA	NA	2.97	7.13	0.05	5.35	2.97	0.08	5.94	0.59	0.03	5.94	2.38	0.03
SPAC31A2.13c	sft1	414471	414800	0.276	-	1	0	95.65	115.94	1.07	124.64	101.45	1.39	107.25	136.23	0.3	104.35	255.07	0.31	0	16.38	NA	0	0	NA	16.38	16.38	0.06	0	32.77	NA	0	2.86	NA	0	0	NA	8.58	0	0.04	0	0	NA
SPAC31A2.14	bun107	415406	418371	2.889	+	1	0	210.13	207.33	2.2	241.95	180.41	2.54	510.47	269.57	1.1	493.69	220.97	1.12	14.72	14.72	0.19	44.16	0	0.54	103.03	29.44	0.29	0	14.72	NA	11.13	8.77	0.15	7.75	10.11	0.11	19.89	27.65	0.07	15.17	26.97	0.06
SPAC31A2.15c	dcc1	418475	419732	1.074	-	1	0	51.09	78.28	0.61	59.33	62.62	0.71	95.58	112.89	0.27	70.86	98.88	0.22	14.35	9.57	0.19	9.57	14.35	0.13	14.35	4.78	0.06	9.57	14.35	0.04	1.62	4.87	0.03	2.43	1.62	0.04	4.06	4.87	0.02	7.3	5.68	0.03
SPAC31A2.16	gef2	420466	423903	3.306	+	1	0	138.06	115	1.5	168.61	121.89	1.83	296.19	311.17	0.7	296.49	359.98	0.74	0	12.6	NA	18.9	25.2	0.25	6.3	50.41	0.03	37.81	63.01	0.13	0	0.3	NA	0	0.3	NA	0	0	NA	0.3	0	0
SPAC13C5.01c	SPAC13C5.01c	424477	425223	0.747	-	1	0	756.22	884.39	7.09	800.36	864.45	7.55	478.51	364.58	1.04	414.42	348.91	0.97	NA	NA	NA	NA	NA	NA	NA	NA	NA	NA	NA	NA	0	0	NA	0	0	NA	0	0	NA	0	0	NA
SPAC13C5.02	dre4	426030	427342	1.236	+	1	0	198.45	257.22	2.09	230.51	270.96	2.43	202.27	310.65	0.51	222.11	439.64	0.58	0	9.57	NA	0	0	NA	19.14	19.14	0.07	0	0	NA	0.79	1.57	0.01	1.57	2.36	0.03	14.92	29.05	0.06	14.92	33.76	0.06
SPAC13C5.03	tht1	427583	429318	1.632	+	1	0	11.53	11.53	0.16	12.13	13.35	0.17	15.77	18.2	0.06	13.35	18.2	0.06	19.29	9.65	0.25	19.29	9.65	0.25	28.94	28.94	0.1	0	0	NA	1.69	2.26	0.03	2.82	2.26	0.04	18.07	31.63	0.07	9.04	27.67	0.04
SPNCRNA.644	SPNCRNA.644	429030	430050	1.021	-	1	0	0	0.96	NA	0.96	0.96	0.02	5.76	7.68	0.03	2.88	5.76	0.02	NA	NA	NA	NA	NA	NA	NA	NA	NA	NA	NA	NA	17.63	13.71	0.23	9.79	16.65	0.14	11.75	20.57	0.05	7.84	27.42	0.04
SPNCRNA.645	SPNCRNA.645	430088	431033	0.946	-	1	0	28.74	49.26	0.36	28.74	40.03	0.36	25.66	20.53	0.09	19.5	30.79	0.08	NA	NA	NA	NA	NA	NA	NA	NA	NA	NA	NA	NA	35.96	46.86	0.44	44.68	45.77	0.55	115.52	125.32	0.32	147.12	120.97	0.41
SPAC13C5.04	SPAC13C5.04	430130	430876	0.747	+	1	0	44.16	59.34	0.53	55.2	56.58	0.66	144.91	154.57	0.38	183.55	147.67	0.49	NA	NA	NA	NA	NA	NA	NA	NA	NA	NA	NA	NA	31.93	55.27	0.39	31.93	47.9	0.4	27.02	24.56	0.09	23.33	33.16	0.09
SPSNORNA.01	SPSNORNA.01	431220	431301	0.082	+	1	0	6726.99	29.5	52.09	11959.1	0	88.67	14221.1	29.5	17.62	12657.4	68.84	16.44	NA	NA	NA	NA	NA	NA	NA	NA	NA	NA	NA	NA	0	0	NA	0	0	NA	0	0	NA	8.9	0	0.04
SPAC13C5.05c	SPAC13C5.05c	431562	433203	1.557	-	1	0	121.96	123.91	1.34	136.24	134.94	1.51	214.74	204.36	0.53	155.7	184.24	0.43	18.88	9.44	0.24	18.88	28.33	0.25	9.44	9.44	0.04	9.44	0	0.04	3.14	0.63	0.05	1.88	1.88	0.03	15.07	4.39	0.06	11.93	3.14	0.05
SPNCRNA.05	SPNCRNA.05	434104	434843	0.67	+	1	0	0	0	NA	0	0	NA	4.48	0	0.02	0	4.48	NA	0	0	NA	0	0	NA	0	0	NA	0	45.29	NA	30.18	49.86	0.37	35.42	44.61	0.44	80.03	107.58	0.23	70.85	150.88	0.22
SPAC13C5.06c	mug121	434524	435101	0.534	-	1	0	36.19	50.36	0.44	42.49	55.08	0.52	105.44	88.13	0.3	100.71	127.47	0.3	0	0	NA	0	0	NA	0	19.41	NA	0	0	NA	0	0	NA	0	0	NA	3.6	0	0.02	0	3.6	NA
SPNCRNA.646	SPNCRNA.646	435113	436058	0.946	-	1	0	16.02	13.88	0.21	29.9	23.49	0.38	36.3	20.29	0.12	52.32	23.49	0.18	NA	NA	NA	NA	NA	NA	NA	NA	NA	NA	NA	NA	2.07	0	0.03	1.04	0	0.02	1.04	11.4	0.01	5.18	12.44	0.03
SPAC13C5.07	rad32	436214	438369	1.95	+	1	0	89.74	124.75	1.01	116.37	115.38	1.3	144.97	123.27	0.39	144.48	133.63	0.41	24.38	16.25	0.31	24.38	8.13	0.31	24.38	40.63	0.09	52.82	36.57	0.18	0.46	2.78	0.01	1.39	3.71	0.02	0.46	0	0	0.93	0.93	0.01
SPNCRNA.647	SPNCRNA.647	436953	438699	1.747	-	1	0	0.59	4.72	0.01	2.36	4.13	0.04	1.18	1.18	0.01	1.77	2.36	0.01	NA	NA	NA	NA	NA	NA	NA	NA	NA	NA	NA	NA	26.94	46.02	0.34	51.07	46.58	0.62	67.34	86.42	0.2	59.49	111.11	0.19
SPNCRNA.648	SPNCRNA.648	439141	440079	0.939	-	1	0	4.22	2.11	0.06	1.05	4.22	0.02	11.6	17.93	0.05	2.11	13.71	0.01	NA	NA	NA	NA	NA	NA	NA	NA	NA	NA	NA	NA	12.2	11.09	0.16	16.64	21.08	0.22	52.14	106.5	0.16	47.7	102.06	0.16
SPAC23E2.01	fep1	443569	445263	1.695	+	1	0	286.83	96.65	2.93	321.35	83.47	3.29	881.19	266.11	1.73	877.42	247.29	1.81	NA	NA	NA	NA	NA	NA	NA	NA	NA	NA	NA	NA	0	0	NA	0	0	NA	0	1.24	NA	0	0.62	NA
SPATRNAVAL.01	SPATRNAVAL.01	446000	446071	0.072	+	1	0	26763.4	0	183.67	41417	0	274.88	56562.1	54.62	55.73	50007.8	31.21	51.25	NA	NA	NA	NA	NA	NA	NA	NA	NA	NA	NA	NA	0	0	NA	0	0	NA	0	8.27	NA	0	16.53	NA
LTR.446075.1	LTR.446075.1	446075	446342	0.268	+	1	0	473.47	3.14	4.62	630.25	3.14	6.07	1138.22	25.08	2.15	978.3	12.54	1.98	NA	NA	NA	NA	NA	NA	NA	NA	NA	NA	NA	NA	7.04	3.52	0.1	7.04	7.04	0.1	123.2	278.09	0.34	116.16	394.26	0.34
SPNCRNA.649	SPNCRNA.649	446175	446702	0.528	-	1	0	3.75	3.75	0.06	5.63	5.63	0.08	73.13	159.39	0.22	80.63	236.27	0.25	NA	NA	NA	NA	NA	NA	NA	NA	NA	NA	NA	NA	0	0	NA	1.8	3.61	0.03	5.41	3.61	0.02	1.8	5.41	0.01
SPAC23E2.02	lsd2	446491	450530	3.822	+	1	0	130.82	94.03	1.43	151.81	91.85	1.66	178.52	75.22	0.46	170.34	96.48	0.46	15.9	5.3	0.21	5.3	0	0.08	15.9	5.3	0.06	0	0	NA	1.02	0.51	0.02	1.02	1.02	0.02	1.53	2.04	0.01	1.79	2.3	0.01
SPAC23E2.03c	ste7	451210	452919	1.71	-	1	0	268.66	44	2.76	262.87	48.06	2.74	1004.57	189.91	1.93	1213.6	202.07	2.36	NA	NA	NA	NA	NA	NA	NA	NA	NA	NA	NA	NA	0	0	NA	0.59	0	0.01	2.95	4.13	0.01	0.59	2.95	0
SPNCRNA.650	SPNCRNA.650	453735	455859	2.125	+	1	0	4.85	12.13	0.07	11.16	7.76	0.15	16.98	28.62	0.06	18.92	42.69	0.08	NA	NA	NA	NA	NA	NA	NA	NA	NA	NA	NA	NA	19.69	1.44	0.25	22.57	0.96	0.29	18.73	1.92	0.07	25.93	0.96	0.1
SPRRNA.11	SPRRNA.11	456527	456645	0.119	+	1	8	1.17725e+06	23.51	5804.61	1.54094e+06	47.01	7408.5	1.5477e+06	41.14	879.83	1.2224e+06	76.39	722.09	NA	NA	NA	NA	NA	NA	NA	NA	NA	NA	NA	NA	6.22	0	0.09	0	0	NA	0	0	NA	0	0	NA
SPAC24H6.13	SPAC24H6.13	457061	459676	2.616	-	1	0	518.73	170.58	5.02	602.99	201.41	5.84	571.34	147.97	1.21	681.09	142.22	1.46	NA	NA	NA	NA	NA	NA	NA	NA	NA	NA	NA	NA	0	0.38	NA	0.76	0.38	0.01	2.27	3.03	0.01	1.51	3.03	0.01
SPNCRNA.651	SPNCRNA.651	460793	461752	0.96	+	1	0	1	7.01	0.02	6.01	12.02	0.09	5.01	11.02	0.02	2	11.02	0.01	NA	NA	NA	NA	NA	NA	NA	NA	NA	NA	NA	NA	4.13	9.28	0.06	4.13	7.22	0.06	30.94	69.1	0.11	30.94	82.51	0.11
SPAC24H6.12c	uba3	461939	463273	1.335	+	1	0	125.35	133	1.37	133	125.35	1.47	76.44	68.03	0.23	77.96	90.96	0.24	NA	NA	NA	NA	NA	NA	NA	NA	NA	NA	NA	NA	0	0	NA	0	0	NA	0	0	NA	0	1.48	NA
SPAC24H6.11c	SPAC24H6.11c	465299	468175	2.877	+	1	0	249.76	203.89	2.58	327.52	191.35	3.35	1390.7	700.54	2.54	1367.4	669.01	2.61	NA	NA	NA	NA	NA	NA	NA	NA	NA	NA	NA	NA	9.41	15.57	0.13	11.95	10.5	0.16	2.53	5.43	0.01	1.81	5.79	0.01
SPNCRNA.652	SPNCRNA.652	465302	468551	3.25	-	1	0	9.49	15.38	0.13	11.46	10.8	0.16	2.29	5.24	0.01	1.64	5.24	0.01	NA	NA	NA	NA	NA	NA	NA	NA	NA	NA	NA	NA	222.68	184.3	2.32	290.56	171.61	3	1239.97	639.18	2.31	1218.4	616.34	2.37
SPAC24H6.10c	SPAC24H6.10c	468720	469826	1.107	+	1	0	1836.8	1799.6	15.93	2043.15	1790.74	17.73	654.48	704.08	1.35	575.66	625.25	1.27	NA	NA	NA	NA	NA	NA	NA	NA	NA	NA	NA	NA	1.79	0	0.03	9.84	1.79	0.14	107.33	85.86	0.3	81.39	113.59	0.25
SPAC24H6.09	gef1	470583	472899	2.262	-	1	0	335.99	254.08	3.38	377.4	264.32	3.81	732.93	202.89	1.49	710.13	127.51	1.52	166.36	60.5	1.78	257.11	45.37	2.68	483.97	45.37	1.05	317.6	45.37	0.78	0	0	NA	0	0	NA	0	2.12	NA	1.69	0.42	0.01
SPAC24H6.08	SPAC24H6.08	474035	474697	0.663	-	1	0	92.4	127.73	1.04	112.78	95.12	1.27	118.22	95.12	0.32	145.39	70.66	0.41	NA	NA	NA	NA	NA	NA	NA	NA	NA	NA	NA	NA	0	0	NA	0	1.48	NA	4.44	4.44	0.02	4.44	7.39	0.02
SPAC24H6.07	rps901	475493	476113	0.576	-	1	1	8783.59	8971.32	66.44	10220.5	9444.16	76.85	6084.86	9518.97	8.68	5500.51	9002.37	8.25	0	14.98	NA	14.98	29.97	0.2	59.93	74.92	0.18	29.97	0	0.11	0	0	NA	1.63	0	0.03	0	1.63	NA	0	1.63	NA
SPAC24H6.06	sld3	476549	478696	2.007	-	1	0	120.73	172.47	1.33	137.98	134.62	1.52	153.79	204.09	0.4	170.08	228.53	0.46	35.19	49.26	0.43	56.3	56.3	0.67	63.34	21.11	0.19	21.11	14.07	0.08	3.84	5.76	0.06	2.88	4.8	0.04	45.12	57.59	0.15	55.19	57.59	0.18
SPAC24H6.05	cdc25	479750	481540	1.791	-	1	0	351.22	121.28	3.52	414.26	110.47	4.15	464.69	100.86	1.02	517.52	83.45	1.17	NA	NA	NA	NA	NA	NA	NA	NA	NA	NA	NA	NA	0	0	NA	0	0	NA	0	0	NA	0	0	NA
SPAC24H6.04	hxk1	483447	484901	1.455	-	1	0	2182.47	1840.85	18.65	2401.46	1805.81	20.54	2460.75	1174.45	4.08	2167.64	991.85	3.82	NA	NA	NA	NA	NA	NA	NA	NA	NA	NA	NA	NA	0	1.48	NA	0	0.74	NA	4.43	7.39	0.02	11.09	17	0.05
SPNCRNA.653	SPNCRNA.653	485606	487008	1.403	+	1	0	3.56	8.55	0.05	7.13	7.84	0.1	18.53	32.07	0.07	18.53	34.21	0.07	NA	NA	NA	NA	NA	NA	NA	NA	NA	NA	NA	NA	69.16	59.98	0.8	76.92	64.92	0.89	100.92	114.32	0.28	92.45	136.91	0.28
SPNCRNA.551	SPNCRNA.551	485703	486330	0.628	+	1	0	6.31	14.19	0.09	14.19	14.19	0.19	25.23	44.14	0.09	26.8	33.11	0.1	NA	NA	NA	NA	NA	NA	NA	NA	NA	NA	NA	NA	119.43	90.34	1.32	151.58	105.65	1.66	173.02	197.51	0.45	163.83	252.63	0.45
SPAC24H6.03	cul3	485960	488615	2.358	-	1	0	89.1	99.21	1.01	110.11	99.6	1.24	127.62	112.83	0.35	127.62	111.27	0.37	5.47	24.6	0.08	13.67	13.67	0.19	24.6	27.34	0.09	27.34	21.87	0.1	1.88	4.14	0.03	3.39	4.14	0.05	9.79	18.45	0.04	9.79	19.2	0.04
SPAC24H6.02c	SPAC24H6.02c	488779	489350	0.528	+	1	0	46.02	46.02	0.55	44.25	40.71	0.54	51.33	100.89	0.16	56.64	122.13	0.19	0	0	NA	0	0	NA	0	0	NA	0	0	NA	0	3.36	NA	1.68	1.68	0.03	6.72	8.41	0.03	6.72	5.04	0.03
SPNCRNA.654	SPNCRNA.654	489023	489562	0.54	-	1	0	0	3.7	NA	1.85	1.85	0.03	7.41	9.26	0.03	7.41	5.56	0.03	NA	NA	NA	NA	NA	NA	NA	NA	NA	NA	NA	NA	13.23	35.9	0.18	30.23	26.46	0.38	45.35	58.58	0.15	24.57	90.7	0.09
SPAC24H6.01c	SPAC24H6.01c	490016	492011	1.752	+	1	0	107.47	102.33	1.19	77.13	91.02	0.9	170.2	118.78	0.44	128.04	101.3	0.37	6.45	6.45	0.09	12.91	6.45	0.18	35.5	16.14	0.12	9.68	16.14	0.04	0	1	NA	0.5	2	0.01	4.01	9.52	0.02	2.51	10.02	0.01
SPNCRNA.47	SPNCRNA.47	491816	492201	0.386	-	1	0	0	7.77	NA	2.59	10.36	0.04	23.32	51.81	0.08	15.54	59.59	0.06	NA	NA	NA	NA	NA	NA	NA	NA	NA	NA	NA	NA	22.42	29.89	0.29	14.95	19.93	0.2	34.87	42.35	0.12	14.95	74.73	0.06
SPAPB21F2.02	SPAPB21F2.02	492461	497689	5.064	+	1	0	184.31	118.28	1.95	200.76	98.12	2.14	283.46	65	0.67	267.2	57.18	0.67	54.19	36.13	0.64	67.74	13.55	0.8	63.22	13.55	0.19	171.6	0	0.47	0.98	0.98	0.02	0.39	0.2	0.01	0.78	1.37	0	1.56	0.98	0.01
SPAPB21F2.03	SPAPB21F2.03	498171	498730	0.519	+	1	0	146.17	191.02	1.58	194.34	157.8	2.08	249.15	443.49	0.6	234.2	499.97	0.61	17.23	0	0.22	17.23	34.45	0.23	51.68	51.68	0.16	34.45	51.68	0.12	1.64	3.28	0.03	0	1.64	NA	0	3.28	NA	0	1.64	NA
SPAC227.01c	SPAC227.01c	499284	500405	1.122	-	1	0	63.28	64.17	0.74	86.45	65.95	0.99	71.3	35.65	0.21	86.45	40.11	0.27	NA	NA	NA	NA	NA	NA	NA	NA	NA	NA	NA	NA	0	0	NA	0	0.92	NA	0	0	NA	0	0	NA
SPAC227.19c	SPAC227.19c	501117	501485	0.252	-	1	0	44.42	85.88	0.53	59.23	103.65	0.7	71.07	109.57	0.21	88.84	115.49	0.27	36.94	64.64	0.45	18.47	18.47	0.24	9.23	27.7	0.04	27.7	18.47	0.1	7.19	7.19	0.1	7.19	0	0.1	28.78	33.58	0.1	28.78	35.97	0.11
SPNCRNA.655	SPNCRNA.655	501407	504208	2.802	+	1	0	5.7	3.42	0.08	5.7	4.18	0.08	14.43	20.12	0.06	17.09	22.78	0.07	NA	NA	NA	NA	NA	NA	NA	NA	NA	NA	NA	NA	74.26	99.14	0.85	98.41	98.41	1.12	93.01	64.17	0.27	77.87	62	0.24
SPAC227.02c	SPAC227.02c	501767	502384	0.618	-	1	0	214.16	222.1	2.24	242.72	228.44	2.55	161.81	96.77	0.42	128.5	101.53	0.37	NA	NA	NA	NA	NA	NA	NA	NA	NA	NA	NA	NA	1.6	1.6	0.03	3.2	0	0.05	11.21	24.03	0.05	22.43	35.25	0.09
SPAC227.03c	SPAC227.03c	502978	504093	1.116	-	1	0	51.97	96.77	0.62	88.71	82.44	1.02	123.66	75.27	0.34	102.15	73.48	0.3	NA	NA	NA	NA	NA	NA	NA	NA	NA	NA	NA	NA	7.03	6.15	0.1	7.03	7.91	0.1	14.06	19.33	0.06	17.57	21.96	0.07
SPNCRNA.656	SPNCRNA.656	504201	504900	0.7	+	1	0	13.53	34.59	0.18	22.56	30.08	0.29	36.09	46.62	0.12	43.61	45.11	0.15	NA	NA	NA	NA	NA	NA	NA	NA	NA	NA	NA	NA	4.29	8.57	0.06	14.29	11.43	0.19	7.14	7.14	0.03	7.14	2.86	0.03
SPAC227.04	SPAC227.04	505053	505592	0.54	+	1	0	44.89	48.63	0.54	69.21	57.99	0.81	74.82	115.97	0.22	78.56	136.55	0.25	NA	NA	NA	NA	NA	NA	NA	NA	NA	NA	NA	NA	10.68	7.12	0.15	1.78	17.81	0.03	8.9	14.25	0.04	1.78	10.68	0.01
SPAC227.05	SPAC227.05	505984	506355	0.372	+	1	0	737.88	789.99	6.93	943.6	792.74	8.77	636.38	918.92	1.32	540.38	995.72	1.21	NA	NA	NA	NA	NA	NA	NA	NA	NA	NA	NA	NA	7.2	4.8	0.1	4.8	2.4	0.07	9.6	4.8	0.04	7.2	12	0.03
SPAC227.06	SPAC227.06	506543	507292	0.75	+	1	0	522.34	690.03	5.06	584.19	564.95	5.67	423.37	364.26	0.94	435.74	284.54	1.01	NA	NA	NA	NA	NA	NA	NA	NA	NA	NA	NA	NA	0	0	NA	0	1.29	NA	0	1.29	NA	0	0	NA
SPAC227.07c	pab1	508136	509691	1.392	-	1	0	463.93	484.07	4.54	529.73	475.35	5.19	606.94	201.42	1.27	580.76	181.28	1.28	60.85	55.78	0.71	70.99	76.06	0.83	152.13	15.21	0.4	152.13	15.21	0.42	1.89	1.26	0.03	4.41	0.63	0.07	0.63	1.26	0	0	0	NA
SPNCRNA.657	SPNCRNA.657	510357	511293	0.937	+	1	0	4.19	10.46	0.06	12.56	9.42	0.17	23.02	20.93	0.08	24.07	25.11	0.09	NA	NA	NA	NA	NA	NA	NA	NA	NA	NA	NA	NA	34.53	36.62	0.42	49.18	51.27	0.6	71.15	116.14	0.21	63.82	117.19	0.21
SPAC227.08c	yth1	510669	511336	0.513	-	1	0	71.64	79.97	0.83	113.29	123.29	1.27	164.94	243.25	0.43	156.61	208.26	0.43	0	0	NA	36.64	30.53	0.46	30.53	36.64	0.11	12.21	30.53	0.05	5.54	12.48	0.08	13.86	11.09	0.19	30.49	26.34	0.1	31.88	30.49	0.12
SPAC227.09	SPAC227.09	511807	513060	1.254	+	1	0	122.11	170.29	1.34	147.03	171.95	1.61	163.64	145.37	0.43	153.67	165.3	0.43	NA	NA	NA	NA	NA	NA	NA	NA	NA	NA	NA	NA	0.76	0.76	0.01	0.76	1.52	0.01	5.32	7.59	0.02	2.28	8.35	0.01
SPAC227.10	SPAC227.10	513831	514345	0.345	+	1	0	280.44	440.43	2.87	432.9	399.02	4.31	237.15	395.26	0.58	291.74	363.26	0.73	36.83	78.91	0.45	68.39	84.18	0.8	26.3	89.44	0.09	52.61	78.91	0.18	66.63	76.15	0.77	85.67	83.76	0.99	102.8	220.83	0.29	140.87	270.32	0.4
SPAC227.11c	SPAC227.11c	514552	515674	0.933	-	1	0	113.88	159.81	1.26	127.28	141.63	1.41	166.51	191.39	0.43	211.49	185.65	0.56	33.62	39.22	0.41	16.81	5.6	0.22	33.62	22.41	0.11	33.62	50.43	0.12	34.18	73.76	0.42	39.58	61.16	0.49	59.36	121.43	0.18	44.07	146.61	0.15
SPAC227.12	SPAC227.12	515797	517247	1.389	+	1	0	91.95	131.87	1.04	138.29	129.73	1.53	127.59	114.76	0.35	142.56	124.03	0.4	0	16.28	NA	16.28	16.28	0.22	16.28	16.28	0.06	48.83	0	0.17	0	2.09	NA	2.09	3.48	0.03	16.71	11.14	0.06	12.53	13.92	0.05
SPAC227.13c	isu1	517865	518443	0.579	-	1	0	1476.68	559.59	13.05	1903.28	656.3	16.62	2366.15	841.11	3.95	2400.69	754.75	4.15	NA	NA	NA	NA	NA	NA	NA	NA	NA	NA	NA	NA	0	0	NA	0	0	NA	0	0	NA	0	0	NA
SPNCRNA.658	SPNCRNA.658	519257	520194	0.938	+	1	0	8.36	5.23	0.12	5.23	1.05	0.08	66.89	91.98	0.2	67.94	96.16	0.22	NA	NA	NA	NA	NA	NA	NA	NA	NA	NA	NA	NA	15.53	2.07	0.2	10.35	8.28	0.14	60.03	2.07	0.18	60.03	3.11	0.2
SPAC227.14	SPAC227.14	520933	521721	0.708	+	1	0	394.14	289.21	3.91	406.24	231.37	4.07	361.85	166.8	0.83	345.71	150.66	0.84	41.55	110.79	0.5	41.55	41.55	0.51	69.24	27.7	0.21	41.55	69.24	0.14	1.22	2.44	0.02	0	0	NA	0	0	NA	0	0	NA
SPAC227.15	SPAC227.15	523246	525867	2.622	+	1	0	372.96	282.23	3.72	399.86	256.94	4.01	719.02	202.74	1.46	752.34	173.43	1.59	NA	NA	NA	NA	NA	NA	NA	NA	NA	NA	NA	NA	1.18	0.79	0.02	1.18	2.75	0.02	0.39	0.39	0	0	0	NA
SPNCRNA.659	SPNCRNA.659	526641	528541	1.901	+	1	0	1893.74	22.23	16.38	2622.06	23.32	22.26	6321.69	118.77	8.96	5401.39	133.95	8.12	NA	NA	NA	NA	NA	NA	NA	NA	NA	NA	NA	NA	40.35	69.97	0.49	49.54	56.18	0.6	49.03	98.57	0.16	56.69	122.57	0.19
SPSNORNA.02	SPSNORNA.02	526726	526803	0.078	+	1	0	570.78	0	5.48	1317.18	8.78	11.89	2634.35	17.56	4.32	2783.63	0	4.69	NA	NA	NA	NA	NA	NA	NA	NA	NA	NA	NA	NA	0	0	NA	0	0	NA	0	0	NA	0	0	NA
SPSNORNA.03	SPSNORNA.03	526937	527036	0.1	+	1	0	4007.35	22.06	32.47	7080.88	51.47	55.01	14058.8	58.82	17.46	12007.4	88.24	15.74	NA	NA	NA	NA	NA	NA	NA	NA	NA	NA	NA	NA	0	0	NA	0	0	NA	0	0	NA	0	0	NA
SPSNORNA.04	SPSNORNA.04	527191	527275	0.085	+	1	0	1848.74	53.48	16.03	3132.16	45.84	26.17	6554.62	313.22	9.24	5408.71	374.33	8.13	NA	NA	NA	NA	NA	NA	NA	NA	NA	NA	NA	NA	0	0	NA	0	0	NA	0	0	NA	0	0	NA
SPSNORNA.05	SPSNORNA.05	527387	527474	0.088	+	1	0	6076.48	108.87	47.47	7743.6	74.85	59.68	26007.1	401.47	29.16	22693.2	496.73	26.65	NA	NA	NA	NA	NA	NA	NA	NA	NA	NA	NA	NA	0	0	NA	0	0	NA	0	0	NA	0	0	NA
SPSNORNA.06	SPSNORNA.06	527624	527713	0.09	+	1	0	12682.8	43.86	92.91	15782.2	36.55	114.15	34576	314.33	36.97	28757.3	233.92	32.42	NA	NA	NA	NA	NA	NA	NA	NA	NA	NA	NA	NA	0	0	NA	0	0	NA	0	0	NA	6.61	0	0.03
SPAC227.16c	psf3	528003	528771	0.501	-	1	0	174.15	318.83	1.86	243.81	271.94	2.56	249.17	367.05	0.6	273.28	427.33	0.69	23.48	50.32	0.3	30.19	20.13	0.38	23.48	57.03	0.08	26.84	67.1	0.1	4.95	4.95	0.07	8.67	8.67	0.12	12.38	14.86	0.05	22.29	34.68	0.09
SPAC227.17c	SPAC227.17c	529801	530166	0.366	-	1	0	126.68	168.9	1.39	154	208.64	1.68	198.71	151.52	0.5	188.77	99.35	0.51	NA	NA	NA	NA	NA	NA	NA	NA	NA	NA	NA	NA	0	0	NA	0	0	NA	0	0	NA	0	4.44	NA
SPAC227.18	lys3	530522	531628	1.107	+	1	0	2254.78	2273.56	19.21	2624.16	2185.91	22.27	1098.32	1027.66	2.08	913.18	829.11	1.87	NA	NA	NA	NA	NA	NA	NA	NA	NA	NA	NA	NA	0	0	NA	0	0.9	NA	2.71	5.42	0.01	0	5.42	NA
SPAC2F7.02c	SPAC2F7.02c	532432	533409	0.978	-	1	0	221.72	195.89	2.31	215.26	201.27	2.28	240.02	77.49	0.59	229.25	73.19	0.59	NA	NA	NA	NA	NA	NA	NA	NA	NA	NA	NA	NA	1.03	0	0.02	0	1.03	NA	1.03	3.1	0.01	1.03	0	0.01
SPAC2F7.03c	pom1	534462	537725	3.264	-	1	0	238.08	127.02	2.47	288.5	131.8	2.98	382.65	75.64	0.86	371.16	54.89	0.89	NA	NA	NA	NA	NA	NA	NA	NA	NA	NA	NA	NA	0.32	0.32	0.01	0.32	0	0.01	0.64	0.64	0	0	0.32	NA
SPAC2F7.04	pmc2	538395	539847	1.365	+	1	0	122.1	130	1.34	170.94	139.34	1.85	102.71	115.64	0.29	103.43	119.95	0.31	10.16	40.63	0.14	40.63	30.48	0.5	40.63	20.32	0.13	81.27	0	0.25	1.35	2.02	0.02	1.35	1.35	0.02	6.75	14.84	0.03	5.4	18.89	0.03
SPAC2F7.05c	SPAC2F7.05c	540125	541312	1.188	-	1	0	2440.17	3132.58	20.65	2699.03	3112.67	22.85	2533.4	2861.95	4.18	2392.2	2741.57	4.14	NA	NA	NA	NA	NA	NA	NA	NA	NA	NA	NA	NA	0	0	NA	0	0.86	NA	0.86	0	0.01	0	0	NA
SPNCRNA.552	SPNCRNA.552	541795	543483	1.689	+	1	0	80.62	78.1	0.92	86.29	75.58	0.99	52.91	51.65	0.17	56.69	35.9	0.19	NA	NA	NA	NA	NA	NA	NA	NA	NA	NA	NA	NA	5.92	1.78	0.08	8.29	1.78	0.12	201.3	51.51	0.51	209.59	40.26	0.55
SPNCRNA.660	SPNCRNA.660	541797	544030	2.234	+	1	0	67.38	75.57	0.78	74.6	69.79	0.87	48.13	57.28	0.15	49.58	51.02	0.17	NA	NA	NA	NA	NA	NA	NA	NA	NA	NA	NA	NA	4.97	2.71	0.07	6.33	1.81	0.09	155.99	41.6	0.41	160.51	32.1	0.44
SPAC2F7.06c	pol4	542037	543557	1.521	-	1	0	5.98	1.99	0.09	9.3	1.33	0.13	217.83	51.14	0.54	223.8	38.52	0.58	NA	NA	NA	NA	NA	NA	NA	NA	NA	NA	NA	NA	80.81	91.09	0.92	92.46	86.29	1.06	56.84	60.95	0.18	62.32	44.52	0.2
SPAC2F7.07c	cph2	544417	546240	1.824	-	1	0	493.96	404.94	4.81	550.42	377.8	5.37	656.27	294.21	1.36	572.13	269.24	1.27	NA	NA	NA	NA	NA	NA	NA	NA	NA	NA	NA	NA	0	0.53	NA	0	0.53	NA	0	0.53	NA	0	2.13	NA
SPAC2F7.08c	snf5	546664	548562	1.899	-	1	0	358.41	265.98	3.59	375.06	203.65	3.79	535.19	150.99	1.14	521.76	141.32	1.17	NA	NA	NA	NA	NA	NA	NA	NA	NA	NA	NA	NA	1.07	0.54	0.02	1.07	1.07	0.02	0.54	0	0	0	0	NA
SPNCRNA.661	SPNCRNA.661	548568	549658	1.091	+	1	0	6.42	5.5	0.09	3.67	6.42	0.06	72.41	108.16	0.22	57.75	137.49	0.19	NA	NA	NA	NA	NA	NA	NA	NA	NA	NA	NA	NA	81.47	76.85	0.93	74.99	74.99	0.87	78.7	99.99	0.23	91.66	112.03	0.28
SPAC2F7.09c	SPAC2F7.09c	548768	550243	1.476	-	1	0	92.45	100.21	1.04	91.75	81.87	1.05	94.57	90.33	0.27	101.63	98.8	0.3	NA	NA	NA	NA	NA	NA	NA	NA	NA	NA	NA	NA	4.74	3.39	0.07	2.71	4.74	0.04	54.88	79.95	0.17	46.07	100.95	0.16
SPAC2F7.10	akr1	551011	552939	1.929	+	1	0	107.06	107.63	1.19	116.08	93.54	1.3	116.64	63.67	0.32	86.21	51.28	0.26	NA	NA	NA	NA	NA	NA	NA	NA	NA	NA	NA	NA	1.6	1.07	0.03	2.14	4.81	0.03	5.88	6.95	0.03	4.81	10.15	0.02
SPNCRNA.154	SPNCRNA.154	555300	556109	0.81	+	1	0	121.04	2.42	1.33	114.98	3.63	1.29	99.25	4.84	0.28	101.67	3.63	0.3	NA	NA	NA	NA	NA	NA	NA	NA	NA	NA	NA	NA	0	0	NA	0	0	NA	0	0	NA	0	0	NA
SPAC2F7.11	nrd1	556631	558220	1.59	+	1	0	594.86	39.96	5.69	739.65	38.65	7.03	490.7	18.34	1.06	481.53	13.76	1.1	NA	NA	NA	NA	NA	NA	NA	NA	NA	NA	NA	NA	0.65	0	0.01	0	0	NA	0.65	0	0	0.65	0.65	0
SPAC2F7.13c	wrs1	559317	560504	1.188	-	1	0	785.94	817.05	7.34	1003.7	801.49	9.28	591.06	590.14	1.24	505.97	530.67	1.14	NA	NA	NA	NA	NA	NA	NA	NA	NA	NA	NA	NA	10.52	0.88	0.14	5.26	0.88	0.08	3.51	3.51	0.02	4.38	1.75	0.02
SPAC2F7.14c	SPAC2F7.14c	560978	561967	0.99	-	1	0	256.73	266.2	2.64	320.92	261.99	3.29	178.87	158.88	0.46	145.2	128.37	0.41	NA	NA	NA	NA	NA	NA	NA	NA	NA	NA	NA	NA	3.06	4.08	0.05	1.02	3.06	0.02	6.12	6.12	0.03	8.16	12.24	0.04
LTR.563321.1	LTR.563321.1	563321	563628	0.308	-	1	0	0	0	NA	2.6	0	0.04	0	0	NA	0	0	NA	NA	NA	NA	NA	NA	NA	NA	NA	NA	NA	NA	NA	0	0	NA	0	0	NA	0	0	NA	0	0	NA
SPAC2F7.15	rsm24	564170	565034	0.777	+	1	0	196.06	204.48	2.07	232.14	246.58	2.45	156.36	264.62	0.41	149.15	252.59	0.42	11.82	23.64	0.16	47.28	23.64	0.57	82.74	59.1	0.24	11.82	35.46	0.05	1.1	2.2	0.02	0	0	NA	1.1	3.3	0.01	2.2	0	0.01
SPAC2F7.16c	pld1	565168	569277	4.11	-	1	0	245.42	193.85	2.54	277.95	201.26	2.88	353.59	135.67	0.81	332.96	126.15	0.81	NA	NA	NA	NA	NA	NA	NA	NA	NA	NA	NA	NA	0.25	0.49	0	0.98	0.49	0.02	0.49	0.25	0	0.74	0.25	0.01
SPAC2F7.17	SPAC2F7.17	570236	571805	1.191	+	1	0	128.59	182.3	1.41	127.08	185.32	1.41	147.5	265.5	0.39	112.71	320.72	0.33	3.35	13.39	0.05	6.69	10.04	0.1	13.39	13.39	0.05	20.08	10.04	0.08	5.42	6.1	0.08	13.55	5.42	0.18	12.2	14.91	0.05	5.42	9.49	0.03
SPAC13A11.01c	rga8	571994	574371	2.334	-	1	0	335.62	299.47	3.38	374.45	277.15	3.78	387.84	261.09	0.87	386.05	278.05	0.91	0	0	NA	0	0	NA	0	0	NA	21.52	0	0.08	0	0	NA	0	0	NA	0	0	NA	0	0	NA
SPAC13A11.02c	erg11	575135	576622	1.488	-	1	0	2616.63	958.93	22	2888.34	892.44	24.31	1818.85	879.44	3.17	1683.72	760.93	3.1	NA	NA	NA	NA	NA	NA	NA	NA	NA	NA	NA	NA	0	0	NA	0	0	NA	4.16	6.93	0.02	2.08	4.85	0.01
SPNCRNA.155	SPNCRNA.155	577199	578150	0.952	+	1	0	0	1.11	NA	3.32	1.11	0.05	2.21	8.85	0.01	2.21	5.53	0.01	NA	NA	NA	NA	NA	NA	NA	NA	NA	NA	NA	NA	0	1.02	NA	0	0	NA	8.16	21.42	0.03	3.06	17.34	0.02
SPAC13A11.03	mcp7	578521	579247	0.633	+	1	0	92.27	46.14	1.04	135.61	67.11	1.5	1066.7	490.71	2.03	918.51	582.98	1.87	12.86	12.86	0.17	12.86	0	0.18	90.02	25.72	0.26	154.32	38.58	0.43	1.39	0	0.02	0	0	NA	0	1.39	NA	0	0	NA
SPAC13A11.04c	ubp8	579720	581390	1.35	-	1	0	148.15	161.56	1.6	195.4	156.45	2.09	468.71	238.83	1.02	468.71	227.33	1.07	18.69	12.46	0.24	40.49	18.69	0.5	90.32	43.6	0.26	80.98	49.83	0.25	0.62	0.62	0.01	0.62	1.87	0.01	4.36	5.61	0.02	3.74	8.73	0.02
SPAC13A11.05	SPAC13A11.05	582492	584033	1.542	+	1	0	448.97	413.34	4.4	533.06	394.09	5.22	426.88	265.82	0.95	379.13	250.14	0.9	NA	NA	NA	NA	NA	NA	NA	NA	NA	NA	NA	NA	0	2.65	NA	0	0	NA	1.99	3.31	0.01	1.32	1.32	0.01
SPNCRNA.662	SPNCRNA.662	584478	587656	3.179	-	1	0	62.91	83.78	0.73	55.53	69.33	0.66	142.2	159.21	0.38	141.23	161.78	0.4	NA	NA	NA	NA	NA	NA	NA	NA	NA	NA	NA	NA	8.11	15.57	0.11	14.27	13.3	0.19	33.08	49.62	0.11	40.86	48.32	0.14
SPNCRNA.553	SPNCRNA.553	585266	587631	2.366	-	1	0	77.63	98.33	0.89	68.14	86.26	0.8	170.36	166.04	0.44	175.1	149.22	0.48	NA	NA	NA	NA	NA	NA	NA	NA	NA	NA	NA	NA	10.78	19.41	0.15	17.68	16.82	0.23	37.09	46.58	0.12	43.99	43.56	0.15
SPAC13A11.06	SPAC13A11.06	585597	587312	1.716	+	1	0	15.02	25.83	0.2	24.03	22.83	0.31	44.46	57.07	0.14	55.87	57.67	0.18	NA	NA	NA	NA	NA	NA	NA	NA	NA	NA	NA	NA	56.01	63.93	0.66	48.09	57.71	0.58	135.22	79.77	0.36	132.96	59.97	0.38
SPAC3H8.02	SPAC3H8.02	588925	590259	1.335	+	1	0	898.08	580.13	8.29	894.1	564.99	8.35	921.99	542.67	1.8	715.59	557.81	1.52	NA	NA	NA	NA	NA	NA	NA	NA	NA	NA	NA	NA	0	0	NA	0	0	NA	1.48	0	0.01	0	0.74	NA
SPNCRNA.663	SPNCRNA.663	590784	592586	1.803	-	1	0	13.12	7.75	0.18	12.52	8.95	0.17	13.12	19.68	0.05	12.52	23.86	0.05	NA	NA	NA	NA	NA	NA	NA	NA	NA	NA	NA	NA	33.39	55.46	0.41	45.28	46.41	0.55	46.41	68.48	0.15	47.54	69.05	0.16
SPAC3H8.03	img2	591067	591555	0.318	+	1	0	135.12	194.08	1.47	176.89	171.97	1.91	149.86	208.82	0.4	147.41	218.65	0.41	15.41	23.12	0.2	15.41	15.41	0.21	15.41	38.54	0.06	38.54	23.12	0.14	22.05	16.04	0.28	22.05	20.05	0.29	30.07	32.08	0.1	24.06	42.1	0.09
SPAC3H8.04	SPAC3H8.04	592743	593759	1.017	+	1	0	164.21	198.62	1.76	172.07	205.51	1.86	256.64	323.5	0.62	321.53	457.23	0.79	NA	NA	NA	NA	NA	NA	NA	NA	NA	NA	NA	NA	0	0.97	NA	0	0	NA	0.97	0	0.01	0.97	0	0.01
SPAC3H8.05c	mms1	593977	597277	3.222	-	1	0	197.98	205.82	2.09	204.84	196.67	2.18	225.75	191.77	0.56	239.8	180.34	0.62	57.77	33.01	0.68	16.5	74.27	0.22	41.26	99.03	0.14	99.03	90.77	0.3	1.25	0.94	0.02	0.62	0.31	0.01	2.19	5	0.01	1.87	5.93	0.01
SPNCRNA.664	SPNCRNA.664	597665	598076	0.412	-	1	0	0	2.58	NA	0	5.16	NA	7.75	18.07	0.03	5.16	10.33	0.03	NA	NA	NA	NA	NA	NA	NA	NA	NA	NA	NA	NA	0	0	NA	0	2.38	NA	0	2.38	NA	0	2.38	NA
SPNCRNA.156	SPNCRNA.156	597723	598290	0.568	+	1	0	0	0	NA	1.76	1.76	0.03	0	1.76	NA	0	1.76	NA	NA	NA	NA	NA	NA	NA	NA	NA	NA	NA	NA	NA	0	3.63	NA	0	3.63	NA	3.63	14.52	0.02	1.82	7.26	0.01
SPNCRNA.665	SPNCRNA.665	598131	599439	1.309	-	1	0	0	0.78	NA	0	0.78	NA	0.78	0.78	0	0	0	NA	NA	NA	NA	NA	NA	NA	NA	NA	NA	NA	NA	NA	133.1	69.31	1.45	145.7	70.09	1.6	407.96	139.4	0.91	404.02	100.02	0.95
SPAC3H8.06	aur1	598916	600184	1.269	+	1	0	381.4	214.34	3.8	412.14	209.61	4.13	1338.06	542.16	2.46	1138.69	383.77	2.24	NA	NA	NA	NA	NA	NA	NA	NA	NA	NA	NA	NA	0	0	NA	0.81	0	0.01	0	0	NA	0	0	NA
SPAC3H8.07c	pac10	600883	601485	0.51	-	1	0	98.04	174.1	1.1	167.34	180.87	1.82	104.8	273.83	0.29	104.8	312.71	0.31	9.73	29.18	0.13	29.18	19.45	0.37	19.45	48.63	0.07	29.18	29.18	0.11	0	1.59	NA	3.19	0	0.05	9.57	6.38	0.04	6.38	11.16	0.03
SPAC3H8.08c	SPAC3H8.08c	602060	603751	1.692	-	1	0	93.13	96.11	1.05	89.55	82.98	1.03	119.99	68.06	0.33	106.26	80	0.31	NA	NA	NA	NA	NA	NA	NA	NA	NA	NA	NA	NA	1.22	1.83	0.02	1.22	3.66	0.02	6.7	6.7	0.03	8.53	6.09	0.04
SPNCRNA.666	SPNCRNA.666	604128	606113	1.986	+	1	0	35.51	33.92	0.43	37.63	36.04	0.47	62.54	50.35	0.19	55.12	50.35	0.18	NA	NA	NA	NA	NA	NA	NA	NA	NA	NA	NA	NA	33.04	46.68	0.41	35.67	37.24	0.44	109.1	125.88	0.3	125.88	132.7	0.36
SPAC3H8.09c	nab3	604496	606849	2.217	-	1	0	54.22	62.88	0.64	60.14	55.13	0.71	179.97	168.58	0.46	197.28	149.9	0.52	0	7.47	NA	22.4	7.47	0.29	29.86	44.79	0.1	14.93	52.26	0.06	29.07	29.07	0.36	33.09	29.07	0.41	52.32	40.25	0.16	44.27	42.93	0.15
SPNCRNA.667	SPNCRNA.667	608406	608831	0.426	-	1	0	0	2.24	NA	0	0	NA	2.24	4.47	0.01	4.47	6.71	0.02	NA	NA	NA	NA	NA	NA	NA	NA	NA	NA	NA	NA	4.43	6.64	0.07	4.43	4.43	0.07	0	0	NA	0	0	NA
SPAC3H8.10	spo20	608992	610159	0.861	+	1	0	948.68	1152.19	8.72	1201.53	1137.8	10.93	714.34	515.97	1.46	682.47	468.69	1.47	35.9	46.67	0.44	17.95	32.31	0.24	39.49	14.36	0.13	64.62	17.95	0.21	0	0	NA	0	0	NA	0.88	0.88	0.01	0	0	NA
SPAC1F3.01	rrp6	610886	613277	2.334	+	1	0	449.87	493.59	4.41	471.29	462.99	4.66	539.5	489.22	1.15	474.79	469.55	1.09	36.23	0	0.44	0	12.08	NA	36.23	0	0.12	24.15	0	0.09	0	0.44	NA	0.44	0.87	0.01	0	0.44	NA	0.44	0.44	0
SPAC1F3.02c	mkh1	613498	616848	3.351	-	1	0	139.57	101.65	1.52	170.66	100.72	1.85	339.14	123.1	0.78	333.86	103.82	0.81	NA	NA	NA	NA	NA	NA	NA	NA	NA	NA	NA	NA	0.3	0	0.01	1.22	0.61	0.02	0	0.91	NA	0.3	0	0
LTR.617366.1	LTR.617366.1	617366	617715	0.35	+	1	1	0	0	NA	0	0	NA	2.42	0	0.01	0	0	NA	NA	NA	NA	NA	NA	NA	NA	NA	NA	NA	NA	NA	0	2.6	NA	0	0	NA	0	0	NA	0	0	NA
SPAC1F3.03	SPAC1F3.03	617844	620996	3.015	+	1	0	115.11	104.05	1.27	147.3	86.82	1.62	367.12	225.34	0.84	382.73	273.79	0.91	5.22	15.66	0.08	20.89	20.89	0.27	26.11	26.11	0.09	62.66	36.55	0.2	2.59	1.29	0.04	2.59	1.62	0.04	1.29	0.65	0.01	0.97	2.27	0.01
SPAC1F3.04c	tsr3	621189	622191	0.867	-	1	0	211.46	284.96	2.22	261.21	314.36	2.72	356.2	503.2	0.81	290.61	515.64	0.72	21.96	54.9	0.28	98.81	65.88	1.12	186.65	109.79	0.48	120.77	186.65	0.35	29.81	24.67	0.37	20.56	27.75	0.27	16.45	23.64	0.06	17.47	18.5	0.07
SPAC1F3.05	SPAC1F3.05	623272	625086	1.533	+	1	0	531.17	439.85	5.13	608.83	401.95	5.89	971.64	723.14	1.88	918.21	662.88	1.87	3.69	11.08	0.06	7.39	14.78	0.11	25.86	11.08	0.09	29.55	3.69	0.11	0	0	NA	0.57	0	0.01	0	1.14	NA	1.14	0.57	0.01
SPAC1F3.06c	spo15	625430	631303	5.874	-	1	0	548.03	328.89	5.28	619.93	295.39	5.98	507.65	164.81	1.09	469.61	143.62	1.08	NA	NA	NA	NA	NA	NA	NA	NA	NA	NA	NA	NA	0.18	0	0	0.18	0	0	0.18	0	0	0.53	0	0
SPAC1F3.07c	rsc58	631556	632841	1.212	-	1	0	240.17	270.4	2.49	266.31	312.88	2.77	223.02	347.19	0.55	203.41	330.85	0.54	0	11.44	NA	22.88	34.32	0.3	0	0	NA	22.88	0	0.09	5.34	8.39	0.08	13.72	7.62	0.19	10.67	19.06	0.04	11.44	12.96	0.05
SPNCRNA.668	SPNCRNA.668	632595	633291	0.697	+	1	0	25.41	35.87	0.32	50.81	23.91	0.61	47.82	62.77	0.15	38.86	64.26	0.14	NA	NA	NA	NA	NA	NA	NA	NA	NA	NA	NA	NA	73.14	119.56	0.84	115.34	132.22	1.29	111.12	98.46	0.31	95.65	68.92	0.29
SPAC1F3.08c	SPAC1F3.08c	633148	633474	0.327	-	1	0	0	0	NA	0	0	NA	0	0	NA	0	0	NA	NA	NA	NA	NA	NA	NA	NA	NA	NA	NA	NA	NA	5.37	21.46	0.08	13.41	10.73	0.18	13.41	32.19	0.05	5.37	26.83	0.03
SPNCRNA.669	SPNCRNA.669	633767	634868	1.102	-	1	0	7.48	16.84	0.1	4.68	9.36	0.07	3.74	7.48	0.02	14.03	10.29	0.06	NA	NA	NA	NA	NA	NA	NA	NA	NA	NA	NA	NA	28.47	24.91	0.36	36.48	19.57	0.45	31.14	17.79	0.11	51.6	8.9	0.17
SPAC1F3.09	mug161	634937	636959	1.686	+	1	0	323.89	329.7	3.27	351.22	338.43	3.57	311.1	284.93	0.73	380.88	346.57	0.9	181.16	111.99	1.92	148.22	98.81	1.63	207.51	131.75	0.52	158.1	171.28	0.44	2	1.5	0.03	3.5	1.5	0.05	3.5	1.5	0.02	3.99	2	0.02
SPAC1F3.10c	2001-10-01	637023	639311	2.289	-	1	0	50.06	54.15	0.59	54.15	36.86	0.65	80.09	26.39	0.23	91.93	34.59	0.28	NA	NA	NA	NA	NA	NA	NA	NA	NA	NA	NA	NA	15.44	16.77	0.2	18.53	22.51	0.24	23.39	58.69	0.08	30.01	79.43	0.11
SPAC1D4.01	SPAC1D4.01	639411	640175	0.765	+	1	0	154.61	193.97	1.66	165.86	192.56	1.8	230.52	219.27	0.57	220.68	258.63	0.58	NA	NA	NA	NA	NA	NA	NA	NA	NA	NA	NA	NA	2.59	0	0.04	7.77	1.29	0.11	2.59	2.59	0.01	5.18	1.29	0.03
SPAC1D4.02c	SPAC1D4.02c	640399	641627	1.038	-	1	0	127.58	146.68	1.4	177.92	151.02	1.92	170.98	227.4	0.44	178.79	296.83	0.48	37.95	47.44	0.46	23.72	9.49	0.31	75.9	37.95	0.22	33.21	94.88	0.12	22.75	24.5	0.29	30.62	25.37	0.39	86.62	99.74	0.25	77.87	119.86	0.24
SPAC1D4.03c	aut12	641885	643512	1.542	-	1	0	56.34	69.44	0.66	64.2	54.37	0.76	52.4	47.16	0.16	45.2	51.09	0.16	0	34.79	NA	0	0	NA	11.6	23.19	0.05	0	23.19	NA	0.62	0.62	0.01	4.34	0	0.07	2.48	0	0.01	4.34	2.48	0.02
SPNCRNA.670	SPNCRNA.670	643960	644683	0.724	-	1	0	4.14	8.29	0.06	2.76	4.14	0.04	12.43	13.81	0.05	6.91	20.72	0.03	NA	NA	NA	NA	NA	NA	NA	NA	NA	NA	NA	NA	2.66	2.66	0.04	1.33	6.64	0.02	0	6.64	NA	1.33	9.3	0.01
SPAC1D4.04	cct2	644711	646377	1.584	+	1	0	820.71	953.85	7.64	993.22	961.97	9.19	601.94	711.95	1.26	528.8	688.82	1.19	39.3	78.59	0.48	58.94	49.12	0.7	68.77	49.12	0.21	49.12	19.65	0.17	4.37	8.12	0.06	8.75	4.37	0.12	23.75	18.75	0.09	18.12	21.25	0.07
SPAC1D4.05c	SPAC1D4.05c	646593	647808	1.164	-	1	0	114.83	114.83	1.27	129.29	113.98	1.44	124.19	51.04	0.34	120.79	51.04	0.35	47.48	0	0.57	31.66	31.66	0.4	31.66	0	0.11	31.66	0	0.12	0.82	0	0.01	0	1.64	NA	1.64	0.82	0.01	0.82	2.47	0.01
SPAC1D4.06c	csk1	648301	649393	0.921	-	1	0	110.67	170.17	1.23	157.65	161.82	1.72	184.79	365.41	0.47	190.01	358.1	0.51	11.84	53.27	0.16	29.59	5.92	0.37	41.43	71.02	0.14	17.76	118.37	0.07	0	0	NA	0	0	NA	1.87	0.93	0.01	0	0	NA
SPAC1D4.07c	SPAC1D4.07c	649449	649889	0.441	-	1	0	0	8.03	NA	0	2.01	NA	0	2.01	NA	0	4.01	NA	NA	NA	NA	NA	NA	NA	NA	NA	NA	NA	NA	NA	1.95	0	0.03	3.91	0	0.06	1.95	0	0.01	0	3.91	NA
SPAC1D4.08	pis1	650814	651848	0.756	+	1	0	679.58	685.65	6.43	839.77	640.75	7.89	546.09	251.2	1.16	419.88	256.06	0.98	30.5	30.5	0.38	20.34	45.75	0.27	35.59	25.42	0.12	35.59	45.75	0.13	0	0	NA	0	0	NA	0	0	NA	0	0.93	NA
SPAC1D4.09c	rtf2	652359	653234	0.723	-	1	0	264.9	353.99	2.72	293.04	323.51	3.02	433.69	568.49	0.96	335.23	691.56	0.81	84.66	72.57	0.96	54.43	48.38	0.65	78.62	108.85	0.23	60.47	211.66	0.2	2.26	2.26	0.04	2.26	5.65	0.04	1.13	1.13	0.01	0	1.13	NA
SPAC1D4.10	trz1	653774	656240	2.43	+	1	0	135.03	123.46	1.47	158.61	121.74	1.73	164.61	109.74	0.43	181.33	103.31	0.49	20.85	0	0.27	0	20.85	NA	20.85	0	0.08	0	0	NA	0.82	0.41	0.01	1.64	0.41	0.03	4.5	2.05	0.02	0.41	3.28	0
SPAC1D4.11c	lkh1	656760	658832	2.073	-	1	0	557.77	159.79	5.37	580.88	150.75	5.64	660.78	128.14	1.36	669.32	113.06	1.44	NA	NA	NA	NA	NA	NA	NA	NA	NA	NA	NA	NA	0.48	0.48	0.01	0	0.48	NA	0.48	0	0	0.48	0	0
SPNCRNA.671	SPNCRNA.671	660084	664108	4.025	+	1	0	26.45	29.12	0.33	28.05	33.66	0.36	29.39	45.42	0.1	25.11	45.42	0.1	NA	NA	NA	NA	NA	NA	NA	NA	NA	NA	NA	NA	12.93	9.38	0.17	18.76	9.38	0.25	20.28	28.39	0.07	23.07	48.42	0.09
SPNCRNA.672	SPNCRNA.672	660778	664180	3.403	-	1	0	11.33	11.33	0.15	17.14	11.02	0.23	19.28	34.28	0.07	22.65	58.47	0.09	NA	NA	NA	NA	NA	NA	NA	NA	NA	NA	NA	NA	29.69	32.72	0.37	31.51	36.96	0.4	33.02	50.59	0.11	27.87	50.9	0.1
SPNCRNA.79	SPNCRNA.79	663144	663352	0.209	-	1	0	4.12	8.25	0.06	0	8.25	NA	16.5	41.25	0.06	49.5	49.5	0.17	NA	NA	NA	NA	NA	NA	NA	NA	NA	NA	NA	NA	30.45	30.45	0.38	47.85	13.05	0.58	26.1	21.75	0.09	21.75	43.5	0.08
SPNCRNA.673	SPNCRNA.673	664677	665246	0.57	-	1	0	0	0	NA	0	0	NA	27.25	64.72	0.1	28.96	56.21	0.11	NA	NA	NA	NA	NA	NA	NA	NA	NA	NA	NA	NA	154.39	96.49	1.66	136.84	108.77	1.51	214.04	61.4	0.53	180.7	36.84	0.49
SPAC1D4.12	rad15	664782	667100	2.319	+	1	0	110.5	124.87	1.23	116.79	107.81	1.31	194.05	108.25	0.49	164.85	101.97	0.45	NA	NA	NA	NA	NA	NA	NA	NA	NA	NA	NA	NA	0.44	0.87	0.01	0	1.31	NA	31.8	53.14	0.11	42.25	49.22	0.15
SPNCRNA.674	SPNCRNA.674	667910	669749	1.84	-	1	0	25	33.7	0.32	29.89	36.96	0.38	50	64.67	0.16	34.24	73.91	0.12	NA	NA	NA	NA	NA	NA	NA	NA	NA	NA	NA	NA	134.47	156.32	1.47	168.09	139.51	1.82	221.87	194.98	0.55	198.9	201.14	0.53
SPAC1D4.13	byr1	668153	669175	1.023	+	1	0	227.07	248.45	2.36	284.09	233.18	2.94	379.81	303.44	0.86	339.08	313.62	0.82	NA	NA	NA	NA	NA	NA	NA	NA	NA	NA	NA	NA	31.65	41.89	0.39	42.82	47.48	0.52	68.89	78.2	0.21	48.41	101.48	0.16
LTR.669786.1	LTR.669786.1	669786	670131	0.346	-	1	0	0	2.58	NA	0	2.58	NA	0	0	NA	0	0	NA	NA	NA	NA	NA	NA	NA	NA	NA	NA	NA	NA	NA	0	0	NA	0	0	NA	0	0	NA	0	0	NA
SPAC1D4.14	tho2	670379	675320	4.887	+	1	0	289.01	213.91	2.95	326.34	188.38	3.34	338.16	197.45	0.78	309.68	234.58	0.76	0	0	NA	0	0	NA	15.39	0	0.06	15.39	0	0.06	11.17	9.7	0.15	14.97	8.64	0.2	51.64	29.93	0.16	60.7	29.72	0.2
SPAC22F3.13	tsc1	675539	678238	2.7	-	1	0	303.54	243.96	3.08	318.84	255.23	3.27	886.88	272.95	1.74	840.58	272.95	1.74	NA	NA	NA	NA	NA	NA	NA	NA	NA	NA	NA	NA	11.96	5.4	0.16	6.56	4.63	0.09	10.42	3.47	0.04	6.17	4.24	0.03
SPNCRNA.675	SPNCRNA.675	678571	680480	1.91	-	1	0	9.57	16.33	0.13	10.7	5.07	0.15	11.26	15.76	0.05	7.88	25.33	0.04	NA	NA	NA	NA	NA	NA	NA	NA	NA	NA	NA	NA	17.1	16.03	0.22	23.51	13.36	0.3	21.9	5.34	0.08	19.77	6.95	0.08
SPNCRNA.158	SPNCRNA.158	678585	679442	0.858	+	1	0	2.45	1.23	0.04	1.23	0	0.02	2.45	1.23	0.01	1.23	0	0.01	NA	NA	NA	NA	NA	NA	NA	NA	NA	NA	NA	NA	16.97	30.55	0.22	21.5	6.79	0.28	13.58	20.37	0.05	6.79	29.42	0.03
SPAC22F3.12c	rgs1	680176	681621	1.446	+	1	0	24.7	40.93	0.31	35.99	41.63	0.45	44.46	20.46	0.14	35.99	22.58	0.13	NA	NA	NA	NA	NA	NA	NA	NA	NA	NA	NA	NA	1.38	0	0.02	0	0	NA	1.38	0	0.01	0.69	0	0
SPAC22F3.11c	snu23	682874	683446	0.456	+	1	0	100.95	147.94	1.13	140.98	149.68	1.55	179.27	409.01	0.46	165.34	471.67	0.45	68.87	146.35	0.8	111.91	129.13	1.26	206.61	198	0.52	189.39	370.18	0.51	3.53	8.81	0.05	7.05	7.05	0.1	0	1.76	NA	1.76	3.53	0.01
SPAC22F3.10c	gcs1	684010	686270	2.01	+	1	0	667.74	692.62	6.33	755.05	641.89	7.16	765.29	442.88	1.54	750.17	411.67	1.59	5.49	5.49	0.08	10.98	0	0.15	27.45	16.47	0.1	10.98	0	0.05	0	0	NA	0.92	0.46	0.02	0	0.92	NA	0.92	1.84	0.01
SPAC22F3.09c	res2	686593	688730	1.974	+	1	0	66.29	64.67	0.77	80.84	51.74	0.94	67.37	37.19	0.2	57.13	32.34	0.19	8.25	16.5	0.11	8.25	0	0.12	8.25	0	0.04	0	0	NA	0	0	NA	0.45	0	0.01	0	1.82	NA	0	1.36	NA
SPAC22F3.08c	rok1	689483	690928	1.446	+	1	0	106.82	121.19	1.19	118.46	128.04	1.33	128.73	166.39	0.35	108.87	144.48	0.32	NA	NA	NA	NA	NA	NA	NA	NA	NA	NA	NA	NA	0	0	NA	0	0	NA	0	0	NA	0	0	NA
SPAC22F3.07c	atp20	691530	691984	0.357	+	1	0	337.85	384.89	3.4	410.55	401.99	4.11	252.31	419.1	0.61	263.01	461.86	0.67	42.63	59.68	0.51	34.1	51.15	0.43	25.58	68.2	0.09	42.63	119.35	0.15	0	6.4	NA	0	0	NA	2.13	0	0.01	0	2.13	NA
SPAC22F3.15	SPAC22F3.15	692567	693061	0.372	+	1	0	49.32	133.18	0.59	88.78	118.38	1.02	59.19	140.57	0.18	44.39	165.24	0.15	0	9.76	NA	19.51	9.76	0.26	9.76	29.27	0.04	19.51	19.51	0.08	3.81	5.72	0.06	7.62	0	0.11	91.48	194.4	0.26	76.23	219.17	0.24
SPAC22F3.06c	lon1	693831	697034	3.204	+	1	0	599.58	525	5.73	652.47	472.44	6.27	624.88	222.42	1.3	570.01	211.58	1.26	NA	NA	NA	NA	NA	NA	NA	NA	NA	NA	NA	NA	0	0.64	NA	0.64	0.97	0.01	3.86	3.86	0.02	1.93	4.83	0.01
SPNCRNA.676	SPNCRNA.676	697195	697871	0.677	-	1	0	1.54	10.77	0.02	1.54	1.54	0.03	9.23	12.31	0.04	1.54	12.31	0.01	NA	NA	NA	NA	NA	NA	NA	NA	NA	NA	NA	NA	48.23	31.65	0.57	63.3	24.12	0.75	165.8	13.57	0.43	128.12	15.07	0.37
SPAC22F3.05c	alp41	697291	698068	0.561	+	1	0	147.13	74.98	1.59	174.01	70.74	1.88	438.56	53.76	0.97	407.44	41.03	0.96	68.71	40.42	0.79	80.83	20.21	0.94	218.24	20.21	0.54	145.5	16.17	0.41	1.35	9.47	0.02	1.35	2.71	0.02	8.12	9.47	0.03	2.71	13.53	0.02
SPAC22F3.04	mug62	698033	702533	4.287	-	1	0	1.62	0.46	0.03	0.69	0	0.01	2.54	0.92	0.01	2.08	1.85	0.01	7.2	0	0.1	3.6	0	0.05	7.2	0	0.03	0	3.6	NA	78.47	68.31	0.9	97.38	65	1.11	197.36	95.72	0.5	186.01	84.85	0.5
SPATRNAVAL.02	SPATRNAVAL.02	703075	703147	0.073	-	1	8	147228	0	870.54	212245	0	1217.7	232224	0	180.93	163647	0	136.72	NA	NA	NA	NA	NA	NA	NA	NA	NA	NA	NA	NA	0	0	NA	0	0	NA	8.78	0	0.04	0	0	NA
SPAC22F3.03c	rdh54	703789	706828	2.436	+	1	0	24.3	23.65	0.31	27.26	27.26	0.35	92.94	56.81	0.27	100.82	48.6	0.3	10.55	3.96	0.14	5.27	6.59	0.08	29.01	17.14	0.1	36.92	15.82	0.13	2.71	1.7	0.04	4.07	2.71	0.06	3.39	3.05	0.02	2.03	4.07	0.01
SPAC22F3.02	atf31	706844	707473	0.63	-	1	0	1.65	4.96	0.03	1.65	3.31	0.03	13.23	3.31	0.05	6.61	6.61	0.03	NA	NA	NA	NA	NA	NA	NA	NA	NA	NA	NA	NA	28.45	41.93	0.36	16.47	23.96	0.22	61.4	146.75	0.19	53.91	197.66	0.18
SPAC1296.01c	SPAC1296.01c	708055	710023	1.629	-	1	0	403.74	455.09	4	471.62	486.97	4.66	564.29	418.5	1.2	529.47	424.99	1.19	156.86	184.87	1.69	162.46	212.89	1.77	243.7	137.25	0.59	316.53	128.85	0.78	0	0.53	NA	0	0	NA	1.06	0	0.01	0.53	1.06	0
SPAC1296.02	cox4	711301	712150	0.495	+	1	0	939.75	1019.12	8.64	1127.34	1004.69	10.32	1008.3	1383.48	1.94	1047.98	1237.37	2.09	46.05	3.84	0.55	38.37	19.19	0.47	115.11	46.05	0.32	126.63	65.23	0.36	0	0	NA	0	0	NA	0	1.16	NA	0	1.16	NA
SPAC1296.03c	sxa2	712491	714014	1.524	-	1	0	53.87	68.38	0.64	56.64	67.69	0.68	67	65.62	0.2	52.49	56.64	0.18	NA	NA	NA	NA	NA	NA	NA	NA	NA	NA	NA	NA	0.69	2.76	0.01	0.69	0.69	0.01	1.38	0.69	0.01	0	2.07	NA
SPAC1296.04	mug65	715480	716621	0.747	+	1	0	137.24	204.74	1.49	212.62	178.87	2.26	296.99	372.36	0.7	336.36	460.1	0.82	14.33	17.2	0.19	22.93	25.8	0.3	22.93	88.86	0.08	74.53	54.46	0.23	0	0	NA	0.85	0	0.01	0	0	NA	0.85	0	0.01
SPAC1296.05c	SPAC1296.05c	716940	717804	0.777	-	1	0	296.62	343.2	3.02	383.65	346.88	3.87	460.87	433.9	1.01	421.65	392.23	0.98	12.35	24.69	0.17	37.04	0	0.46	12.35	24.69	0.05	37.04	37.04	0.13	4.62	0	0.07	0	0	NA	2.31	2.31	0.01	1.16	2.31	0.01
SPATRNAGLU.01	SPATRNAGLU.01	718119	718190	0.072	-	1	8	108342	0	658.02	143038	0	850.03	543759	0	367.8	445183	0	312.99	NA	NA	NA	NA	NA	NA	NA	NA	NA	NA	NA	NA	0	0	NA	0	0	NA	0	0	NA	0	0	NA
SPAC1296.06	tah18	719447	721410	1.755	+	1	0	102.68	112.83	1.15	100.98	110.01	1.15	155.71	198.58	0.41	166.99	200.28	0.46	11.72	11.72	0.16	3.91	7.81	0.06	23.43	15.62	0.08	54.67	19.53	0.18	15.91	20.15	0.21	21.75	14.32	0.28	21.75	31.82	0.08	21.22	24.93	0.08
SPAPJ696.01c	vps17	721617	723425	1.65	-	1	0	207.79	237.81	2.18	212.41	230.88	2.26	353.25	356.13	0.81	398.27	398.85	0.94	39.74	59.61	0.48	29.81	59.61	0.38	59.61	49.68	0.18	74.52	54.64	0.23	1.11	1.66	0.02	1.11	1.11	0.02	3.32	5.53	0.02	4.98	5.53	0.02
SPAPJ696.02	SPAPJ696.02	724289	725720	1.293	+	1	0	544.86	386	5.26	638.23	383.21	6.14	696.06	484.24	1.42	604.78	425.02	1.33	6.48	12.95	0.09	19.43	6.48	0.26	64.75	6.48	0.2	64.75	25.9	0.21	0.7	0.7	0.01	2.09	1.4	0.03	1.4	2.79	0.01	3.49	1.4	0.02
SPAC22G7.01c	SPAC22G7.01c	726081	728076	1.797	-	1	0	471.83	462.35	4.61	542.87	439.86	5.3	809.27	686.72	1.61	737.04	689.68	1.56	33.21	27.67	0.41	38.74	33.21	0.48	83.02	16.6	0.24	77.49	27.67	0.24	0.96	1.45	0.02	2.41	1.45	0.04	0	0.48	NA	1.45	0.48	0.01
SPAC22G7.02	kap111	728420	731706	2.973	+	1	0	159.38	174.78	1.71	201.19	146.18	2.15	158.75	136.74	0.42	156.23	141.77	0.43	43.55	62.91	0.52	53.23	31.46	0.64	48.39	82.27	0.15	72.59	94.37	0.23	3.45	2.82	0.05	1.88	1.57	0.03	7.21	16.94	0.03	5.65	13.8	0.03
SPNCRNA.677	SPNCRNA.677	729850	732457	2.608	-	1	0	26.61	36	0.33	25.43	21.13	0.33	43.82	112.29	0.14	41.86	119.73	0.15	NA	NA	NA	NA	NA	NA	NA	NA	NA	NA	NA	NA	82.56	94.69	0.94	96.25	82.95	1.1	82.95	71.99	0.24	70.43	83.73	0.22
SPAC22G7.03	SPAC22G7.03	731938	732648	0.711	+	1	0	20.73	22.21	0.27	11.84	11.84	0.16	26.65	38.49	0.09	20.73	51.82	0.08	NA	NA	NA	NA	NA	NA	NA	NA	NA	NA	NA	NA	74.38	109.54	0.85	79.79	66.27	0.92	116.3	308.34	0.32	119.01	348.91	0.35
SPAC22G7.04	ubp13	732880	736465	3.267	+	1	0	181.25	187.26	1.92	214.26	168.05	2.27	162.65	85.83	0.42	167.15	82.82	0.46	32.96	43.94	0.41	30.21	32.96	0.38	32.96	13.73	0.11	32.96	8.24	0.12	0.28	1.14	0.01	0.85	0.57	0.01	0.57	1.71	0	0.85	1.99	0.01
SPNCRNA.678	SPNCRNA.678	736520	738893	2.374	-	1	0	8.15	11.78	0.11	10.87	7.25	0.15	2.72	8.15	0.01	3.62	8.61	0.02	NA	NA	NA	NA	NA	NA	NA	NA	NA	NA	NA	NA	275.95	251.45	2.82	311.62	252.74	3.2	180.1	183.54	0.46	166.34	177.09	0.46
SPAC22G7.05	SPAC22G7.05	736797	738720	1.797	+	1	0	413.71	351.88	4.09	458.11	355.81	4.54	258.57	253.51	0.62	244.52	243.39	0.63	91.69	41.68	1.03	100.03	25.01	1.14	25.01	8.34	0.09	33.34	16.67	0.12	9.3	13.68	0.13	10.94	7.66	0.15	3.28	6.57	0.02	4.38	6.02	0.02
SPAC22G7.06c	ura1	739300	746034	6.735	-	1	0	3203.65	1052.14	26.47	3469.65	1017.39	28.73	2321.63	440.85	3.89	2172.52	416.84	3.82	NA	NA	NA	NA	NA	NA	NA	NA	NA	NA	NA	NA	0.15	0.15	0	0.15	0	0	1.07	0.92	0.01	0.92	1.07	0.01
SPAC22G7.07c	SPAC22G7.07c	747143	748402	1.26	-	1	0	53.74	57.87	0.63	67.79	60.35	0.8	156.25	147.98	0.41	148.81	116.57	0.42	NA	NA	NA	NA	NA	NA	NA	NA	NA	NA	NA	NA	0	1.69	NA	3.38	1.69	0.05	3.38	0	0.02	0	1.69	NA
SPAC22G7.08	ppk8	749930	751588	1.542	+	1	0	118.42	103.62	1.31	119.13	111.37	1.33	407.43	212.88	0.91	441.97	237.55	1.02	0	0	NA	0	0	NA	0	0	NA	11.67	0	0.05	0.62	3.69	0.01	0.62	1.85	0.01	4.31	3.69	0.02	4.31	7.38	0.02
SPAC22G7.09c	nup45	751673	753210	1.278	-	1	0	507.21	423.37	4.92	513.5	392.63	5.04	472.98	529.57	1.03	530.96	466.69	1.19	80.92	62.25	0.92	74.7	31.12	0.87	90.26	37.35	0.26	74.7	84.03	0.23	3.32	3.98	0.05	5.31	3.98	0.08	13.93	17.91	0.05	18.58	21.23	0.07
SPAC22G7.10	SPAC22G7.10	753704	754830	1.035	+	1	0	557.34	461.62	5.36	573.45	431.2	5.57	496.51	338.16	1.07	423.15	305.06	0.99	47.78	38.23	0.57	76.45	28.67	0.89	38.23	9.56	0.13	86.01	9.56	0.26	0	0	NA	0.91	0.91	0.02	0.91	0.91	0.01	0	0.91	NA
SPAC22G7.11c	SPAC22G7.11c	755080	755502	0.423	-	1	0	10.84	23.86	0.15	62.9	34.7	0.74	177.85	286.29	0.46	206.04	268.94	0.54	NA	NA	NA	NA	NA	NA	NA	NA	NA	NA	NA	NA	546.69	525.58	5.27	593.13	502.36	5.75	377.83	624.79	0.86	409.49	650.12	0.96
SPAC4G8.02c	sss1	756598	757085	0.213	-	1	0	649.82	721.33	6.17	774.18	805.27	7.33	338.9	886.11	0.78	273.61	1035.35	0.69	19.37	53.28	0.25	43.59	92.03	0.53	72.65	101.71	0.22	43.59	38.75	0.15	0	0	NA	0	0	NA	1.97	3.94	0.01	1.97	1.97	0.01
SPAC4G8.03c	SPAC4G8.03c	758208	760550	2.343	-	1	0	75.15	44.54	0.86	96.49	48.25	1.1	261.65	62.16	0.63	285.31	67.73	0.71	NA	NA	NA	NA	NA	NA	NA	NA	NA	NA	NA	NA	28.45	28.45	0.36	25.34	22.23	0.33	4	3.56	0.02	2.22	4	0.01
SPNCRNA.679	SPNCRNA.679	762720	764810	2.091	+	1	3	33.07	23.91	0.41	38.16	18.82	0.47	33.58	19.84	0.11	34.6	14.25	0.12	NA	NA	NA	NA	NA	NA	NA	NA	NA	NA	NA	NA	7.81	2.93	0.11	4.88	2.44	0.07	45.38	17.08	0.15	37.58	20.98	0.13
SPNCRNA.680	SPNCRNA.680	765526	767503	1.978	+	1	0	9.05	10.64	0.12	8.51	10.64	0.12	16.5	23.42	0.06	10.11	26.61	0.04	NA	NA	NA	NA	NA	NA	NA	NA	NA	NA	NA	NA	1.52	2.02	0.02	2.02	1.01	0.03	6.07	15.17	0.03	8.59	16.18	0.04
SPAC4G8.04	SPAC4G8.04	767709	770090	2.319	+	1	0	193.83	161.37	2.05	233.84	174.71	2.46	663.28	398.32	1.37	644.61	392.54	1.4	0	15.23	NA	0	15.23	NA	0	60.93	NA	0	15.23	NA	0.42	0	0.01	0	0.42	NA	0.42	0	0	0	0.83	NA
SPAC4G8.05	ppk14	770623	772323	1.701	+	1	0	155.73	165.11	1.68	210.14	156.98	2.23	222.65	78.8	0.55	197.01	71.92	0.52	NA	NA	NA	NA	NA	NA	NA	NA	NA	NA	NA	NA	1.21	0.61	0.02	3.64	0.61	0.06	3.64	2.42	0.02	1.82	0.61	0.01
SPAC4G8.06c	trm12	772673	773929	1.257	-	1	0	134.93	196.55	1.47	141.17	174.71	1.55	180.17	214.49	0.46	154.43	216.82	0.43	NA	NA	NA	NA	NA	NA	NA	NA	NA	NA	NA	NA	6.36	7.16	0.09	7.16	7.96	0.1	8.75	5.57	0.04	7.16	3.98	0.03
SPAC4G8.07c	SPAC4G8.07c	774000	776013	1.584	-	1	0	166.44	150.94	1.78	161.27	152.09	1.76	188.82	52.8	0.48	185.95	40.17	0.5	11.14	22.27	0.15	8.35	13.92	0.12	11.14	2.78	0.05	11.14	0	0.05	0.53	2.64	0.01	2.11	3.17	0.03	1.58	3.7	0.01	2.64	1.58	0.01
SPNCRNA.681	SPNCRNA.681	776184	777243	1.06	+	1	0	24.31	45.71	0.31	37.93	38.9	0.47	102.12	300.53	0.29	86.56	356.93	0.27	NA	NA	NA	NA	NA	NA	NA	NA	NA	NA	NA	NA	0	0	NA	0	0	NA	3.53	2.65	0.02	2.65	0.88	0.01
SPNCRNA.159	SPNCRNA.159	776272	777066	0.676	+	1	0	28.06	51.01	0.35	40.81	42.08	0.5	118.6	382.57	0.33	108.4	455.26	0.32	7.74	46.46	0.11	15.49	15.49	0.21	100.66	309.72	0.28	61.94	317.46	0.2	0	0	NA	0	0	NA	3.49	2.33	0.02	2.33	1.16	0.01
SPAC4G8.08	SPAC4G8.08	777259	778283	0.816	+	1	0	81.7	137.72	0.93	100.37	126.05	1.14	203.08	199.58	0.51	197.25	221.76	0.52	11.89	11.89	0.16	11.89	11.89	0.16	41.6	17.83	0.14	35.66	23.77	0.13	2.01	2.01	0.03	2.01	3.02	0.03	1.01	6.03	0.01	4.02	9.05	0.02
SPNCRNA.682	SPNCRNA.682	777800	778374	0.575	-	1	0	5.22	5.22	0.08	3.48	5.22	0.05	0	8.7	NA	5.22	10.43	0.03	NA	NA	NA	NA	NA	NA	NA	NA	NA	NA	NA	NA	67.54	113.13	0.78	64.16	108.06	0.76	140.14	227.94	0.37	124.95	260.03	0.36
SPAC4G8.09	SPAC4G8.09	778532	781156	2.625	+	1	0	121.5	134.74	1.34	129.12	128.72	1.43	164.41	99.05	0.43	144.76	83.41	0.41	NA	NA	NA	NA	NA	NA	NA	NA	NA	NA	NA	NA	5.83	7	0.08	4.28	5.83	0.06	21.77	14.77	0.08	22.16	13.61	0.09
SPNCRNA.683	SPNCRNA.683	778805	781335	2.531	-	1	0	6.17	7	0.09	4.53	5.76	0.07	22.22	15.64	0.08	23.05	14.4	0.09	NA	NA	NA	NA	NA	NA	NA	NA	NA	NA	NA	NA	117.72	133.85	1.3	126.19	127.4	1.4	160.46	99.18	0.42	141.91	84.26	0.4
SPAC4G8.10	gos1	781487	782035	0.549	+	1	0	55.2	93.83	0.65	60.72	69.92	0.72	38.64	34.96	0.13	95.67	38.64	0.29	NA	NA	NA	NA	NA	NA	NA	NA	NA	NA	NA	NA	5.11	5.11	0.07	5.11	5.11	0.08	20.43	22.13	0.08	11.92	25.53	0.05
SPAC4G8.11c	atp10	782142	783144	0.804	-	1	0	21.12	32.85	0.27	34.03	34.03	0.43	30.51	41.07	0.1	24.64	30.51	0.09	0	0	NA	0	5.47	NA	10.95	0	0.04	0	0	NA	20.94	28.91	0.27	8.97	22.93	0.13	42.87	70.79	0.14	45.86	75.77	0.16
SPAC4G8.12c	SPAC4G8.12c	784675	786563	1.602	-	1	0	93.92	125.43	1.06	103.84	96.84	1.18	184.93	128.93	0.47	196.02	145.26	0.52	33.34	33.34	0.41	40	30	0.49	76.67	23.34	0.23	70.01	26.67	0.22	0	0	NA	0	0	NA	3.78	7.02	0.02	6.48	6.48	0.03
SPAC4G8.13c	prz1	787119	789164	2.046	-	1	0	159.24	169.23	1.71	175.53	162.92	1.9	571.79	388.9	1.21	471.94	325.84	1.08	NA	NA	NA	NA	NA	NA	NA	NA	NA	NA	NA	NA	61.98	70.54	0.72	66.51	57.95	0.78	9.07	16.12	0.04	11.09	8.57	0.05
SPNCRNA.684	SPNCRNA.684	790209	790793	0.585	+	1	0	5.08	0	0.07	5.08	6.77	0.08	20.31	47.39	0.07	13.54	55.85	0.06	NA	NA	NA	NA	NA	NA	NA	NA	NA	NA	NA	NA	19.49	16.49	0.25	35.99	25.49	0.45	61.48	106.46	0.19	59.98	107.96	0.2
SPNCRNA.685	SPNCRNA.685	790798	791645	0.848	+	1	0	48.13	52.95	0.57	55.35	72.2	0.66	52.95	107.09	0.17	34.9	110.7	0.13	NA	NA	NA	NA	NA	NA	NA	NA	NA	NA	NA	NA	111.25	166.87	1.23	120.15	141.29	1.34	407.17	782.08	0.91	400.5	979	0.94
SPAC16C9.01c	SPAC16C9.01c	790884	792168	1.086	-	1	0	141.08	209.51	1.53	166.42	180.78	1.81	591.35	915.74	1.24	598.1	1092.3	1.31	32.84	43.79	0.4	5.47	38.31	0.08	131.36	169.68	0.35	125.89	153.26	0.36	31.13	34.24	0.39	35.8	46.69	0.45	35.02	69.26	0.12	22.57	71.6	0.09
SPNCRNA.686	SPNCRNA.686	792378	794001	1.624	+	1	0	0.63	0	0.01	1.27	0	0.02	1.9	1.27	0.01	0	0.63	NA	NA	NA	NA	NA	NA	NA	NA	NA	NA	NA	NA	NA	203.58	283.38	2.14	258.87	311.65	2.7	112.47	202.32	0.31	90.48	234.37	0.28
SPAC16C9.02c	SPAC16C9.02c	792689	793760	0.924	-	1	0	361.09	487.52	3.61	470.32	518.87	4.65	197.23	342.88	0.5	171.95	358.05	0.47	40.28	40.28	0.49	40.28	40.28	0.5	6.71	60.42	0.03	13.43	100.7	0.06	0.99	0	0.02	0.99	0	0.02	0.99	1.98	0.01	0	0.99	NA
SPAC16C9.03	nmd3	795084	796580	1.497	+	1	0	766.07	864.14	7.17	843.53	758.25	7.92	1200.27	1000.58	2.24	1066.67	943.02	2.12	NA	NA	NA	NA	NA	NA	NA	NA	NA	NA	NA	NA	0	0	NA	0	0.66	NA	0.66	0	0	0	1.32	NA
SPAC16C9.04c	mot2	796993	798600	1.47	-	1	0	578.9	374.82	5.55	623.58	358.81	6.02	534.88	344.14	1.14	482.86	364.15	1.1	42.68	28.45	0.51	64.02	21.34	0.76	56.91	28.45	0.18	99.59	14.23	0.3	0	0	NA	0	0	NA	1.3	0.65	0.01	0.65	0.65	0
SPNCRNA.687	SPNCRNA.687	799485	800012	0.528	-	1	0	1.84	7.36	0.03	0	7.36	NA	0	3.68	NA	1.84	5.52	0.01	NA	NA	NA	NA	NA	NA	NA	NA	NA	NA	NA	NA	128.12	129.98	1.4	128.12	94.7	1.42	96.55	59.42	0.27	118.84	42.71	0.35
SPAC16C9.05	cph1	799550	800764	1.215	+	1	0	226.96	233.61	2.36	265.2	226.13	2.76	202.85	132.19	0.51	192.88	117.22	0.52	NA	NA	NA	NA	NA	NA	NA	NA	NA	NA	NA	NA	0.84	2.52	0.01	0	4.2	NA	0.84	3.36	0.01	0.84	2.52	0.01
SPAC16C9.06c	upf1	801310	804087	2.778	-	1	0	275.47	288.36	2.82	280.4	273.96	2.91	209.54	82.98	0.52	190.22	86.01	0.51	NA	NA	NA	NA	NA	NA	NA	NA	NA	NA	NA	NA	1.19	0	0.02	0.79	0	0.01	0	0.79	NA	0	0.4	NA
SPAC16C9.07	ppk5	804996	807506	2.511	+	1	0	143.13	132.88	1.55	165.61	130.12	1.8	132.88	51.65	0.36	139.98	51.26	0.4	NA	NA	NA	NA	NA	NA	NA	NA	NA	NA	NA	NA	1.26	1.68	0.02	2.93	1.68	0.05	2.1	4.61	0.01	3.35	9.22	0.02
SPAC2G11.02	urb2	808028	812042	3.957	+	1	0	117.76	117.49	1.3	136.04	103.78	1.5	92.21	39.79	0.26	87.91	41.4	0.27	0	0	NA	0	0	NA	0	0	NA	0	0	NA	2.85	5.19	0.04	2.33	5.97	0.04	6.75	19.72	0.03	6.23	18.94	0.03
SPAC2G11.03c	vps45	812107	813970	1.677	-	1	0	157.84	194.09	1.7	187.08	209.88	2.01	219.23	180.64	0.54	220.98	186.49	0.58	5.51	33.07	0.08	22.05	22.05	0.29	27.56	11.02	0.1	44.1	16.54	0.15	1.05	2.1	0.02	1.05	2.1	0.02	1.05	2.1	0.01	1.05	3.68	0.01
SPAC2G11.04	SPAC2G11.04	814451	815356	0.906	+	1	0	103.55	201.41	1.15	120.62	172.96	1.35	103.55	186.61	0.29	125.17	224.16	0.36	NA	NA	NA	NA	NA	NA	NA	NA	NA	NA	NA	NA	1.11	1.11	0.02	2.23	0	0.04	4.46	0	0.02	0	3.34	NA
SPAC2G11.05c	SPAC2G11.05c	815515	817620	2.106	-	1	0	19.38	29.56	0.25	20.35	27.62	0.27	52.33	56.69	0.16	52.81	62.5	0.18	NA	NA	NA	NA	NA	NA	NA	NA	NA	NA	NA	NA	0	0	NA	0	0.91	NA	0.46	0	0	0.91	0	0.01
SPAC2G11.06	vps4	818117	819650	1.299	+	1	0	213.92	271.66	2.24	231.69	232.43	2.44	261.3	348.64	0.63	268.7	423.4	0.68	14.31	33.39	0.19	9.54	4.77	0.13	42.92	28.62	0.14	52.46	38.16	0.18	33.92	28.6	0.42	33.92	27.94	0.42	19.96	53.22	0.07	20.62	53.22	0.08
SPNCRNA.688	SPNCRNA.688	818362	819834	1.473	-	1	0	46.41	47.11	0.56	45.72	42.95	0.56	42.26	103.91	0.14	42.95	119.15	0.15	NA	NA	NA	NA	NA	NA	NA	NA	NA	NA	NA	NA	195.81	249.4	2.07	205.1	213.67	2.18	233.68	323.72	0.57	240.11	395.18	0.62
SPAC2G11.07c	ptc3	820163	821704	1.245	-	1	0	1354.1	1563.99	12.06	1528.38	1539.74	13.61	2655.91	1939.08	4.35	2279.31	1616.28	3.98	180.83	197.65	1.92	147.19	138.78	1.62	281.76	134.57	0.67	294.38	138.78	0.73	0	0	NA	0	0.7	NA	0	0	NA	0	0	NA
SPAC2G11.08c	smn1	822332	822849	0.459	-	1	0	119.54	136.89	1.32	148.46	113.75	1.63	221.72	323.91	0.55	158.1	285.35	0.44	16.39	0	0.21	16.39	16.39	0.22	32.79	32.79	0.11	0	16.39	NA	11.7	5.85	0.16	3.9	7.8	0.06	9.75	23.4	0.04	11.7	13.65	0.05
SPAC2G11.09	SPAC2G11.09	823739	826229	2.382	+	1	0	220.91	130.02	2.31	274.31	128.39	2.85	491.14	178.52	1.06	456.09	165.07	1.05	62.13	41.42	0.72	72.49	41.42	0.85	538.47	10.36	1.15	279.59	0	0.7	0.41	1.23	0.01	0.82	0.41	0.01	1.64	0	0.01	0	0.41	NA
SPAC2G11.10c	SPAC2G11.10c	826538	828011	1.206	-	1	0	123.17	144.91	1.35	128.81	94.99	1.43	251.17	235.88	0.61	231.85	261.64	0.6	9.67	24.19	0.13	0	9.67	NA	19.35	14.51	0.07	19.35	29.02	0.08	6.05	8.06	0.09	5.37	6.05	0.08	3.36	6.05	0.02	3.36	6.72	0.02
SPNCRNA.689	SPNCRNA.689	826579	828205	1.627	+	1	0	5.64	7.53	0.08	5.02	5.64	0.07	3.76	6.27	0.02	4.39	6.9	0.02	NA	NA	NA	NA	NA	NA	NA	NA	NA	NA	NA	NA	92.19	107.87	1.04	95.96	70.24	1.09	192.54	178.12	0.49	174.35	193.17	0.47
SPAC2G11.11c	prh1	829214	831499	2.16	-	1	0	174.07	147.69	1.85	205.56	151.85	2.19	267.13	66.67	0.64	219.91	66.67	0.57	22.19	36.98	0.28	22.19	51.78	0.29	22.19	29.59	0.08	22.19	59.17	0.09	0.88	0.44	0.01	0.88	0.44	0.02	5.3	10.16	0.02	7.07	11.93	0.03
SPNCRNA.690	SPNCRNA.690	829234	831663	2.43	+	1	0	0.86	0.43	0.01	0.86	0.43	0.01	5.57	9.86	0.03	6.86	11.15	0.03	NA	NA	NA	NA	NA	NA	NA	NA	NA	NA	NA	NA	146.13	116.32	1.58	180.15	116.74	1.94	232.22	53.75	0.57	187.28	48.71	0.5
SPAC2G11.12	rqh1	832027	836013	3.987	+	1	0	149.14	136.2	1.61	133.5	129.45	1.48	185.01	131.61	0.47	168.02	147.79	0.46	NA	NA	NA	NA	NA	NA	NA	NA	NA	NA	NA	NA	3.29	3.04	0.05	4.31	3.55	0.06	22.8	20.77	0.08	20.52	16.97	0.08
SPNCRNA.691	SPNCRNA.691	836307	837262	0.956	-	1	0	0	0	NA	2.18	0	0.03	0	0	NA	0	0	NA	NA	NA	NA	NA	NA	NA	NA	NA	NA	NA	NA	NA	53.31	49.28	0.63	80.46	44.25	0.93	231.33	57.33	0.57	247.43	48.28	0.63
SPAC2G11.13	atg22	836383	837972	1.59	+	1	0	64.19	62.24	0.75	73.27	57.06	0.86	307.33	154.96	0.72	350.77	169.88	0.85	NA	NA	NA	NA	NA	NA	NA	NA	NA	NA	NA	NA	0	1.28	NA	1.28	3.21	0.02	0	1.93	NA	0.64	1.28	0
SPAC2G11.14	taf111	838320	841387	2.94	+	1	0	255.1	210.08	2.63	291.78	207.75	3.01	580.57	431.84	1.22	536.21	484.19	1.2	16.34	0	0.21	0	10.89	NA	43.58	0	0.14	54.47	16.34	0.18	3.33	4.99	0.05	4.66	3.66	0.07	13.3	11.97	0.05	12.31	8.31	0.05
SPAC2G11.15c	tgs1	841572	842490	0.72	-	1	0	77.41	114.98	0.89	119.54	105.87	1.34	87.66	117.26	0.25	105.87	130.92	0.31	9.29	18.58	0.13	32.52	18.58	0.41	23.23	23.23	0.08	23.23	27.87	0.09	1.16	2.32	0.02	4.63	1.16	0.07	11.58	2.32	0.05	1.16	5.79	0.01
SPNCRNA.692	SPNCRNA.692	843102	844243	1.142	-	1	0	14.76	21.65	0.2	6.89	18.69	0.1	5.9	4.92	0.03	1.97	7.87	0.01	NA	NA	NA	NA	NA	NA	NA	NA	NA	NA	NA	NA	214.85	263.6	2.25	260.89	230.2	2.72	333.11	597.61	0.77	328.6	653.58	0.8
SPAC521.02	SPAC521.02	843233	844084	0.852	+	1	0	297.17	364.6	3.02	360.85	318.4	3.66	459.49	826.59	1.01	454.5	904.01	1.05	NA	NA	NA	NA	NA	NA	NA	NA	NA	NA	NA	NA	18.53	25.95	0.24	8.65	22.24	0.12	7.41	6.18	0.03	2.47	9.88	0.01
SPAC521.03	SPAC521.03	845145	845924	0.78	+	1	0	418.29	410.52	4.13	582.75	511.53	5.66	1265.22	1195.29	2.34	1205.65	1225.07	2.35	NA	NA	NA	NA	NA	NA	NA	NA	NA	NA	NA	NA	3.92	0	0.06	0	1.31	NA	0	0	NA	2.62	0	0.01
SPAC521.04c	SPAC521.04c	846331	848976	2.646	-	1	0	159.66	103.35	1.71	177.4	108.75	1.91	322.4	73.27	0.75	376.77	80.98	0.9	NA	NA	NA	NA	NA	NA	NA	NA	NA	NA	NA	NA	1.48	1.85	0.02	1.85	1.48	0.03	4.45	1.85	0.02	2.22	4.82	0.01
SPNCRNA.693	SPNCRNA.693	848371	849443	1.073	+	1	0	0	0	NA	0	0.98	NA	0.98	0	0.01	0	0	NA	NA	NA	NA	NA	NA	NA	NA	NA	NA	NA	NA	NA	126.42	61.82	1.39	150.41	69.21	1.65	237.14	25.84	0.58	283.28	18.45	0.71
SPAC521.05	rps802	849520	850122	0.603	+	1	8	9990.86	10109.3	74.73	11539.2	10048.4	85.83	6594.58	9369.82	9.29	5582.63	8860.46	8.35	NA	NA	NA	NA	NA	NA	NA	NA	NA	NA	NA	NA	0	0	NA	0	0	NA	7.61	9.13	0.03	13.69	4.56	0.06
SPAC23G3.01	rpb2	850676	854346	3.633	+	1	0	670.38	572.12	6.35	773.08	534.53	7.32	1366.51	660.02	2.5	1191.59	565.6	2.33	154.11	154.11	1.66	171.23	119.86	1.85	839.04	51.37	1.66	565.07	17.12	1.25	0	0	NA	0	0.56	NA	0.56	0.28	0	0.56	0	0
SPAC23G3.02c	sib1	854523	869527	14.775	-	1	0	137.31	38.38	1.49	149.12	34.92	1.63	334.81	28.3	0.77	319.98	30.6	0.78	133.56	12.14	1.46	145.7	12.14	1.6	352.11	0	0.81	461.39	0	1.06	0.49	1.46	0.01	0.9	1.04	0.02	1.18	3.68	0.01	1.87	3.82	0.01
SPAC23G3.03	sib2	871025	872320	1.296	+	1	0	256.4	231.48	2.64	306.23	235.5	3.15	108.51	65.1	0.3	94.84	71.53	0.29	NA	NA	NA	NA	NA	NA	NA	NA	NA	NA	NA	NA	23.07	18.3	0.29	31.02	11.14	0.39	122.5	49.32	0.33	114.55	40.57	0.33
SPNCRNA.694	SPNCRNA.694	872757	873497	0.741	-	1	0	1.42	1.42	0.02	0	1.42	NA	0	5.68	NA	0	1.42	NA	NA	NA	NA	NA	NA	NA	NA	NA	NA	NA	NA	NA	82.2	76.06	0.94	111.64	60.12	1.26	60.12	39.26	0.18	49.07	29.44	0.17
SPAC23G3.04	ies4	873167	873751	0.585	+	1	0	196.58	170.94	2.07	206.84	145.3	2.2	136.75	85.47	0.37	107.69	70.09	0.32	NA	NA	NA	NA	NA	NA	NA	NA	NA	NA	NA	NA	0	0	NA	0	1.73	NA	0	1.73	NA	0	0	NA
SPAC23G3.05c	SPAC23G3.05c	874532	875563	1.032	-	1	0	94.88	89.83	1.07	108	71.67	1.22	68.64	38.36	0.21	59.55	35.33	0.19	NA	NA	NA	NA	NA	NA	NA	NA	NA	NA	NA	NA	0	0	NA	0	0	NA	0.98	0	0.01	0	0	NA
SPAC23G3.06	SPAC23G3.06	876947	878582	1.527	+	1	0	2305.83	2282.91	19.61	2549.44	2031.43	21.69	1193.19	1303.21	2.23	1058.94	1458.42	2.11	82.96	18.44	0.94	101.4	46.09	1.15	82.96	9.22	0.24	73.75	18.44	0.23	0	0	NA	0	0	NA	0	0.6	NA	0	0	NA
SPAC23G3.07c	snf30	879214	880189	0.825	-	1	0	155.67	156.86	1.68	192.51	156.86	2.06	337.49	471.78	0.78	381.46	490.79	0.91	0	0	NA	18.94	9.47	0.25	66.31	37.89	0.2	66.31	66.31	0.21	0	0	NA	1.07	0	0.02	7.47	7.47	0.03	3.2	10.67	0.02
SPAC23G3.08c	ubp7	881023	883650	2.628	-	1	0	270.72	217.21	2.78	298.47	193.03	3.08	380.91	130.41	0.86	348.01	109.4	0.84	NA	NA	NA	NA	NA	NA	NA	NA	NA	NA	NA	NA	0.74	0.37	0.01	0	0.37	NA	3.69	5.54	0.02	4.8	7.39	0.02
SPAC23G3.09	taf4	884445	885542	1.098	+	1	0	271.52	263.86	2.78	274.93	269.82	2.85	520.06	320.04	1.12	484.31	281.74	1.1	NA	NA	NA	NA	NA	NA	NA	NA	NA	NA	NA	NA	0	0.95	NA	0.95	0	0.02	0.95	0.95	0.01	0	0	NA
SPAC23G3.10c	ssr3	885895	887172	1.278	-	1	0	323.37	338.54	3.26	380.86	322.57	3.84	427.17	333.75	0.95	371.28	332.15	0.89	NA	NA	NA	NA	NA	NA	NA	NA	NA	NA	NA	NA	2.45	2.45	0.04	0	2.45	NA	4.08	7.34	0.02	7.34	4.08	0.03
SPAC23G3.11	rpn6	887661	889033	1.266	+	1	0	257.47	277.98	2.65	318.23	348.61	3.26	243.8	243.8	0.59	220.26	236.21	0.58	60.64	69.3	0.71	69.3	51.98	0.81	51.98	25.99	0.16	95.29	34.65	0.29	0	0	NA	0	0	NA	0.71	0	0	0	0	NA
SPAC23G3.12c	SPAC23G3.12c	889130	892120	2.991	-	1	0	575.27	475.65	5.52	632.83	433.6	6.1	450.15	196.47	0.99	410.51	177.51	0.96	NA	NA	NA	NA	NA	NA	NA	NA	NA	NA	NA	NA	4.78	3.75	0.07	5.12	5.8	0.08	5.8	3.75	0.03	4.44	5.8	0.02
SPAC22H12.01c	mug35	893719	894423	0.705	-	1	0	302.7	397.75	3.07	396.29	342.18	3.98	448.93	501.57	0.99	533.74	660.96	1.2	NA	NA	NA	NA	NA	NA	NA	NA	NA	NA	NA	NA	1.42	4.26	0.02	1.42	1.42	0.02	0	0	NA	0	0	NA
SPAC22H12.02	tfg3	895366	896401	0.726	+	1	0	505.82	579.9	4.91	645.88	581.06	6.21	317.15	444.48	0.74	340.3	479.2	0.82	38.13	57.19	0.46	83.88	22.88	0.97	53.38	61	0.17	83.88	68.63	0.26	0.98	0	0.02	0	0	NA	0	1.95	NA	1.95	1.95	0.01
SPAC22H12.03	SPAC22H12.03	896877	897767	0.813	+	1	0	31.63	51.54	0.39	63.26	32.8	0.75	73.8	98.4	0.22	100.74	105.43	0.3	14.37	14.37	0.19	14.37	14.37	0.19	0	0	NA	0	14.37	NA	7.09	24.81	0.1	9.45	10.63	0.13	4.73	27.17	0.02	21.27	20.08	0.08
SPAC22H12.04c	rps102	898191	898949	0.759	-	1	0	13806	13827.3	100.39	15573.4	13360.2	112.78	6201.67	8979.12	8.82	5307.36	8877.98	8.01	NA	NA	NA	NA	NA	NA	NA	NA	NA	NA	NA	NA	0	0	NA	0	1.29	NA	0	0	NA	2.58	0	0.01
SPAC22H12.05c	SPAC22H12.05c	899567	901753	2.187	-	1	0	74.12	80.86	0.85	70.27	80.38	0.82	168.94	116.96	0.44	150.65	111.18	0.42	NA	NA	NA	NA	NA	NA	NA	NA	NA	NA	NA	NA	0	0.98	NA	0.49	0.98	0.01	1.97	0	0.01	1.97	1.47	0.01
SPAC1687.01	rpc19	903101	903676	0.378	+	1	0	272.39	270.43	2.79	337.06	268.47	3.44	227.32	482.07	0.56	211.64	556.54	0.56	22.69	31.77	0.29	45.39	22.69	0.55	86.24	217.86	0.25	59.01	217.86	0.19	0	1.93	NA	1.93	0	0.03	0	0	NA	0	3.86	NA
SPAC1687.02	SPAC1687.02	904266	905132	0.816	+	1	0	86.71	77.46	0.98	77.46	79.77	0.9	249.72	194.23	0.61	210.41	205.79	0.55	13.1	26.21	0.18	0	26.21	NA	26.21	0	0.09	0	0	NA	4.31	2.16	0.06	0	7.55	NA	4.31	5.39	0.02	2.16	5.39	0.01
SPAC1687.03c	rfc4	905129	906355	1.029	-	1	0	283.52	404.78	2.9	374.46	355.74	3.78	284.41	364.65	0.68	292.44	357.52	0.73	73.73	173.79	0.85	131.66	105.33	1.46	100.06	136.93	0.28	94.8	89.53	0.29	56.73	92.69	0.67	86.29	79.1	0.99	174.19	341.98	0.45	176.58	425.08	0.48
SPNCRNA.695	SPNCRNA.695	906863	908571	1.709	-	1	0	18.29	29.87	0.24	18.9	28.04	0.25	43.28	69.49	0.14	43.89	66.44	0.15	NA	NA	NA	NA	NA	NA	NA	NA	NA	NA	NA	NA	96.91	68.88	1.09	111.54	72.53	1.25	222.47	81.68	0.55	191.39	79.24	0.51
SPAC1687.04	mcb1	906884	908433	1.506	+	1	0	112.27	81.46	1.24	131.43	83.51	1.46	253.28	93.1	0.61	221.11	87.62	0.58	0	14.12	NA	28.23	0	0.36	56.47	0	0.18	0	14.12	NA	19.75	32.26	0.25	20.41	28.97	0.27	46.08	73.73	0.15	46.08	69.78	0.16
SPAC1687.05	pli1	908839	911074	2.184	+	1	0	304.46	310.6	3.09	342.7	283.22	3.49	404.54	284.17	0.91	386.13	303.52	0.92	0	0	NA	50.05	16.68	0.6	66.73	16.68	0.2	50.05	16.68	0.17	9.32	11.18	0.13	13.04	11.18	0.18	18.63	29.35	0.07	27.02	38.67	0.1
SPAC1687.06c	rpl44	911274	911678	0.405	-	1	0	9382.72	8622.8	70.57	10852.2	8414.24	81.16	4952.65	8996.76	7.31	3869.11	8737.86	6.16	NA	NA	NA	NA	NA	NA	NA	NA	NA	NA	NA	NA	2.42	0	0.04	0	0	NA	9.68	7.26	0.04	4.84	7.26	0.02
SPRRNA.12	SPRRNA.12	912230	912396	0.167	-	1	8	713098	25.37	3673.48	874120	30.45	4420.45	910936	45.67	565.53	696118	55.82	453.12	NA	NA	NA	NA	NA	NA	NA	NA	NA	NA	NA	NA	4.4	0	0.06	4.4	4.4	0.07	22.01	17.61	0.08	17.61	35.22	0.07
SPAC1687.07	SPAC1687.07	913657	914031	0.375	+	1	0	126.73	79.21	1.39	113.53	81.85	1.27	298.35	102.97	0.7	274.59	84.49	0.69	NA	NA	NA	NA	NA	NA	NA	NA	NA	NA	NA	NA	0	0	NA	0	0	NA	10.06	5.03	0.04	2.52	2.52	0.01
SPAC1687.08	SPAC1687.08	914328	914618	0.291	+	1	0	97.7	104.44	1.1	84.23	121.29	0.97	215.62	185.3	0.54	185.3	181.93	0.5	NA	NA	NA	NA	NA	NA	NA	NA	NA	NA	NA	NA	0	0	NA	0	0	NA	3.3	3.3	0.02	3.3	0	0.02
SPAC1687.09	SPAC1687.09	915092	919231	4.14	+	1	0	258.43	149.34	2.66	296.09	152.2	3.05	416.86	71.94	0.93	427.77	72.46	1	NA	NA	NA	NA	NA	NA	NA	NA	NA	NA	NA	NA	0	0.25	NA	0	0	NA	23.66	17.43	0.08	20.17	11.45	0.08
SPNCRNA.696	SPNCRNA.696	919783	920837	1.055	-	1	0	4.74	9.48	0.07	7.58	9.48	0.11	13.27	32.23	0.05	11.37	31.28	0.05	NA	NA	NA	NA	NA	NA	NA	NA	NA	NA	NA	NA	39.66	46.43	0.48	45.46	49.33	0.55	17.41	7.74	0.07	26.11	8.7	0.1
SPAC1687.10	mcp1	919973	922010	1.986	+	1	0	57.47	84.83	0.67	75.53	76.08	0.88	31.2	26.27	0.11	37.22	32.29	0.13	0	47.48	NA	31.66	15.83	0.4	0	0	NA	0	0	NA	2.43	3.89	0.04	4.37	1.94	0.07	4.37	11.66	0.02	4.37	7.77	0.02
SPAC1687.11	spb1	922314	924960	2.409	+	1	0	654.87	574.17	6.22	720.04	534.99	6.86	803.06	534.21	1.6	761.55	546.63	1.61	0	25.09	NA	41.82	8.36	0.51	75.28	4.18	0.22	66.91	8.36	0.21	1.21	0.8	0.02	0.4	0.4	0.01	5.63	4.02	0.03	5.63	4.42	0.03
SPAC1687.12c	coq4	925212	926245	0.819	-	1	0	615.95	675.91	5.88	607.23	665.01	5.87	734.78	1173.03	1.49	655.2	1256.98	1.42	19.05	61.92	0.25	23.82	42.87	0.31	42.87	66.68	0.14	42.87	76.21	0.15	9.04	8.13	0.12	17.17	4.52	0.23	13.56	18.98	0.05	13.56	13.56	0.06
SPAC1687.13c	csn5	926501	927571	0.9	-	1	0	157.41	173.87	1.69	151.23	170.78	1.66	129.63	206.79	0.35	133.74	212.96	0.38	30.4	12.16	0.38	24.32	24.32	0.31	18.24	30.4	0.07	18.24	30.4	0.07	0	0	NA	0	0.92	NA	0	0	NA	0	0	NA
SPAC1687.14c	SPAC1687.14c	928213	928443	0.231	-	1	0	41.89	80.3	0.51	41.89	59.35	0.51	52.37	34.91	0.16	80.3	83.79	0.25	NA	NA	NA	NA	NA	NA	NA	NA	NA	NA	NA	NA	3.64	0	0.05	7.28	0	0.1	7.28	18.19	0.03	32.74	47.29	0.12
SPAC1687.23c	SPAC1687.23c	929159	929473	0.315	-	1	0	0	0	NA	0	0	NA	0	0	NA	0	0	NA	NA	NA	NA	NA	NA	NA	NA	NA	NA	NA	NA	NA	0	0	NA	0	0	NA	0	3.24	NA	3.24	0	0.02
SPAC1687.15	gsk3	929939	931631	1.164	+	1	0	538.37	535.92	5.2	604.65	456.55	5.85	665.19	502.37	1.37	657.01	505.65	1.42	13.4	2.68	0.18	24.12	10.72	0.31	34.84	16.08	0.12	40.2	8.04	0.14	0	0.6	NA	0	0.6	NA	4.77	15.51	0.02	4.18	9.55	0.02
SPAC1687.16c	erg31	933052	933954	0.903	-	1	0	432.9	313.21	4.26	484.36	284.13	4.78	132	62.64	0.36	98.44	43.63	0.3	NA	NA	NA	NA	NA	NA	NA	NA	NA	NA	NA	NA	1.24	0	0.02	0	1.24	NA	17.42	36.08	0.07	23.64	33.6	0.09
SPNCRNA.160	SPNCRNA.160	934056	934503	0.448	+	1	0	2.37	2.37	0.04	2.37	0	0.04	30.87	54.62	0.11	9.5	52.24	0.04	NA	NA	NA	NA	NA	NA	NA	NA	NA	NA	NA	NA	2.01	2.01	0.03	8.04	4.02	0.11	18.1	10.05	0.07	20.11	20.11	0.08
SPATRNAALA.01	SPATRNAALA.01	934665	934738	0.074	-	1	8	649.35	0	6.17	1009.13	0	9.33	1983.15	0	3.41	1246.05	8.78	2.41	NA	NA	NA	NA	NA	NA	NA	NA	NA	NA	NA	NA	0	0	NA	0	0	NA	8.19	0	0.04	8.19	0	0.04
SPAC1687.17c	SPAC1687.17c	935249	935989	0.573	-	1	0	187.94	229.56	1.99	240.3	209.42	2.52	251.04	280.57	0.61	226.88	241.64	0.59	9.34	4.67	0.13	4.67	9.34	0.07	4.67	9.34	0.02	28.03	9.34	0.1	0	0	NA	0	0	NA	0	3.86	NA	1.29	0	0.01
SPAC1687.18c	ssl3	936271	938107	1.68	-	1	0	188.59	242.81	2	175.04	219.83	1.89	358.32	395.45	0.82	343	386.02	0.83	11.69	35.06	0.16	11.69	40.9	0.16	52.59	52.59	0.17	81.8	70.11	0.25	1.11	0	0.02	0	0	NA	1.11	0.56	0.01	0	1.67	NA
SPNCRNA.697	SPNCRNA.697	938390	939912	1.523	+	1	0	6.22	3.46	0.09	0	2.76	NA	5.53	6.22	0.03	6.91	8.99	0.03	NA	NA	NA	NA	NA	NA	NA	NA	NA	NA	NA	NA	190.95	230.48	2.02	219.76	199.66	2.33	208.37	216.41	0.52	198.32	226.46	0.53
SPAC1687.19c	SPAC1687.19c	938448	939759	1.215	-	1	0	250.05	293.94	2.58	268.08	249.27	2.79	264.16	260.24	0.63	241.43	266.51	0.62	24.15	32.2	0.31	24.15	40.25	0.31	8.05	8.05	0.03	8.05	8.05	0.04	6.93	3.85	0.1	0	3.08	NA	6.16	6.93	0.03	7.7	10.01	0.04
SPAC1687.20c	mis6	939871	941889	2.019	-	1	0	58.58	53.26	0.69	51.66	39.94	0.62	70.3	23.43	0.21	68.17	21.3	0.22	NA	NA	NA	NA	NA	NA	NA	NA	NA	NA	NA	NA	0	0	NA	0	0	NA	0	0.53	NA	0	0	NA
SPAC1687.21	SPAC1687.21	942240	943166	0.63	+	1	0	851.14	979.88	7.9	1099.86	1028.62	10.09	1103.61	1692.29	2.09	1006.12	1647.29	2.02	76.17	129.16	0.87	122.54	152.34	1.37	218.58	261.63	0.54	274.88	298.06	0.69	0	1.05	NA	0	1.05	NA	2.09	3.14	0.01	1.05	8.38	0.01
SPAC1687.22c	puf3	943625	945927	2.199	-	1	0	362.41	167.98	3.62	374.94	131.79	3.79	625.05	139.67	1.3	722.5	122.04	1.54	89.61	19.91	1.01	79.65	19.91	0.92	189.17	109.52	0.48	238.95	109.52	0.62	0.47	0.47	0.01	0	0	NA	0	1.4	NA	0.47	0.93	0
SPNCRNA.698	SPNCRNA.698	946892	947942	1.051	-	1	0	29.13	44.66	0.36	37.86	38.84	0.47	17.48	54.37	0.07	14.56	36.89	0.06	NA	NA	NA	NA	NA	NA	NA	NA	NA	NA	NA	NA	3.92	5.89	0.06	1.96	4.9	0.03	17.66	52.97	0.07	18.64	79.45	0.07
SPAC222.03c	tim10	947964	948581	0.27	-	1	0	321.35	354.03	3.25	310.46	324.07	3.19	187.91	255.99	0.48	128	226.03	0.37	25.97	29.68	0.33	22.26	40.82	0.29	77.92	89.05	0.23	51.95	137.29	0.17	0	0	NA	0	0	NA	1.41	0	0.01	0	0	NA
SPNCRNA.699	SPNCRNA.699	948715	949365	0.651	+	1	0	32.68	44.12	0.4	32.68	35.95	0.41	27.78	47.39	0.1	17.98	67	0.07	NA	NA	NA	NA	NA	NA	NA	NA	NA	NA	NA	NA	6.86	5.49	0.1	5.49	6.86	0.08	0	1.37	NA	4.11	5.49	0.02
SPAC222.19	tam1	949646	950047	0.354	+	1	0	50.44	105.93	0.6	60.53	116.02	0.72	63.05	214.39	0.19	103.41	242.13	0.31	0	0	NA	17.39	0	0.23	17.39	34.78	0.07	17.39	34.78	0.07	4.61	4.61	0.07	6.91	2.3	0.1	6.91	0	0.03	0	2.3	NA
SPAC222.04c	ies6	950298	950651	0.354	-	1	0	231.85	309.14	2.41	242.51	255.84	2.55	202.54	375.76	0.51	154.57	415.73	0.43	NA	NA	NA	NA	NA	NA	NA	NA	NA	NA	NA	NA	0	2.37	NA	0	4.75	NA	0	2.37	NA	0	0	NA
SPNCRNA.700	SPNCRNA.700	951028	952560	1.533	+	1	0	7.09	11.34	0.1	4.25	9.93	0.06	1.42	4.25	0.01	2.13	0.71	0.01	NA	NA	NA	NA	NA	NA	NA	NA	NA	NA	NA	NA	98.5	90.02	1.1	90.67	106.33	1.04	153.95	131.12	0.4	149.38	131.77	0.42
SPAC222.05c	mss1	951054	952603	1.491	-	1	0	119.53	112.22	1.32	104.92	114.22	1.19	163.36	138.79	0.43	160.04	138.79	0.44	16.9	16.9	0.22	33.8	33.8	0.42	50.7	16.9	0.16	50.7	0	0.17	6.86	10.98	0.1	4.12	9.61	0.06	1.37	4.12	0.01	2.06	0.69	0.01
SPAC222.06	mak16	953113	954074	0.909	+	1	0	863.08	753.06	8	922.05	606.76	8.59	581.81	814.31	1.23	581.81	850.6	1.28	0	32.76	NA	0	49.14	NA	81.9	49.14	0.24	65.52	16.38	0.21	2.12	3.18	0.03	1.06	0	0.02	13.79	12.73	0.05	22.28	14.85	0.09
SPAC222.07c	hri2	954355	956474	1.92	-	1	0	160.3	181.03	1.72	196.2	167.88	2.1	202.77	128.44	0.51	195.69	141.08	0.52	33.64	24.03	0.41	33.64	38.45	0.42	28.84	4.81	0.1	76.9	14.42	0.24	0.46	0.46	0.01	0	0	NA	0.92	0	0.01	0.46	0	0
SPATRNAGLU.02	SPATRNAGLU.02	957183	957254	0.072	+	1	8	98816.3	0	605.01	126168	7.89	758.21	490901	0	337.74	406384	0	290.24	NA	NA	NA	NA	NA	NA	NA	NA	NA	NA	NA	NA	0	0	NA	0	0	NA	0	0	NA	0	0	NA
SPAC222.08c	SPAC222.08c	957646	958350	0.705	-	1	0	299.28	411.5	3.04	300.83	374.09	3.1	218.22	316.42	0.54	211.99	293.04	0.56	NA	NA	NA	NA	NA	NA	NA	NA	NA	NA	NA	NA	1.45	2.89	0.02	2.89	1.45	0.05	18.82	4.34	0.07	14.47	10.13	0.06
SPSNRNA.02	SPSNRNA.02	959305	959770	0.466	-	1	0	8573.37	2.06	64.99	12200.8	4.13	90.3	41847.6	51.58	43.35	44261.7	43.33	46.33	NA	NA	NA	NA	NA	NA	NA	NA	NA	NA	NA	NA	0	1.99	NA	0	0	NA	0	0	NA	0	3.97	NA
SPAC222.09	seb1	960061	962113	1.863	+	1	0	1115.94	737.52	10.11	1235.1	699.41	11.21	1084.27	903.38	2.06	986.58	817.5	1.99	15.32	15.32	0.2	38.3	0	0.47	61.27	15.32	0.19	61.27	22.98	0.2	0	0	NA	0.97	0	0.02	0.49	0.49	0	0.49	0.49	0
SPAC222.10c	byr4	962437	964434	1.998	-	1	0	159.11	174.91	1.71	169.64	167.54	1.84	150.68	117.49	0.4	161.74	112.74	0.45	NA	NA	NA	NA	NA	NA	NA	NA	NA	NA	NA	NA	7.74	9.8	0.11	9.8	5.68	0.14	5.68	8.26	0.03	6.71	5.16	0.03
SPAC222.11	hem13	966430	967368	0.939	+	1	0	835.15	904.66	7.76	751.08	738.75	7.13	387.87	249.99	0.87	323.97	199.54	0.79	NA	NA	NA	NA	NA	NA	NA	NA	NA	NA	NA	NA	1.99	2.99	0.03	3.98	3.98	0.06	0	1	NA	3.98	1	0.02
SPAC222.17	SPAC222.17	967865	968205	0.27	-	1	0	52.08	89.7	0.62	63.66	69.44	0.75	72.34	115.74	0.22	81.02	164.93	0.25	13.56	0	0.18	0	13.56	NA	40.69	13.56	0.13	13.56	13.56	0.06	0	5.81	NA	2.9	2.9	0.05	17.42	17.42	0.07	11.61	31.94	0.05
SPAC222.12c	atp2	968783	970360	1.578	-	1	0	4851.28	4891.73	38.65	5535.56	4810.83	43.96	3524.53	2112.15	5.51	3326.32	1843.16	5.44	NA	NA	NA	NA	NA	NA	NA	NA	NA	NA	NA	NA	0	0	NA	0	0	NA	0	0	NA	0	0	NA
SPAC222.13c	SPAC222.13c	971258	973241	1.779	-	1	0	134.16	191.44	1.46	156.44	185.6	1.71	292.72	188.26	0.69	276.28	220.07	0.69	21.79	10.9	0.28	10.9	32.69	0.15	27.24	32.69	0.1	32.69	65.37	0.12	2.45	0	0.04	0.98	1.96	0.02	1.47	1.47	0.01	1.47	1.96	0.01
SPNCRNA.701	SPNCRNA.701	972677	973994	1.318	+	1	0	4.84	4.84	0.07	3.23	8.88	0.05	9.69	13.72	0.04	11.3	15.34	0.05	NA	NA	NA	NA	NA	NA	NA	NA	NA	NA	NA	NA	62.48	69.92	0.73	76.62	72.9	0.89	107.86	49.84	0.3	121.25	49.84	0.35
SPAC222.14c	SPAC222.14c	974167	976733	2.289	-	1	0	210.8	216.32	2.21	249.82	209.53	2.62	253.64	163.72	0.61	211.65	145.06	0.56	61.08	10.78	0.71	39.52	39.52	0.49	82.64	3.59	0.24	32.34	10.78	0.12	0	0	NA	0.81	1.62	0.01	3.25	4.06	0.02	3.65	8.12	0.02
SPNCRNA.50	SPNCRNA.50	977075	977568	0.494	-	1	0	2.09	2.09	0.03	0	8.35	NA	2.09	0	0.01	2.09	6.26	0.01	NA	NA	NA	NA	NA	NA	NA	NA	NA	NA	NA	NA	0	0	NA	0	0	NA	6.13	0	0.03	2.04	2.04	0.01
SPAC222.15	meu13	977709	978637	0.651	+	1	0	4.69	3.52	0.07	19.93	4.69	0.26	9.38	11.73	0.04	2.35	8.21	0.01	9.54	0	0.13	6.36	0	0.09	9.54	3.18	0.04	0	3.18	NA	2.13	0	0.03	1.07	0	0.02	4.26	2.13	0.02	2.13	2.13	0.01
SPAC222.18	SPAC222.18	978903	979374	0.336	+	1	0	276.85	293	2.83	352.99	408.36	3.58	565.25	952.84	1.2	549.1	1250.46	1.22	32.18	25.74	0.4	57.92	90.09	0.69	70.79	160.88	0.21	77.22	122.27	0.24	0	0	NA	2.02	0	0.03	2.02	0	0.01	2.02	0	0.01
SPAC222.16c	csn3	979679	981076	1.017	-	1	0	48.37	64.23	0.58	49.96	61.85	0.6	63.44	66.61	0.19	41.23	52.34	0.14	12.85	10.28	0.17	7.71	17.99	0.11	10.28	23.13	0.04	12.85	15.42	0.05	0	0.7	NA	0.7	0	0.01	0	4.21	NA	0.7	2.1	0
SPAC821.03c	SPAC821.03c	981798	983255	1.458	-	1	0	432.46	393.47	4.26	479.39	348.71	4.73	215.87	146.56	0.54	228.14	119.12	0.59	NA	NA	NA	NA	NA	NA	NA	NA	NA	NA	NA	NA	0.67	0.67	0.01	0	0	NA	0	0	NA	0	0	NA
SPAC821.04c	cid13	985011	986747	1.737	-	1	0	195.39	140.15	2.06	212.84	113.98	2.26	468.12	144.22	1.02	497.2	105.84	1.13	NA	NA	NA	NA	NA	NA	NA	NA	NA	NA	NA	NA	0	0	NA	0	0.59	NA	0	0	NA	0	0	NA
SPSNRNA.03	SPSNRNA.03	987631	988266	0.636	-	1	8	29656.5	12.09	201.71	37330.7	13.61	250.07	149540	322.02	125.35	130535	442.97	113.39	NA	NA	NA	NA	NA	NA	NA	NA	NA	NA	NA	NA	3.14	4.72	0.05	11.01	1.57	0.15	0	3.14	NA	1.57	1.57	0.01
SPAC821.05	SPAC821.05	988397	989688	1.074	+	1	0	1188.52	1128.27	10.71	1435.9	1125.53	12.86	722.97	493.85	1.47	602.48	398.91	1.32	30.85	12.34	0.38	30.85	18.51	0.39	37.02	24.68	0.12	30.85	24.68	0.11	0	0	NA	0	0	NA	0	0	NA	0	0.74	NA
SPNCRNA.702	SPNCRNA.702	990025	991617	1.593	-	1	0	1.29	2.59	0.02	0.65	1.94	0.01	0.65	2.59	0	0.65	3.88	0	NA	NA	NA	NA	NA	NA	NA	NA	NA	NA	NA	NA	174.59	209.25	1.86	217.75	207.29	2.31	343.3	511.35	0.79	308.64	570.2	0.76
SPAC821.06	spn2	990250	991525	0.996	+	1	0	293.21	318.98	2.99	338.52	297.65	3.45	565.09	714.36	1.2	498.45	801.44	1.13	7.72	42.44	0.11	27.01	27.01	0.34	77.16	34.72	0.23	50.15	15.43	0.17	1.55	2.33	0.02	0.78	2.33	0.01	0.78	3.1	0	0.78	4.66	0.01
SPAC821.07c	moc3	991752	993278	1.527	-	1	0	209.56	202.67	2.2	243.34	176.47	2.55	281.94	183.37	0.67	292.28	172.34	0.73	NA	NA	NA	NA	NA	NA	NA	NA	NA	NA	NA	NA	0	0	NA	1.85	1.24	0.03	0.62	1.85	0	1.24	1.24	0.01
SPNCRNA.703	SPNCRNA.703	993887	995063	1.177	+	1	0	19.27	24.53	0.25	22.77	26.28	0.3	0.88	3.5	0.01	6.13	4.38	0.03	NA	NA	NA	NA	NA	NA	NA	NA	NA	NA	NA	NA	0	0.83	NA	0.83	0.83	0.01	0.83	0.83	0.01	0	0.83	NA
SPAC821.08c	slp1	995476	996942	1.467	-	1	0	418.94	340.12	4.13	484.26	365.68	4.78	129.23	40.47	0.35	107.93	36.92	0.32	NA	NA	NA	NA	NA	NA	NA	NA	NA	NA	NA	NA	1.41	2.11	0.02	0.7	1.41	0.01	2.81	0.7	0.01	1.41	3.51	0.01
SPNCRNA.163	SPNCRNA.163	998045	998413	0.369	+	1	0	2.71	0	0.04	5.42	0	0.08	2.71	0	0.01	0	0	NA	NA	NA	NA	NA	NA	NA	NA	NA	NA	NA	NA	NA	6.72	0	0.1	8.96	4.48	0.13	0	0	NA	0	0	NA
SPAC821.09	eng1	998953	1002003	3.051	+	1	0	1083.68	451.28	9.84	1195.81	440.58	10.89	79.01	35.54	0.23	71.76	25.88	0.23	NA	NA	NA	NA	NA	NA	NA	NA	NA	NA	NA	NA	6.62	4.53	0.09	5.93	2.79	0.09	5.58	2.44	0.03	2.44	2.79	0.01
SPAC821.10c	sod1	1002999	1003463	0.465	-	1	0	4063.49	5312.85	32.88	5144.91	5689.71	41.12	4899.13	6539.68	7.25	4258.06	7014.85	6.67	NA	NA	NA	NA	NA	NA	NA	NA	NA	NA	NA	NA	0	0	NA	0	0	NA	0	0	NA	0	0	NA
LTR.1004892.1	LTR.1004892.1	1004892	1005249	0.358	+	1	1	3.25	3.25	0.05	0	3.25	NA	0	0	NA	0	0	NA	NA	NA	NA	NA	NA	NA	NA	NA	NA	NA	NA	NA	0	0	NA	0	0	NA	0	0	NA	0	0	NA
SPNCRNA.164	SPNCRNA.164	1005499	1005710	0.212	+	1	0	0	0	NA	0	0	NA	0	0	NA	0	0	NA	NA	NA	NA	NA	NA	NA	NA	NA	NA	NA	NA	NA	0	0	NA	0	0	NA	0	0	NA	0	0	NA
SPAC821.11	pro1	1006394	1007749	1.356	+	1	0	254.95	272.51	2.63	278.13	317.46	2.88	210.7	202.98	0.53	188.23	244.42	0.5	NA	NA	NA	NA	NA	NA	NA	NA	NA	NA	NA	NA	0	2.17	NA	1.45	0.72	0.02	6.51	7.95	0.03	3.62	7.95	0.02
SPAC821.12	orb6	1008439	1010160	1.41	+	1	0	305.94	367.13	3.1	336.53	324.02	3.43	378.95	386.59	0.86	328.88	344.18	0.8	47.69	21.68	0.57	21.68	26.01	0.28	82.37	30.35	0.24	39.02	26.01	0.14	1.17	0.59	0.02	2.35	0.59	0.04	1.17	0.59	0.01	0	0.59	NA
SPAC821.13c	SPAC821.13c	1010640	1015328	4.689	-	1	0	246.49	140.53	2.55	274.1	126.61	2.85	614.65	86.88	1.28	536.98	78.35	1.2	NA	NA	NA	NA	NA	NA	NA	NA	NA	NA	NA	NA	0	0	NA	0.44	0	0.01	0	0	NA	0.44	0	0
SPNCRNA.220	SPNCRNA.220	1015475	1015830	0.356	+	1	0	0	0	NA	0	0	NA	0	0	NA	0	0	NA	NA	NA	NA	NA	NA	NA	NA	NA	NA	NA	NA	NA	0	0	NA	0	0	NA	0	0	NA	0	0	NA
SPAC139.01c	SPAC139.01c	1016366	1018875	2.409	-	1	0	319.06	324.36	3.22	341.45	299.12	3.48	240.93	136.74	0.59	248.25	156.28	0.63	73.83	103.36	0.85	59.06	59.06	0.7	59.06	66.45	0.18	103.36	110.74	0.31	0	0.38	NA	0	0	NA	0	0.38	NA	0	0.38	NA
SPNCRNA.704	SPNCRNA.704	1018733	1021093	2.361	+	1	0	0.46	3.64	0.01	3.19	1.82	0.05	7.29	5.92	0.03	7.74	7.74	0.04	NA	NA	NA	NA	NA	NA	NA	NA	NA	NA	NA	NA	305.13	299.51	3.1	378.17	279.2	3.81	377.3	293.03	0.85	362.18	278.76	0.87
SPAC139.02c	oac1	1019612	1020574	0.963	-	1	0	702.27	646.6	6.62	841.44	602.71	7.9	832.88	563.1	1.65	792.2	503.15	1.66	NA	NA	NA	NA	NA	NA	NA	NA	NA	NA	NA	NA	1.07	7.49	0.02	6.42	3.21	0.09	16.06	9.63	0.06	11.78	7.49	0.05
SPAC139.03	SPAC139.03	1021917	1023874	1.878	+	1	0	86.26	96.38	0.98	96.91	77.74	1.1	159.21	102.77	0.42	156.55	99.04	0.43	0	8.44	NA	8.44	25.33	0.12	25.33	16.89	0.09	33.77	8.44	0.12	1.03	0.52	0.02	2.06	2.06	0.03	0	0	NA	0	0	NA
SPAC139.04c	fap2	1024176	1025477	1.302	-	1	0	165.17	164.35	1.77	202.34	150.31	2.16	343.56	322.91	0.79	322.09	333.65	0.79	NA	NA	NA	NA	NA	NA	NA	NA	NA	NA	NA	NA	2.4	0.8	0.04	2.4	1.6	0.04	0.8	0.8	0.01	0	0	NA
SPNCRNA.705	SPNCRNA.705	1025199	1025635	0.437	+	1	0	2.24	0	0.03	2.24	0	0.04	0	0	NA	4.49	0	0.02	NA	NA	NA	NA	NA	NA	NA	NA	NA	NA	NA	NA	150.44	139.84	1.62	171.62	144.08	1.86	396.22	197.05	0.89	375.03	163.15	0.89
SPNCRNA.706	SPNCRNA.706	1028239	1030659	2.421	-	1	0	41.76	39.01	0.5	42.22	38.09	0.52	22.49	18.82	0.08	17.44	17.44	0.07	NA	NA	NA	NA	NA	NA	NA	NA	NA	NA	NA	NA	50.53	73.82	0.6	69.43	52.29	0.81	88.32	46.14	0.25	103.26	36.47	0.31
SPAC139.05	SPAC139.05	1028316	1029797	1.482	+	1	0	10.61	10.61	0.14	12.13	5.31	0.17	77.33	31.08	0.23	103.11	28.05	0.31	NA	NA	NA	NA	NA	NA	NA	NA	NA	NA	NA	NA	59.74	54.82	0.7	58.34	52.72	0.7	29.52	23.2	0.1	21.79	25.3	0.08
SPAC139.06	hat1	1030230	1031693	1.137	+	1	0	237.54	295.42	2.46	300.69	283.4	3.1	207.47	193.19	0.52	193.19	170.64	0.52	16.96	48.04	0.22	31.09	39.56	0.39	28.26	31.09	0.1	25.43	14.13	0.1	0	0	NA	0	0	NA	2.11	3.52	0.01	1.41	0.7	0.01
SPNCRNA.707	SPNCRNA.707	1031904	1033018	1.115	-	1	0	4.31	6.04	0.06	0.86	4.31	0.01	4.31	2.59	0.02	1.72	5.17	0.01	NA	NA	NA	NA	NA	NA	NA	NA	NA	NA	NA	NA	226.71	97.99	2.36	273.21	88.03	2.84	209.27	24.91	0.52	196.81	12.46	0.52
SPAC23C4.02	crn1	1032182	1034167	1.806	+	1	0	643.03	296.18	6.11	777.28	269.02	7.35	510.35	80.97	1.1	512.97	87.76	1.16	83.99	71.99	0.95	119.98	24	1.34	67.99	8	0.2	71.99	4	0.23	2.08	2.6	0.03	1.04	2.6	0.02	3.63	2.6	0.02	2.6	2.08	0.01
SPAC23C4.03	hrk1	1034296	1035762	1.467	+	1	0	476.46	353.48	4.65	569.93	326.78	5.54	411.11	205.9	0.92	407.59	196.77	0.96	NA	NA	NA	NA	NA	NA	NA	NA	NA	NA	NA	NA	0	0	NA	0	0	NA	0	0	NA	0	0	NA
SPAC23C4.04c	SPAC23C4.04c	1036033	1036508	0.423	+	1	0	75.22	77.37	0.86	73.07	64.47	0.85	122.5	245	0.33	154.74	300.88	0.43	34.97	17.48	0.43	0	34.97	NA	52.45	122.38	0.16	17.48	157.34	0.07	3.93	1.96	0.06	0	5.89	NA	0	11.78	NA	1.96	19.63	0.01
SPAC23C4.05c	SPAC23C4.05c	1036833	1038182	1.296	-	1	0	379.37	446.08	3.78	431.62	413.13	4.3	1090.7	1000.68	2.07	1065.78	1052.92	2.12	93.17	124.22	1.05	248.45	139.75	2.6	419.25	295.03	0.93	465.84	232.92	1.07	0.77	0	0.01	0	0	NA	3.09	1.54	0.02	0	0	NA
SPAC23C4.06c	SPAC23C4.06c	1038666	1039649	0.984	-	1	0	130.51	217.16	1.43	189.35	220.37	2.03	87.72	94.14	0.25	70.6	115.53	0.22	NA	NA	NA	NA	NA	NA	NA	NA	NA	NA	NA	NA	0	1.02	NA	1.02	3.05	0.02	2.03	7.11	0.01	1.02	3.05	0.01
SPAC23C4.07	tht2	1040241	1040846	0.606	+	1	0	0	6.74	NA	13.47	8.42	0.18	13.47	20.21	0.05	15.15	10.1	0.06	NA	NA	NA	NA	NA	NA	NA	NA	NA	NA	NA	NA	0	0	NA	3.37	0	0.05	0	0	NA	0	0	NA
SPAC23C4.08	rho3	1041535	1042550	0.618	+	1	0	224.36	240.68	2.34	261.08	269.23	2.72	229.8	183.57	0.57	233.88	169.97	0.6	16.58	9.95	0.22	26.53	6.63	0.34	46.43	26.53	0.15	46.43	13.27	0.16	1.97	0.98	0.03	4.92	4.92	0.07	15.75	36.42	0.06	16.73	44.29	0.07
SPAC23C4.09c	SPAC23C4.09c	1043220	1044074	0.396	-	1	0	333.4	344.95	3.36	320.2	348.25	3.28	336.7	632.14	0.78	269.03	617.28	0.68	24.9	44.82	0.31	52.29	52.29	0.63	62.25	54.78	0.19	42.33	87.15	0.15	0	2.32	NA	0	0	NA	1.16	0	0.01	0	0	NA
LTR.1044522.1	LTR.1044522.1	1044522	1044860	0.339	+	1	0	0	2.68	NA	0	0	NA	0	0	NA	0	2.68	NA	NA	NA	NA	NA	NA	NA	NA	NA	NA	NA	NA	NA	0	0	NA	0	0	NA	0	0	NA	0	0	NA
SPAC23C4.10	sec2	1044995	1046578	1.584	+	1	0	262.83	316.94	2.7	324.03	280.23	3.31	421.95	329.83	0.94	404.56	315.01	0.95	NA	NA	NA	NA	NA	NA	NA	NA	NA	NA	NA	NA	0	0.67	NA	0	0.67	NA	0.67	0	0	0	0	NA
SPNCRNA.708	SPNCRNA.708	1046859	1048934	2.076	-	1	0	5.12	10.25	0.07	6.15	9.22	0.09	16.91	15.37	0.06	11.27	23.57	0.05	NA	NA	NA	NA	NA	NA	NA	NA	NA	NA	NA	NA	50.2	63.38	0.6	57.8	80.62	0.69	55.27	117.13	0.17	55.78	115.1	0.18
SPAC23C4.11	atp18	1047316	1047591	0.183	+	1	0	680.55	958.8	6.44	761	1220.29	7.21	824.7	1696.34	1.64	794.53	1709.75	1.66	162.28	305.46	1.74	143.18	286.37	1.58	133.64	410.46	0.36	181.37	315.01	0.49	0	0	NA	0	3.1	NA	3.1	6.19	0.02	0	9.29	NA
SPAC23C4.12	hhp2	1049035	1050489	1.203	+	1	0	170.03	162.47	1.82	190.43	134.51	2.04	349.88	141.31	0.8	328.72	123.18	0.8	4.2	8.4	0.06	12.6	8.4	0.17	33.6	4.2	0.11	25.2	8.4	0.1	0	0	NA	0	0	NA	0	0	NA	0	0	NA
SPAC23C4.13	bet1	1051729	1052174	0.354	+	1	0	220.89	303.73	2.31	282.49	331.34	2.92	197.53	125.31	0.5	186.91	108.32	0.5	128.07	102.46	1.4	111	136.61	1.25	51.23	59.77	0.16	42.69	8.54	0.15	0	0	NA	0	0	NA	0	0	NA	0	2.02	NA
SPAC23C4.14	alg1	1052984	1054468	1.275	+	1	0	227.82	237.54	2.37	274.14	199.44	2.85	233.05	268.91	0.57	170.31	180.02	0.46	43.68	34.94	0.53	30.57	39.31	0.39	52.41	34.94	0.16	39.31	21.84	0.14	5.44	11.56	0.08	8.16	5.44	0.12	12.24	22.45	0.05	5.44	17.01	0.03
SPAC23C4.15	rpb5	1054735	1055642	0.633	+	1	0	508.4	570.16	4.93	644.84	561.54	6.2	380.58	448.08	0.86	389.2	400.69	0.92	14.34	28.67	0.19	38.23	14.34	0.47	33.45	38.23	0.11	19.12	9.56	0.08	0	0	NA	0	1.09	NA	0	2.18	NA	0	3.27	NA
SPAC23C4.16c	atg15	1056141	1057415	1.275	-	1	0	169.38	206.09	1.81	191.91	218.61	2.06	403.84	309.55	0.9	400.5	255.32	0.94	NA	NA	NA	NA	NA	NA	NA	NA	NA	NA	NA	NA	0	0	NA	1.57	2.35	0.03	10.98	19.61	0.04	18.04	43.92	0.07
SPNCRNA.709	SPNCRNA.709	1057647	1058238	0.592	-	1	0	0	5.12	NA	1.71	5.12	0.03	0	1.71	NA	0	5.12	NA	NA	NA	NA	NA	NA	NA	NA	NA	NA	NA	NA	NA	1.51	1.51	0.02	0	3.02	NA	10.56	31.67	0.04	22.62	48.26	0.09
SPAC23C4.17	SPAC23C4.17	1058395	1060745	2.058	+	1	0	287.88	248.91	2.94	300.71	236.08	3.1	195.28	150.36	0.49	184.74	142.11	0.5	32.68	13.07	0.4	42.48	29.41	0.52	39.21	9.8	0.13	39.21	9.8	0.14	0.44	2.19	0.01	2.63	1.32	0.04	3.07	1.75	0.02	3.07	2.63	0.02
SPAC23C4.18c	rad4	1060792	1062861	1.947	-	1	0	73.67	100.65	0.85	104.8	91.31	1.19	132.29	95.46	0.36	150.45	89.75	0.42	0	0	NA	14.72	0	0.2	14.72	14.72	0.06	0	0	NA	30.19	25.16	0.37	36.23	31.2	0.45	27.17	45.29	0.1	27.17	49.82	0.1
SPNCRNA.166	SPNCRNA.166	1063021	1063448	0.428	+	1	0	2.49	2.49	0.04	0	0	NA	0	0	NA	0	0	NA	NA	NA	NA	NA	NA	NA	NA	NA	NA	NA	NA	NA	6.31	4.21	0.09	14.73	8.42	0.2	18.94	4.21	0.07	21.05	8.42	0.08
SPAC23C4.19	spt5	1063867	1066839	2.973	+	1	0	734.39	526.61	6.9	820.58	474.76	7.73	1066.89	569.01	2.03	1030.45	550.79	2.06	NA	NA	NA	NA	NA	NA	NA	NA	NA	NA	NA	NA	1.75	2.8	0.03	3.15	2.45	0.05	2.1	7.36	0.01	2.1	5.26	0.01
SPAC1A6.01c	SPAC1A6.01c	1067031	1068452	1.368	-	1	0	105.08	142.39	1.17	132.49	130.21	1.47	150.01	144.68	0.4	157.62	156.1	0.44	17.01	34.01	0.22	0	51.02	NA	17.01	34.01	0.06	0	51.02	NA	0	1.48	NA	1.48	0	0.02	1.48	2.22	0.01	1.48	4.44	0.01
SPAC1A6.02	SPAC1A6.02	1068731	1069816	1.086	+	1	0	323.24	380.79	3.26	347.22	302.14	3.53	198.55	186.08	0.5	160.18	204.3	0.44	NA	NA	NA	NA	NA	NA	NA	NA	NA	NA	NA	NA	9.93	7.22	0.14	10.83	9.93	0.15	11.74	17.15	0.05	12.64	29.79	0.05
SPAC1A6.03c	SPAC1A6.03c	1070061	1072127	2.001	-	1	0	579.71	498.7	5.56	620.22	495.54	5.99	645.47	430.84	1.34	589.18	398.22	1.3	1232.49	966.39	11.07	1358.54	840.34	12.23	1386.55	1932.77	2.53	1414.57	1848.74	2.68	1.01	0	0.02	0	1.01	NA	3.53	1.01	0.02	0.5	2.52	0
SPAC1A6.11	SPAC1A6.11	1073534	1073854	0.321	+	1	0	0	3.18	NA	0	0	NA	0	6.36	NA	0	0	NA	NA	NA	NA	NA	NA	NA	NA	NA	NA	NA	NA	NA	0	3.02	NA	0	0	NA	6.05	18.15	0.03	6.05	27.22	0.03
SPAC1A6.04c	plb1	1074777	1076618	1.842	-	1	0	11725.2	8166.34	86.49	11371.1	6206.04	84.69	12893	6533.54	16.24	13199.3	6419.65	17.02	NA	NA	NA	NA	NA	NA	NA	NA	NA	NA	NA	NA	0	0	NA	0.54	0	0.01	1.09	0	0.01	0	0.54	NA
SPAC1A6.05c	SPAC1A6.05c	1080021	1081561	1.452	-	1	0	163.73	211.16	1.75	193.62	200.76	2.07	140.99	108.5	0.38	135.14	90.96	0.38	39.24	39.24	0.48	86.34	7.85	0.99	62.79	7.85	0.19	39.24	0	0.14	0.68	1.37	0.01	0.68	0	0.01	0	3.42	NA	2.73	0.68	0.02
SPNCRNA.710	SPNCRNA.710	1081802	1083525	1.724	+	1	0	13.9	17.52	0.18	10.27	18.73	0.14	13.9	11.48	0.05	9.67	13.9	0.04	NA	NA	NA	NA	NA	NA	NA	NA	NA	NA	NA	NA	10.24	10.8	0.14	8.53	11.37	0.12	34.69	36.4	0.12	26.16	46.63	0.1
SPAC1A6.06c	meu31	1082783	1083391	0.558	-	1	0	17.76	16.15	0.23	16.15	16.15	0.22	50.05	53.28	0.16	45.21	66.2	0.16	0	0	NA	0	0	NA	0	0	NA	0	0	NA	29.56	26.27	0.37	18.06	27.91	0.24	22.99	19.7	0.08	16.42	27.91	0.07
SPAC1A6.07	SPAC1A6.07	1084175	1086085	1.911	+	1	0	429.88	398.94	4.23	474.9	373.62	4.69	449.58	316.79	0.99	389.93	288.09	0.92	NA	NA	NA	NA	NA	NA	NA	NA	NA	NA	NA	NA	0	0	NA	0	0	NA	0	0	NA	0.57	0	0
SPAC1A6.08c	mug125	1086376	1087233	0.858	-	1	0	31.59	51.19	0.39	33.77	46.84	0.42	42.48	71.89	0.14	40.3	95.85	0.14	NA	NA	NA	NA	NA	NA	NA	NA	NA	NA	NA	NA	3.46	4.62	0.05	6.92	8.08	0.1	17.31	24.23	0.07	11.54	35.77	0.05
SPAC1A6.09c	lag1	1087819	1088991	1.173	-	1	0	476.14	458.91	4.65	569.55	426.26	5.54	396.33	321.96	0.89	362.77	292.94	0.87	NA	NA	NA	NA	NA	NA	NA	NA	NA	NA	NA	NA	0.85	0	0.01	0	0	NA	0	1.71	NA	0	0	NA
SPAC1A6.10	SPAC1A6.10	1090678	1092135	1.458	+	1	0	661.38	493.41	6.27	757.96	498.31	7.19	648.78	406.62	1.34	534.7	380.03	1.2	NA	NA	NA	NA	NA	NA	NA	NA	NA	NA	NA	NA	0	2.77	NA	0	0.69	NA	0	2.08	NA	0	1.39	NA
SPAC30D11.14c	SPAC30D11.14c	1092441	1094045	1.605	+	1	0	392.46	441.92	3.9	472.11	447.06	4.67	443.84	425.22	0.98	443.84	416.23	1.03	NA	NA	NA	NA	NA	NA	NA	NA	NA	NA	NA	NA	0	1.28	NA	0	0	NA	0.64	3.21	0	0	0.64	NA
SPAC30D11.13	hus5	1094500	1095393	0.474	-	1	0	508.49	520.66	4.93	554.47	546.36	5.41	781.67	1725.63	1.57	969.65	1709.4	1.96	28.48	35.6	0.36	42.71	33.22	0.52	111.53	113.91	0.31	94.92	132.89	0.29	1.11	0	0.02	0	0	NA	1.11	0	0.01	0	0	NA
SPATRNASER.01	SPATRNASER.01	1096369	1096466	0.098	+	1	0	3617.81	0	29.57	5744.77	6.63	45.47	6857.94	0	9.59	5996.55	6.63	8.86	NA	NA	NA	NA	NA	NA	NA	NA	NA	NA	NA	NA	NA	NA	NA	NA	NA	NA	NA	NA	NA	NA	NA	NA
SPATRNAMET.01	SPATRNAMET.01	1096474	1096545	0.072	+	1	8	26156	0	179.87	32510	8.32	220.48	7085.83	0	9.86	5380.9	8.32	8.1	NA	NA	NA	NA	NA	NA	NA	NA	NA	NA	NA	NA	0	0	NA	0	0	NA	0	0	NA	9.71	0	0.04
SPAC30D11.12	rpl3802	1096890	1097250	0.225	-	1	0	2785.71	2714.29	23.3	3544.97	3335.98	29.29	1828.04	3791.01	3.19	1497.35	4132.28	2.81	299.74	261.48	3.05	204.08	306.12	2.18	216.84	344.39	0.54	146.68	395.41	0.41	2.5	0	0.04	0	0	NA	0	0	NA	4.99	0	0.03
SPAC30D11.11	SPAC30D11.11	1098036	1099364	1.329	-	1	0	414.23	291.86	4.09	544.95	281.22	5.32	489.47	203.69	1.06	498.59	195.33	1.13	NA	NA	NA	NA	NA	NA	NA	NA	NA	NA	NA	NA	3.76	0.75	0.06	2.26	3.76	0.04	1.5	0.75	0.01	5.27	2.26	0.03
SPNCRNA.711	SPNCRNA.711	1099991	1101663	1.673	+	1	0	36.13	27.59	0.44	36.78	35.47	0.46	148.45	217.42	0.39	172.75	238.43	0.47	NA	NA	NA	NA	NA	NA	NA	NA	NA	NA	NA	NA	187.77	112.9	1.99	211.32	89.96	2.25	241.51	47.09	0.59	246.34	45.28	0.63
SPAC30D11.10	rad22	1100128	1101537	1.41	-	1	0	224.46	133.07	2.34	251.52	106.02	2.63	285.15	56.3	0.68	293.19	52.64	0.73	NA	NA	NA	NA	NA	NA	NA	NA	NA	NA	NA	NA	42.55	31.52	0.51	40.98	41.77	0.5	174.15	249.01	0.45	201.73	279.75	0.53
SPNCRNA.712	SPNCRNA.712	1101649	1103816	2.168	+	1	0	26.83	41.42	0.34	31.53	36.24	0.4	46.6	52.24	0.15	40.95	59.3	0.14	NA	NA	NA	NA	NA	NA	NA	NA	NA	NA	NA	NA	225.82	236.87	2.35	254.65	188.35	2.66	308.94	182.58	0.72	259.46	188.83	0.66
SPAC30D11.09	cwf19	1101741	1103747	1.92	-	1	0	259.89	271.99	2.67	296.72	220.96	3.06	360.9	222.01	0.82	295.66	224.64	0.73	8.65	25.96	0.12	0	34.61	NA	25.96	34.61	0.09	17.31	25.96	0.07	27.84	42.5	0.35	32.73	37.12	0.41	47.87	54.22	0.15	42.5	60.57	0.15
SPAC30D11.08c	phf2	1104864	1106529	1.617	+	1	0	241.86	267.58	2.5	281.66	235.74	2.92	314.73	303.7	0.73	302.48	308.6	0.75	15.32	30.64	0.2	0	0	NA	30.64	0	0.11	0	30.64	NA	1.25	0.63	0.02	0.63	1.25	0.01	1.25	1.88	0.01	1.25	3.13	0.01
SPAC30D11.07	nth1	1106773	1107840	1.068	-	1	0	92.65	102.5	1.04	86.73	83.78	1	139.96	118.27	0.37	125.17	117.29	0.36	NA	NA	NA	NA	NA	NA	NA	NA	NA	NA	NA	NA	0.96	1.91	0.02	3.82	3.82	0.06	0.96	0	0.01	0	0.96	NA
SPAC30D11.06c	SPAC30D11.06c	1108567	1110110	1.281	+	1	0	149.94	136.81	1.62	188.59	161.54	2.02	367.91	225.69	0.84	374.86	231.87	0.89	19.21	19.21	0.25	9.6	9.6	0.13	96.03	62.42	0.27	62.42	115.24	0.2	195.02	268.42	2.06	209.41	244.67	2.23	238.2	492.95	0.58	256.91	521.73	0.65
SPAC30D11.05	aps3	1110117	1111118	0.498	-	1	0	70.55	95.88	0.81	90.45	110.35	1.04	77.79	112.16	0.23	119.4	85.02	0.35	0	5.71	NA	0	14.26	NA	14.26	25.68	0.06	5.71	31.38	0.03	44.59	48.84	0.54	42.47	57.33	0.52	118.91	146.52	0.33	109.36	178.37	0.32
SPAC30D11.04c	nup124	1112214	1115736	3.48	+	1	0	662.18	539.66	6.28	790.7	511.56	7.47	1221.42	575.03	2.28	1233.42	475.24	2.39	94.16	150.66	1.06	56.5	75.33	0.68	470.81	18.83	1.03	244.82	37.66	0.63	0.3	0	0.01	0	0.3	NA	0	0	NA	0	0.6	NA
SPAC30D11.03	ddx27	1116057	1118412	2.265	-	1	0	278.15	241.5	2.85	336.42	240.18	3.43	340.84	359.38	0.79	304.19	389.85	0.75	71.23	55.4	0.82	63.32	55.4	0.75	63.32	134.55	0.19	63.32	94.97	0.2	0.87	0.87	0.01	1.73	0.43	0.03	0.43	0	0	0.43	0.43	0
LTR.1118434.1	LTR.1118434.1	1118434	1118790	0.357	+	1	0	0	0	NA	5.84	0	0.09	0	2.92	NA	0	0	NA	NA	NA	NA	NA	NA	NA	NA	NA	NA	NA	NA	NA	0	0	NA	0	0	NA	0	0	NA	0	0	NA
SPAC30D11.02c	SPAC30D11.02c	1119378	1119763	0.258	+	1	0	0	0	NA	3.1	6.2	0.05	0	6.2	NA	3.1	9.3	0.02	0	0	NA	0	0	NA	0	0	NA	0	0	NA	2.59	5.18	0.04	0	2.59	NA	0	2.59	NA	2.59	5.18	0.01
SPAC30D11.01c	SPAC30D11.01c	1120548	1123529	2.982	+	1	0	66.01	42.01	0.77	68.48	44.48	0.8	286.99	89.31	0.68	310.99	81.89	0.77	NA	NA	NA	NA	NA	NA	NA	NA	NA	NA	NA	NA	3.73	8.47	0.06	7.45	6.77	0.11	0	0.34	NA	0	0.68	NA
SPAC56F8.02	SPAC56F8.02	1124167	1128720	4.554	+	1	0	163.39	69.65	1.75	158.91	70.6	1.73	313.32	30.46	0.73	296.56	27.86	0.74	NA	NA	NA	NA	NA	NA	NA	NA	NA	NA	NA	NA	8.18	11.21	0.11	7.01	8.88	0.1	27.57	39.71	0.1	32.24	43.68	0.12
SPNCRNA.713	SPNCRNA.713	1126901	1129344	2.444	-	1	0	16.54	22.2	0.22	18.28	19.15	0.24	56.59	84.01	0.18	67.47	91.41	0.22	NA	NA	NA	NA	NA	NA	NA	NA	NA	NA	NA	NA	106.81	52.98	1.19	98.63	58.14	1.12	236.02	40.06	0.58	231.29	41.35	0.6
SPNCRNA.714	SPNCRNA.714	1129391	1129982	0.592	-	1	8	0	0	NA	1.69	0	0.03	0	1.69	NA	0	0	NA	NA	NA	NA	NA	NA	NA	NA	NA	NA	NA	NA	NA	1184.16	827.36	10.67	1344.46	782.54	12.11	668.78	275.79	1.38	649.82	199.94	1.41
SPAC56F8.03	SPAC56F8.03	1129548	1132787	3.24	+	1	8	1683.78	1359.37	14.71	1896.47	1291.6	16.57	994.03	480.07	1.92	906.47	411.3	1.85	NA	NA	NA	NA	NA	NA	NA	NA	NA	NA	NA	NA	0.64	0.32	0.01	0.64	0.32	0.01	1.59	0.95	0.01	1.59	0.64	0.01
SPAC56F8.04c	ppt1	1133226	1134356	1.083	-	1	0	234.04	242.27	2.43	294.38	279.75	3.04	161.82	142.62	0.42	174.62	140.79	0.47	423.36	554.74	4.17	642.34	394.16	6.18	364.96	160.58	0.83	364.96	116.79	0.87	0.89	0	0.02	0.89	0	0.02	0.89	0.89	0.01	0.89	0.89	0.01
SPNCRNA.715	SPNCRNA.715	1134589	1135838	1.25	+	1	0	0	0	NA	2.47	0	0.04	4.12	3.3	0.02	2.47	4.95	0.01	NA	NA	NA	NA	NA	NA	NA	NA	NA	NA	NA	NA	696.33	885.71	6.57	896.33	867.76	8.37	209.8	274.29	0.52	187.76	265.31	0.5
SPAC56F8.05c	mug64	1134697	1136003	0.861	-	1	0	1429.9	1653.62	12.68	1755.49	1561.28	15.44	367.47	490.28	0.84	398.89	523.6	0.94	151.11	153.67	1.63	148.55	151.11	1.63	53.79	61.47	0.17	97.33	74.28	0.29	0	0	NA	2.34	0	0.04	3.9	3.12	0.02	2.34	4.68	0.01
SPAC56F8.06c	alg10	1136352	1137731	1.338	-	1	0	57.15	31.51	0.67	73.27	40.3	0.86	30.04	12.46	0.1	35.17	22.71	0.13	0	0	NA	0	0	NA	0	0	NA	0	0	NA	5.45	5.45	0.08	6.23	4.68	0.09	14.03	10.91	0.05	10.13	24.15	0.04
SPAC56F8.07	SPAC56F8.07	1138566	1139117	0.552	+	1	0	55.46	53.61	0.65	83.19	53.61	0.96	46.21	24.03	0.15	42.52	38.82	0.15	NA	NA	NA	NA	NA	NA	NA	NA	NA	NA	NA	NA	0	3.55	NA	7.1	0	0.1	10.66	8.88	0.04	1.78	8.88	0.01
SPAC56F8.08	mud1	1139130	1140242	0.999	+	1	0	483.5	591.16	4.71	595.88	622.32	5.77	483.5	611.93	1.05	438.17	635.54	1.02	22.1	11.05	0.28	11.05	22.1	0.15	44.21	33.16	0.14	22.1	55.26	0.09	1.74	3.49	0.03	0	2.62	NA	6.98	8.72	0.03	6.11	14.83	0.03
SPAC56F8.09	rrp8	1140621	1141577	0.957	+	1	0	124.35	165.1	1.36	169.28	129.57	1.83	164.05	249.74	0.43	159.87	263.32	0.44	NA	NA	NA	NA	NA	NA	NA	NA	NA	NA	NA	NA	3.3	1.1	0.05	0	0	NA	5.5	3.3	0.03	5.5	4.4	0.03
LTR.1142619.1	LTR.1142619.1	1142619	1142965	0.347	+	1	0	0	2.36	NA	0	0	NA	0	0	NA	0	0	NA	NA	NA	NA	NA	NA	NA	NA	NA	NA	NA	NA	NA	0	2.69	NA	0	0	NA	0	5.39	NA	2.69	2.69	0.02
SPAC56F8.10	met9	1143115	1144926	1.812	+	1	0	342.16	433.22	3.44	394.59	386.87	3.97	118.65	45.81	0.33	108.17	35.32	0.32	NA	NA	NA	NA	NA	NA	NA	NA	NA	NA	NA	NA	0.56	1.69	0.01	0	0.56	NA	9.01	15.77	0.04	9.01	10.7	0.04
SPAC56F8.11	spc3	1145542	1146358	0.558	+	1	0	186.94	256.46	1.98	228.65	273.45	2.41	265.73	366.15	0.64	239.46	426.4	0.62	10.01	30.02	0.14	15.01	15.01	0.2	60.04	45.03	0.18	55.03	70.04	0.18	2.55	1.27	0.04	1.27	2.55	0.02	2.55	5.1	0.01	2.55	2.55	0.01
SPNCRNA.716	SPNCRNA.716	1146598	1148060	1.463	-	1	0	61.88	74.11	0.72	75.55	77.71	0.88	20.15	17.99	0.07	24.46	20.15	0.09	NA	NA	NA	NA	NA	NA	NA	NA	NA	NA	NA	NA	2.71	6.09	0.04	4.74	6.09	0.07	8.8	10.83	0.04	10.83	8.8	0.05
SPAC56F8.12	SPAC56F8.12	1146833	1148017	1.185	+	1	0	1.7	3.41	0.03	4.26	0.85	0.06	10.23	9.38	0.04	7.67	5.97	0.04	NA	NA	NA	NA	NA	NA	NA	NA	NA	NA	NA	NA	69.9	87.8	0.81	87.8	88.65	1.01	23.87	19.61	0.09	28.98	20.46	0.11
LTR.1148611.1	LTR.1148611.1	1148611	1148794	0.184	-	1	0	114.42	126.68	1.26	110.33	114.42	1.24	106.24	77.64	0.3	106.24	138.93	0.31	NA	NA	NA	NA	NA	NA	NA	NA	NA	NA	NA	NA	0	0	NA	0	0	NA	0	0	NA	0	0	NA
SPAC56F8.13	SPAC56F8.13	1149911	1150216	0.306	+	1	0	18.5	15.41	0.24	15.41	18.5	0.21	0	15.41	NA	15.41	18.5	0.06	NA	NA	NA	NA	NA	NA	NA	NA	NA	NA	NA	NA	42.76	6.11	0.52	54.98	21.38	0.66	36.65	12.22	0.12	58.03	33.6	0.19
SPAC56F8.14c	mug115	1150855	1151250	0.396	-	1	0	27.3	15.93	0.34	22.75	15.93	0.29	15.93	9.1	0.06	20.48	9.1	0.08	NA	NA	NA	NA	NA	NA	NA	NA	NA	NA	NA	NA	0	0	NA	4.39	0	0.07	4.39	0	0.02	4.39	0	0.02
SPAC56F8.15	SPAC56F8.15	1152068	1152598	0.531	+	1	0	137.62	45.27	1.5	128.57	36.22	1.43	135.81	9.05	0.36	126.76	19.92	0.36	NA	NA	NA	NA	NA	NA	NA	NA	NA	NA	NA	NA	5.28	5.28	0.08	0	3.52	NA	10.56	15.84	0.04	7.04	17.6	0.03
SPAC56F8.16	esc1	1154733	1155974	1.242	+	1	0	1017.04	77.13	9.29	1067.04	79.67	9.81	2625.65	183.91	4.31	2604.46	171.2	4.44	NA	NA	NA	NA	NA	NA	NA	NA	NA	NA	NA	NA	0	0	NA	0	0.77	NA	0	0	NA	0.77	0	0.01
SPAC22A12.01c	pso2	1157110	1158792	1.683	-	1	0	131.57	137.63	1.44	119.44	138.24	1.34	218.27	137.63	0.54	209.78	150.97	0.55	NA	NA	NA	NA	NA	NA	NA	NA	NA	NA	NA	NA	0.6	0	0.01	0	0	NA	0	0	NA	0	0	NA
SPAC22A12.02c	mug103	1159626	1160000	0.375	-	1	0	2.4	2.4	0.04	4.8	4.8	0.07	7.21	2.4	0.03	26.43	4.8	0.1	NA	NA	NA	NA	NA	NA	NA	NA	NA	NA	NA	NA	0	7.92	NA	7.92	13.2	0.11	5.28	0	0.02	15.84	7.92	0.07
SPAC22A12.03c	csn4	1160219	1161352	1.134	-	1	0	80.08	121.48	0.91	80.98	115.18	0.94	108.88	95.38	0.3	88.18	109.78	0.27	NA	NA	NA	NA	NA	NA	NA	NA	NA	NA	NA	NA	0	0	NA	0	1.7	NA	1.7	1.7	0.01	1.7	0.85	0.01
SPAC22A12.04c	rps2201	1162244	1162636	0.393	-	1	8	7235.53	6061.52	55.67	8258.38	5887.69	63.28	2912.35	3086.19	4.7	2486.58	2438.72	4.28	NA	NA	NA	NA	NA	NA	NA	NA	NA	NA	NA	NA	0	0	NA	0	0	NA	0	0	NA	0	2.57	NA
SPAC22A12.05	rpc11	1163123	1163452	0.33	+	1	0	265.51	522.37	2.73	357.86	574.31	3.63	430.01	839.83	0.95	331.89	972.58	0.81	NA	NA	NA	NA	NA	NA	NA	NA	NA	NA	NA	NA	2.61	2.61	0.04	2.61	20.9	0.04	7.84	10.45	0.03	0	0	NA
SPAC22A12.06c	SPAC22A12.06c	1163936	1165225	1.29	-	1	0	413.7	423.19	4.09	490.43	397.09	4.83	2150.77	1315.46	3.65	1861.26	1013.29	3.36	NA	NA	NA	NA	NA	NA	NA	NA	NA	NA	NA	NA	0	0	NA	0	0	NA	0	0	NA	0	0	NA
SPNCRNA.717	SPNCRNA.717	1165698	1166644	0.947	+	1	0	0	1.12	NA	2.25	1.12	0.04	1.12	1.12	0.01	0	4.49	NA	NA	NA	NA	NA	NA	NA	NA	NA	NA	NA	NA	NA	2.16	3.23	0.03	2.16	6.47	0.03	0	4.31	NA	4.31	8.62	0.02
SPAC22A12.07c	ogm1	1166822	1169503	2.682	-	1	0	673.6	517.9	6.38	837.9	486.35	7.87	801.44	279.03	1.6	779.72	238.87	1.64	NA	NA	NA	NA	NA	NA	NA	NA	NA	NA	NA	NA	1.18	2.35	0.02	0.39	1.18	0.01	28.26	20.8	0.1	21.59	20.41	0.08
SPAC22A12.08c	SPAC22A12.08c	1170196	1172126	1.713	-	1	0	177.91	212.38	1.89	230.17	190.7	2.43	271.31	235.18	0.65	252.97	219.61	0.64	59	25.28	0.69	75.85	54.78	0.88	84.28	29.5	0.24	80.07	50.57	0.25	3.31	0.55	0.05	2.2	3.86	0.04	17.08	17.63	0.06	9.37	16.53	0.04
SPAC22A12.09c	sap114	1172470	1174155	1.446	-	1	0	159.64	171.27	1.71	191.96	169.98	2.06	215.22	292.14	0.54	190.66	286.97	0.51	65.91	34.89	0.76	58.16	34.89	0.69	73.67	50.4	0.22	50.4	65.91	0.17	1.15	1.15	0.02	2.3	2.3	0.04	1.73	4.61	0.01	3.46	4.61	0.02
SPAC22A12.10	SPAC22A12.10	1174571	1175781	1.161	+	1	0	510.04	511.73	4.95	607.15	522.71	5.87	943.24	570.84	1.83	858.79	484.71	1.77	164.37	147.93	1.76	295.86	131.49	3.05	197.24	65.75	0.5	295.86	32.87	0.73	5.16	6.02	0.07	1.72	6.88	0.03	19.78	55.91	0.07	30.11	67.09	0.11
SPNCRNA.718	SPNCRNA.718	1175135	1176651	1.517	-	1	0	13.32	17.53	0.18	14.73	20.34	0.2	32.26	65.22	0.11	31.56	66.62	0.12	NA	NA	NA	NA	NA	NA	NA	NA	NA	NA	NA	NA	309.62	334.92	3.14	347.58	322.27	3.53	529.35	532.68	1.13	506.72	483.41	1.15
SPAC22A12.11	dak1	1177065	1178807	1.743	+	1	0	640.45	579.96	6.09	666.02	521.96	6.39	1276.53	735.86	2.36	1268.43	840.63	2.45	NA	NA	NA	NA	NA	NA	NA	NA	NA	NA	NA	NA	7.46	7.46	0.1	12.62	6.31	0.17	12.62	4.59	0.05	10.9	5.16	0.05
SPAC22A12.12c	SPAC22A12.12c	1179209	1179931	0.723	-	1	0	213.11	261.1	2.23	252.63	248.4	2.64	136.9	103.03	0.37	112.91	91.74	0.33	NA	NA	NA	NA	NA	NA	NA	NA	NA	NA	NA	NA	0	2.49	NA	1.25	0	0.02	2.49	0	0.01	2.49	3.74	0.01
SPAC22A12.13	mug84	1180254	1180841	0.588	+	1	0	107.41	125.31	1.19	121.73	103.83	1.36	116.36	125.31	0.32	98.46	136.05	0.3	NA	NA	NA	NA	NA	NA	NA	NA	NA	NA	NA	NA	13.08	3.27	0.17	8.18	0	0.12	3.27	3.27	0.02	1.64	1.64	0.01
SPNCRNA.719	SPNCRNA.719	1181117	1182594	1.478	+	1	0	4.32	0.72	0.06	3.6	2.88	0.05	4.32	7.2	0.02	2.16	14.4	0.01	NA	NA	NA	NA	NA	NA	NA	NA	NA	NA	NA	NA	338.29	376.35	3.4	422.16	379.17	4.22	279.8	301.65	0.67	265.7	285.44	0.67
SPAC22A12.14c	SPAC22A12.14c	1181229	1182371	1.044	-	1	0	452.47	507.21	4.44	564.68	502.65	5.5	372.19	394.09	0.85	360.34	378.58	0.86	16.46	8.23	0.22	82.28	49.37	0.95	57.59	24.68	0.18	41.14	24.68	0.14	4.51	0.9	0.07	3.61	3.61	0.06	5.41	7.22	0.02	2.71	15.33	0.02
SPAC22A12.15c	bip1	1183312	1185303	1.992	-	1	0	4794.44	4287.68	38.24	5474.53	4055.17	43.52	2697.1	913.65	4.41	2497.89	787.89	4.29	NA	NA	NA	NA	NA	NA	NA	NA	NA	NA	NA	NA	0	0	NA	0	0	NA	0	0.51	NA	0	0.51	NA
SPAC22A12.16	SPAC22A12.16	1186314	1187851	1.479	+	1	0	2782.29	2691.68	23.27	3092.63	2569.3	25.87	2369.17	2720.76	3.95	2078.43	2313.73	3.69	66.1	52.88	0.77	145.43	118.98	1.6	39.66	39.66	0.13	39.66	0	0.14	0.63	0.63	0.01	0.63	1.26	0.01	5.68	1.89	0.03	1.89	1.26	0.01
SPAC22A12.17c	SPAC22A12.17c	1188325	1189110	0.786	-	1	0	11.34	10.08	0.15	2.52	12.6	0.04	30.23	17.64	0.1	34.01	8.82	0.12	NA	NA	NA	NA	NA	NA	NA	NA	NA	NA	NA	NA	20.21	5.95	0.26	8.32	14.27	0.12	3.57	2.38	0.02	7.13	7.13	0.03
SPNCRNA.168	SPNCRNA.168	1189967	1190942	0.976	+	1	0	0	0	NA	0	0	NA	5.39	5.39	0.02	0	4.31	NA	NA	NA	NA	NA	NA	NA	NA	NA	NA	NA	NA	NA	1.06	2.11	0.02	3.17	4.23	0.05	12.68	19.01	0.05	5.28	28.52	0.03
SPNCRNA.720	SPNCRNA.720	1190109	1190905	0.797	-	1	0	1.29	2.59	0.02	3.88	5.17	0.06	15.52	23.28	0.06	6.47	34.92	0.03	NA	NA	NA	NA	NA	NA	NA	NA	NA	NA	NA	NA	0	0	NA	0	0	NA	6.34	6.34	0.03	0	5.07	NA
SPNCRNA.721	SPNCRNA.721	1191107	1192276	1.17	+	1	0	14.53	8.55	0.19	16.24	7.69	0.22	23.08	4.27	0.08	18.8	3.42	0.08	NA	NA	NA	NA	NA	NA	NA	NA	NA	NA	NA	NA	0	0	NA	0.86	0.86	0.01	0	0	NA	0	1.73	NA
SPAC4C5.01	SPAC4C5.01	1192545	1193613	0.75	+	1	0	230.03	110.94	2.39	207.63	100.76	2.21	243.26	252.42	0.59	222.9	310.43	0.58	24.08	24.08	0.3	33.1	18.06	0.41	51.16	30.09	0.16	33.1	54.17	0.12	69.22	130.03	0.8	92.61	103.84	1.06	119.74	228.25	0.33	96.35	259.12	0.29
SPAC4C5.02c	ryh1	1194197	1195036	0.606	-	1	0	263.24	191.21	2.71	294.67	155.85	3.04	247.52	121.8	0.6	256.69	86.44	0.65	54.17	37.5	0.64	54.17	54.17	0.65	29.17	12.5	0.1	33.33	12.5	0.12	0	0	NA	0	0	NA	0	0	NA	0	1.12	NA
SPATRNAALA.02	SPATRNAALA.02	1195592	1195663	0.072	-	1	8	756.08	8.22	7.09	887.57	8.22	8.3	1520.38	16.44	2.73	1454.64	8.22	2.74	NA	NA	NA	NA	NA	NA	NA	NA	NA	NA	NA	NA	0	0	NA	0	0	NA	0	0	NA	0	0	NA
SPAC4C5.03	SPAC4C5.03	1196995	1197903	0.909	+	1	0	293.73	286.03	2.99	277.23	275.03	2.88	669.97	493.95	1.38	572.06	401.54	1.27	NA	NA	NA	NA	NA	NA	NA	NA	NA	NA	NA	NA	3.44	8.02	0.05	3.44	1.15	0.05	22.92	74.49	0.08	17.19	96.26	0.07
SPNCRNA.722	SPNCRNA.722	1197063	1199912	2.85	-	1	0	5.97	12.32	0.09	6.35	10.08	0.09	24.64	53.38	0.09	24.26	66.44	0.09	NA	NA	NA	NA	NA	NA	NA	NA	NA	NA	NA	NA	146.5	149.03	1.58	126.97	140.71	1.41	257.91	257.19	0.62	228.61	241.27	0.59
SPAC4C5.04	rad31	1198459	1199619	0.924	+	1	0	142.16	142.16	1.54	121.98	160.5	1.36	135.74	193.52	0.36	135.74	192.6	0.39	29.68	3.71	0.37	14.84	18.55	0.2	3.71	22.26	0.02	11.13	18.55	0.05	7.45	19.05	0.1	7.45	19.05	0.11	27.33	51.35	0.1	33.96	60.46	0.12
SPNCRNA.723	SPNCRNA.723	1200009	1200876	0.868	+	1	0	2426.27	32.26	20.54	2987.33	28.8	25.06	9337.56	277.65	12.41	7482.72	285.71	10.64	NA	NA	NA	NA	NA	NA	NA	NA	NA	NA	NA	NA	0	0	NA	0	0	NA	0	0	NA	0	0	NA
SPSNORNA.07	SPSNORNA.07	1200168	1200253	0.086	+	1	0	3580.17	0	29.29	3802.02	15.3	31.22	14986.2	145.35	18.41	10794.1	76.5	14.41	NA	NA	NA	NA	NA	NA	NA	NA	NA	NA	NA	NA	0	0	NA	0	0	NA	0	0	NA	0	0	NA
SPSNORNA.08	SPSNORNA.08	1200394	1200501	0.108	+	1	0	7829.98	18.64	59.83	10073.3	37.29	75.84	30325.6	99.43	33.14	24652	62.14	28.54	NA	NA	NA	NA	NA	NA	NA	NA	NA	NA	NA	NA	0	0	NA	0	0	NA	0	0	NA	0	0	NA
SPSNORNA.09	SPSNORNA.09	1200646	1200729	0.084	+	1	0	2884.62	183.15	24.05	3579.06	99.21	29.55	9546.7	1434.68	12.64	8455.43	1640.72	11.77	NA	NA	NA	NA	NA	NA	NA	NA	NA	NA	NA	NA	0	0	NA	0	0	NA	0	0	NA	0	0	NA
SPAC10F6.01c	sir1	1201077	1205498	4.422	-	1	0	3443.42	1987.25	28.27	3839.29	1858.56	31.5	1742.46	724.82	3.06	1585.09	627.84	2.95	NA	NA	NA	NA	NA	NA	NA	NA	NA	NA	NA	NA	0.47	0.23	0.01	0.23	0	0	0.93	0.23	0.01	1.4	0.93	0.01
SPNCRNA.724	SPNCRNA.724	1206325	1210885	4.561	+	1	0	16.39	13.85	0.21	16.85	13.62	0.22	4.15	3.46	0.02	6.46	6.92	0.03	NA	NA	NA	NA	NA	NA	NA	NA	NA	NA	NA	NA	197.55	182.49	2.08	216.15	161.45	2.29	312.04	136.64	0.73	281.92	116.27	0.71
SPAC10F6.02c	prp22	1206925	1210484	3.507	-	1	0	256.34	237.33	2.64	279.96	208.82	2.9	405.25	177.71	0.91	364.93	150.35	0.87	0	0	NA	0	0	NA	46.22	15.41	0.15	0	0	NA	17.77	14.04	0.23	17.2	13.19	0.23	4.01	2.87	0.02	5.16	6.31	0.03
SPAC10F6.03c	cts1	1211446	1213468	1.803	-	1	0	2216.19	2603.85	18.91	2447.38	2435.71	20.9	2127.45	2544.3	3.62	1972.15	2366.82	3.53	738.24	212.71	6.93	819.57	212.71	7.72	2102.1	218.97	3.58	1820.57	250.25	3.3	0	0.5	NA	0	0.5	NA	2.5	1.5	0.01	3	3.5	0.02
SPAC10F6.04	SPAC10F6.04	1213726	1214781	1.056	+	1	0	166.2	153.64	1.78	179.73	159.44	1.94	235.78	187.46	0.58	246.41	221.28	0.63	NA	NA	NA	NA	NA	NA	NA	NA	NA	NA	NA	NA	0.97	0.97	0.02	3.87	0	0.06	3.87	2.9	0.02	3.87	4.83	0.02
SPAC10F6.05c	ubc6	1215121	1215928	0.684	-	1	0	107.66	123.6	1.2	164.81	162.15	1.79	123.6	87.72	0.34	139.55	87.72	0.39	54.51	18.17	0.64	27.25	45.42	0.35	63.59	45.42	0.19	36.34	0	0.13	1.2	4.81	0.02	1.2	2.4	0.02	2.4	6.01	0.01	1.2	3.6	0.01
SPAC10F6.06	vip1	1217171	1217944	0.774	+	1	0	1882.43	2085.27	16.29	2266.15	1997.42	19.49	3028.42	4605.94	4.85	3197.67	5187.34	5.26	NA	NA	NA	NA	NA	NA	NA	NA	NA	NA	NA	NA	0	0	NA	0	0	NA	0	0	NA	1.27	0	0.01
SPAC10F6.07c	mug94	1218321	1218887	0.567	-	1	0	33.98	33.98	0.42	43.69	33.98	0.53	58.25	51.78	0.18	29.12	56.63	0.11	NA	NA	NA	NA	NA	NA	NA	NA	NA	NA	NA	NA	5.04	1.68	0.07	0	0	NA	5.04	1.68	0.02	8.4	3.36	0.04
SPNCRNA.554	SPNCRNA.554	1219252	1220071	0.82	+	1	0	1.2	2.39	0.02	1.2	0	0.02	1.2	5.98	0.01	4.78	8.37	0.02	NA	NA	NA	NA	NA	NA	NA	NA	NA	NA	NA	NA	157.13	141.89	1.69	225.14	118.43	2.38	189.96	94.98	0.48	229.83	87.95	0.6
SPAC10F6.08c	nht1	1219667	1220797	1.026	-	1	0	267.36	176.15	2.74	292.4	173.47	3.02	261.1	113.56	0.63	304.02	103.73	0.75	19.8	0	0.26	39.6	13.2	0.49	19.8	13.2	0.07	39.6	6.6	0.14	0.83	3.31	0.01	0	0	NA	0	1.65	NA	1.65	4.13	0.01
SPNCRNA.725	SPNCRNA.725	1220911	1225530	4.62	+	1	0	7.67	12.85	0.11	10.82	8.34	0.15	19.84	11.05	0.07	19.39	11.05	0.08	NA	NA	NA	NA	NA	NA	NA	NA	NA	NA	NA	NA	156.7	106.65	1.69	180.15	121.3	1.94	280.26	89.29	0.67	281.84	90.86	0.71
SPAC10F6.09c	psm3	1221209	1224836	3.585	-	1	0	203.19	138.59	2.14	232.55	156.79	2.45	362.62	112.75	0.83	363.21	110.7	0.87	0	0	NA	0	0	NA	0	0	NA	0	0	NA	9.28	13.78	0.13	12.66	8.72	0.17	22.78	9.56	0.08	21.94	9	0.09
SPAC10F6.10	SPAC10F6.10	1225599	1227279	1.494	+	1	0	218.82	247.79	2.29	254.87	198.87	2.66	157.04	263.23	0.41	140.3	291.55	0.4	33.56	13.42	0.41	0	6.71	NA	20.14	13.42	0.07	26.85	20.14	0.1	1.19	2.38	0.02	4.16	3.57	0.06	11.3	13.09	0.05	9.52	17.25	0.04
SPAC10F6.11c	atg17	1227416	1228651	1.236	-	1	0	225.5	227.23	2.35	263.38	216.04	2.74	574.09	364.94	1.21	584.42	367.52	1.29	NA	NA	NA	NA	NA	NA	NA	NA	NA	NA	NA	NA	12.33	9.25	0.17	9.25	10.02	0.13	9.25	8.48	0.04	12.33	12.33	0.05
SPAC10F6.12c	mam4	1229360	1230070	0.711	-	1	0	117.72	183.45	1.3	102.43	158.99	1.16	119.24	154.41	0.33	105.49	149.82	0.31	NA	NA	NA	NA	NA	NA	NA	NA	NA	NA	NA	NA	4.06	6.76	0.06	4.06	9.47	0.06	32.46	78.44	0.11	41.92	96.02	0.15
SPAC10F6.13c	SPAC10F6.13c	1230788	1232017	1.23	-	1	0	687.04	855	6.49	768.34	811.22	7.28	1074.78	1157.87	2.05	1000.63	1067.63	2.01	NA	NA	NA	NA	NA	NA	NA	NA	NA	NA	NA	NA	0.86	1.71	0.01	3.42	0	0.05	0.86	2.57	0.01	0.86	1.71	0.01
SPNCRNA.726	SPNCRNA.726	1232132	1233115	0.984	+	1	0	2.14	2.14	0.03	4.28	4.28	0.06	0	2.14	NA	0	3.21	NA	NA	NA	NA	NA	NA	NA	NA	NA	NA	NA	NA	NA	146.09	176.79	1.58	174.67	166.2	1.89	118.56	141.85	0.33	112.21	148.2	0.33
SPAC10F6.14c	SPAC10F6.14c	1232316	1233923	1.608	-	1	0	215.68	202.45	2.26	222.29	204.43	2.35	153.49	132.98	0.4	155.47	129.67	0.43	NA	NA	NA	NA	NA	NA	NA	NA	NA	NA	NA	NA	1.26	2.51	0.02	3.77	4.4	0.06	2.51	1.88	0.01	0.63	4.4	0
SPNCRNA.82	SPNCRNA.82	1234451	1234849	0.399	+	1	0	7214.11	34.4	55.52	10034.9	12.29	75.57	22455.7	395.6	25.8	20386.8	280.11	24.39	NA	NA	NA	NA	NA	NA	NA	NA	NA	NA	NA	NA	0	0	NA	0	0	NA	0	0	NA	0	2.67	NA
SPNCRNA.727	SPNCRNA.727	1234476	1235111	0.636	+	1	0	9646.31	76.18	72.38	13150.8	69.7	96.68	29107.5	504.12	32.03	25881.8	500.88	29.71	NA	NA	NA	NA	NA	NA	NA	NA	NA	NA	NA	NA	0	0	NA	1.62	0	0.03	0	0	NA	0	1.62	NA
SPSNORNA.10	SPSNORNA.10	1234963	1235045	0.083	+	1	0	26124.6	260.03	179.67	34913.8	320.71	235.28	76389	1074.8	71.6	66412.4	1326.17	64.81	NA	NA	NA	NA	NA	NA	NA	NA	NA	NA	NA	NA	0	0	NA	7.35	0	0.11	0	0	NA	0	0	NA
SPNCRNA.728	SPNCRNA.728	1235569	1238775	3.207	-	1	0	19.11	26.82	0.25	22.46	27.49	0.29	93.88	149.87	0.27	81.81	157.59	0.25	NA	NA	NA	NA	NA	NA	NA	NA	NA	NA	NA	NA	2.47	4.32	0.04	6.79	6.17	0.1	11.11	32.42	0.05	15.13	32.73	0.06
SPAC10F6.15	SPAC10F6.15	1235667	1236965	1.299	+	1	0	0.79	1.59	0.01	4.76	0.79	0.07	2.38	2.38	0.01	1.59	0	0.01	NA	NA	NA	NA	NA	NA	NA	NA	NA	NA	NA	NA	25.93	34.03	0.33	28.36	38.09	0.36	144.24	226.9	0.38	125.6	241.48	0.36
SPNCRNA.729	SPNCRNA.729	1236996	1238533	1.538	+	1	0	3.13	6.25	0.05	8.75	8.75	0.12	18.13	61.27	0.07	25.01	61.27	0.09	NA	NA	NA	NA	NA	NA	NA	NA	NA	NA	NA	NA	16.42	24.96	0.22	21.02	22.99	0.27	64.36	109.68	0.2	57.8	109.68	0.19
SPNCRNA.432	SPNCRNA.432	1237146	1238641	1.496	+	1	0	4.46	6.37	0.07	9.55	8.91	0.13	19.1	63.03	0.07	27.37	65.57	0.1	NA	NA	NA	NA	NA	NA	NA	NA	NA	NA	NA	NA	16.88	22.28	0.22	18.23	22.96	0.24	62.12	106.68	0.19	55.37	114.11	0.18
SPAC10F6.16	mug134	1238896	1239424	0.42	+	1	0	245.9	204.92	2.54	277.13	185.4	2.87	323.97	101.48	0.75	376.66	111.24	0.9	26.82	17.88	0.34	17.88	17.88	0.24	8.94	17.88	0.04	89.39	8.94	0.27	0	0	NA	0	0	NA	0	1.77	NA	0	0	NA
SPAC10F6.17c	SPAC10F6.17c	1240321	1241655	1.335	-	1	0	338.67	290.86	3.41	370.55	307.59	3.74	346.64	265.36	0.8	343.45	291.66	0.83	NA	NA	NA	NA	NA	NA	NA	NA	NA	NA	NA	NA	0.75	1.5	0.01	3.75	2.25	0.06	3	6.74	0.02	2.25	7.49	0.01
SPAC56E4.02c	alg13	1242295	1242783	0.489	-	1	0	46.86	55.39	0.56	48.99	40.47	0.59	87.34	93.73	0.25	85.21	91.6	0.26	NA	NA	NA	NA	NA	NA	NA	NA	NA	NA	NA	NA	1.97	1.97	0.03	1.97	9.83	0.03	1.97	0	0.01	0	1.97	NA
SPAC56E4.03	SPAC56E4.03	1244051	1245475	1.425	+	1	0	1328.95	1338.45	11.86	1563.6	1266.81	13.9	1189.33	942.25	2.23	1086.99	826.02	2.16	NA	NA	NA	NA	NA	NA	NA	NA	NA	NA	NA	NA	0	1.45	NA	0	0	NA	0	0.72	NA	0	0	NA
SPAC56E4.04c	cut6	1246095	1253559	6.843	-	1	0	3392.55	1536.48	27.89	3682.6	1401.94	30.33	2323.22	745.45	3.89	2230.94	632.03	3.91	228.56	21.02	2.38	239.07	21.02	2.51	286.36	2.63	0.68	333.65	0	0.81	0.14	0.14	0	0	0.14	NA	0.97	1.66	0.01	1.1	0.97	0.01
SPAC56E4.05	mug69	1255591	1256227	0.579	+	1	0	190.14	191.73	2.01	231.34	180.63	2.44	123.59	155.28	0.34	104.58	158.45	0.31	0	16.5	NA	16.5	0	0.22	66.01	33	0.2	16.5	0	0.07	0	0	NA	0	0	NA	0	0	NA	0	0	NA
SPAC56E4.06c	ggt2	1256566	1258401	1.836	-	1	0	180.99	162.83	1.92	182.12	150.35	1.96	780.68	291.05	1.57	720.54	267.22	1.53	NA	NA	NA	NA	NA	NA	NA	NA	NA	NA	NA	NA	7.94	6.81	0.11	11.91	8.51	0.16	28.94	21.56	0.1	20.99	11.91	0.08
SPAC56E4.07	SPAC56E4.07	1259365	1260072	0.708	+	1	0	233.98	265.37	2.43	313.87	283.91	3.22	148.38	151.23	0.39	131.26	161.22	0.37	NA	NA	NA	NA	NA	NA	NA	NA	NA	NA	NA	NA	7.99	2.66	0.11	5.33	1.33	0.08	27.98	18.65	0.1	10.66	22.65	0.05
SPAC1420.01c	SPAC1420.01c	1260973	1262760	1.743	-	1	0	628.8	656.34	5.99	754.45	576.02	7.16	802.07	246.13	1.6	762.48	236.37	1.61	79.79	79.79	0.91	199.47	132.98	2.13	186.17	53.19	0.47	279.26	13.3	0.7	0.59	0.59	0.01	0	0	NA	0	0	NA	0	0	NA
SPNCRNA.730	SPNCRNA.730	1263452	1265929	2.478	+	1	1	1.72	4.29	0.03	1.72	2.15	0.03	10.3	13.74	0.04	8.59	13.74	0.04	NA	NA	NA	NA	NA	NA	NA	NA	NA	NA	NA	NA	757.5	750.35	7.1	849.98	730.6	7.98	645.26	393.04	1.34	546.9	367.4	1.22
SPAC1420.02c	cct5	1263902	1265542	1.641	-	1	0	1140.79	1124.41	10.31	1267.91	1087.06	11.48	976.33	588.42	1.89	816.44	545.83	1.7	NA	NA	NA	NA	NA	NA	NA	NA	NA	NA	NA	NA	2.51	6.28	0.04	1.26	3.14	0.02	13.82	17.59	0.05	11.94	16.33	0.05
LTR.1265809.1	LTR.1265809.1	1265809	1266166	0.358	-	1	1	0	0	NA	2.54	2.54	0.04	0	5.08	NA	0	0	NA	NA	NA	NA	NA	NA	NA	NA	NA	NA	NA	NA	NA	0	0	NA	0	0	NA	0	0	NA	0	0	NA
SPAC1420.03	rpn501	1266269	1267647	1.332	+	1	8	621.62	755.26	5.93	697.45	736.49	6.66	635.14	533.03	1.32	554.8	528.53	1.24	47.46	31.64	0.57	47.46	31.64	0.58	79.1	15.82	0.23	79.1	47.46	0.25	1.46	2.2	0.02	0	8.79	NA	9.52	11.72	0.04	5.13	7.32	0.03
SPAC1420.04c	cox1101	1267905	1270166	2.262	-	1	8	145.06	139.07	1.57	155.65	118.81	1.7	204.93	111.44	0.51	190.19	116.97	0.51	NA	NA	NA	NA	NA	NA	NA	NA	NA	NA	NA	NA	0.88	1.75	0.01	0.44	1.31	0.01	2.63	1.31	0.01	2.63	3.5	0.01
SPNCRNA.731	SPNCRNA.731	1268172	1269878	1.707	+	1	8	1.16	1.74	0.02	0.58	1.74	0.01	2.9	1.74	0.01	2.32	4.64	0.01	NA	NA	NA	NA	NA	NA	NA	NA	NA	NA	NA	NA	178.14	169.77	1.89	191.89	141.67	2.06	246.28	132.71	0.6	232.54	131.51	0.6
SPAPB17E12.02	yip12	1270750	1271636	0.708	+	1	8	60.9	64.79	0.71	63.49	58.31	0.75	86.82	53.13	0.25	58.31	73.86	0.19	26.33	13.17	0.33	32.92	13.17	0.41	13.17	19.75	0.05	19.75	32.92	0.08	3.42	1.14	0.05	0	2.28	NA	5.69	4.56	0.03	1.14	6.83	0.01
SPAPB17E12.03	SPAPB17E12.03	1271889	1272962	1.032	+	1	0	37.79	35.85	0.46	43.6	31.98	0.53	49.42	23.26	0.16	32.95	15.5	0.12	0	0	NA	0	0	NA	0	0	NA	0	0	NA	5.59	6.52	0.08	2.79	7.45	0.04	9.31	25.14	0.04	8.38	29.8	0.04
SPAPB17E12.04c	csn2	1273025	1274512	1.314	-	1	0	64.01	76.81	0.74	67.57	90.33	0.79	99.57	81.79	0.28	93.88	72.55	0.28	15.55	25.92	0.2	20.73	15.55	0.27	57.02	15.55	0.18	41.47	36.28	0.14	17.28	32.64	0.23	28.16	29.44	0.36	34.56	64	0.12	29.44	64	0.11
SPAPB17E12.05	rpl3703	1275535	1275871	0.27	+	1	8	7389.91	8623.51	56.75	8547.68	9034.7	65.3	5995.92	12213.5	8.58	5223.1	12213.5	7.9	134.19	67.1	1.46	93.93	93.93	1.07	214.71	241.55	0.53	120.77	254.97	0.35	0	0	NA	2.7	0	0.04	21.58	13.49	0.08	10.79	16.19	0.05
SPAPB17E12.06	SPAPB17E12.06	1276673	1277751	0.795	+	1	0	51.5	33.68	0.61	34.67	41.6	0.43	76.26	52.49	0.23	75.27	49.52	0.24	6.02	3.01	0.09	15.05	12.04	0.2	21.07	9.03	0.08	18.06	3.01	0.07	1.89	5.67	0.03	6.62	4.73	0.1	0	8.51	NA	0.95	3.78	0.01
SPAPB17E12.07c	sen2	1277785	1278974	1.143	-	1	0	63.38	73.21	0.74	66.06	69.63	0.78	68.74	65.17	0.21	49.99	49.1	0.17	0	0	NA	0	0	NA	0	0	NA	0	17.9	NA	33.1	71.3	0.41	54.32	66.21	0.65	103.56	195.23	0.29	106.1	240.22	0.31
SPAPB17E12.08	SPAPB17E12.08	1279573	1280325	0.63	+	1	0	70.11	97.88	0.81	92.59	85.98	1.06	288.36	263.23	0.68	269.84	256.61	0.68	29.16	43.74	0.36	43.74	14.58	0.53	153.11	72.91	0.4	58.33	36.45	0.19	0	0	NA	0	0	NA	1.26	1.26	0.01	3.79	3.79	0.02
SPAPB17E12.09	SPAPB17E12.09	1280701	1281358	0.612	+	1	0	0	0	NA	1.51	0	0.02	0	0	NA	0	0	NA	0	0	NA	17.66	0	0.23	0	0	NA	0	0	NA	21.71	41.97	0.28	44.87	36.18	0.55	73.82	131.71	0.22	124.48	144.74	0.36
SPAPB17E12.10c	SPAPB17E12.10c	1281414	1282535	0.906	-	1	0	25.32	22.28	0.32	23.29	38.48	0.3	63.79	41.52	0.19	68.86	31.39	0.22	0	0	NA	5.22	0	0.08	15.67	10.45	0.06	31.35	20.9	0.11	0.89	0.89	0.02	0.89	1.78	0.02	0	1.78	NA	0.89	3.57	0.01
SPAPB17E12.11	SPAPB17E12.11	1283130	1284330	0.93	+	1	0	752.69	758.86	7.06	833.77	683.94	7.84	481.23	534.99	1.05	458.31	497.97	1.05	117.24	130.64	1.29	100.49	93.79	1.14	97.14	107.19	0.28	83.74	110.54	0.26	0	0	NA	0	0	NA	0	0.85	NA	1.7	0	0.01
SPAPB17E12.12c	SPAPB17E12.12c	1284531	1285484	0.954	-	1	0	43.68	46.59	0.53	47.56	38.82	0.58	49.5	60.18	0.16	56.29	55.32	0.19	NA	NA	NA	NA	NA	NA	NA	NA	NA	NA	NA	NA	16.21	20.53	0.21	12.97	16.21	0.18	8.65	4.32	0.04	5.4	5.4	0.03
SPAPB17E12.13	rpl1802	1285627	1286261	0.564	+	1	0	9014.56	8381.55	68.04	10008.4	8619.51	75.39	4613.04	8969.45	6.89	3826.05	8003.61	6.11	149.19	122.07	1.61	108.5	122.07	1.22	325.51	244.13	0.76	339.08	244.13	0.82	0	0	NA	0	1.59	NA	3.18	0	0.02	1.59	4.77	0.01
SPAPB17E12.14c	SPAPB17E12.14c	1286916	1288922	2.007	-	1	0	336.7	354.82	3.39	383.51	321.6	3.86	323.61	170.11	0.75	390.55	198.3	0.92	NA	NA	NA	NA	NA	NA	NA	NA	NA	NA	NA	NA	1.57	0.52	0.03	1.57	1.05	0.03	440.04	434.27	0.97	432.7	466.79	1.01
SPNCRNA.732	SPNCRNA.732	1289725	1290996	1.272	+	1	0	18.84	9.83	0.24	23.75	13.1	0.31	18.84	9.83	0.07	23.75	9.83	0.09	NA	NA	NA	NA	NA	NA	NA	NA	NA	NA	NA	NA	1.62	0	0.03	1.62	2.43	0.03	6.48	6.48	0.03	6.48	9.73	0.03
SPAC1565.01	SPAC1565.01	1291278	1292006	0.729	+	1	0	1080.93	677.64	9.82	1182.44	550.07	10.78	1825.79	901.23	3.18	1710.56	666.67	3.14	NA	NA	NA	NA	NA	NA	NA	NA	NA	NA	NA	NA	0	1.41	NA	1.41	0	0.02	1.41	2.83	0.01	0	0	NA
SPAC1565.02c	SPAC1565.02c	1292617	1293803	1.125	-	1	0	97.52	96.66	1.09	131.18	120.82	1.45	152.75	198.49	0.4	151.89	221.79	0.42	0	0	NA	12.81	0	0.17	0	0	NA	0	0	NA	45.13	33.85	0.54	33.85	36.11	0.42	53.41	89.51	0.17	45.88	100.79	0.16
SPNCRNA.733	SPNCRNA.733	1294072	1294990	0.919	-	1	0	5.67	19.27	0.08	15.87	12.47	0.21	5.67	22.67	0.03	2.27	30.6	0.01	NA	NA	NA	NA	NA	NA	NA	NA	NA	NA	NA	NA	19.59	23.94	0.25	23.94	7.62	0.31	15.23	13.06	0.06	20.67	7.62	0.08
SPAC1565.03	SPAC1565.03	1294483	1294983	0.501	+	1	0	31.13	32.96	0.39	32.96	10.99	0.41	20.14	10.99	0.07	23.81	9.16	0.09	NA	NA	NA	NA	NA	NA	NA	NA	NA	NA	NA	NA	5.54	18.48	0.08	14.79	12.94	0.2	7.39	16.63	0.03	3.7	24.03	0.02
SPAC1565.04c	ste4	1295558	1296510	0.795	-	1	0	41.93	62.89	0.51	53.03	39.46	0.64	93.72	110.99	0.27	81.39	122.09	0.25	0	7.81	NA	7.81	7.81	0.11	0	0	NA	0	7.81	NA	5.3	1.06	0.08	1.06	4.24	0.02	31.8	50.88	0.11	22.26	68.89	0.09
SPAC1565.05	SPAC1565.05	1297390	1299711	2.322	+	1	0	292.58	303.24	2.98	342.75	256.62	3.49	263.73	217.11	0.63	202.46	208.23	0.54	NA	NA	NA	NA	NA	NA	NA	NA	NA	NA	NA	NA	0	0	NA	0	0	NA	0.44	0.87	0	0.44	0.87	0
SPAC1565.06c	spg1	1300144	1301018	0.597	-	1	0	123.55	166.32	1.36	118.8	178.2	1.33	105.73	100.98	0.3	87.91	114.05	0.27	17.14	41.14	0.22	24	44.56	0.31	37.71	27.42	0.13	51.42	17.14	0.17	0	2.22	NA	2.22	1.11	0.04	0	1.11	NA	1.11	0	0.01
SPAC1565.07c	SPAC1565.07c	1301917	1305617	3.663	-	1	0	68.39	69.8	0.79	86.12	57.7	0.99	187.72	70.08	0.48	173.93	73.46	0.47	19.08	0	0.25	0	0	NA	38.17	0	0.13	57.25	0	0.19	0.56	0.56	0.01	0	1.11	NA	0.28	0	0	1.11	0.84	0.01
SPNCRNA.169	SPNCRNA.169	1305861	1306249	0.389	+	1	0	0	0	NA	2.27	0	0.04	0	4.55	NA	2.27	2.27	0.01	NA	NA	NA	NA	NA	NA	NA	NA	NA	NA	NA	NA	4.63	2.32	0.07	6.95	2.32	0.1	13.9	37.06	0.05	11.58	27.79	0.05
SPAC1565.08	cdc48	1306439	1308942	2.448	+	1	0	3092.97	2527.52	25.63	3592.62	2662.54	29.65	3591.33	1483.92	5.59	3646.37	1514.02	5.87	14.74	0	0.19	44.21	88.42	0.54	44.21	0	0.14	29.47	0	0.11	0	0	NA	0	0	NA	0	0.82	NA	0	0.41	NA
SPAC6F12.02	rst2	1310980	1312683	1.704	+	1	0	275.23	210.68	2.82	303.4	184.86	3.12	916.67	634.39	1.79	893.78	616.78	1.83	NA	NA	NA	NA	NA	NA	NA	NA	NA	NA	NA	NA	1.21	0.61	0.02	0	0.61	NA	4.24	7.26	0.02	5.45	5.45	0.03
SPAC6F12.03c	fsv1	1313721	1314464	0.744	-	1	0	135.79	166.28	1.48	131.64	148.27	1.46	306.23	217.55	0.72	320.09	198.15	0.78	NA	NA	NA	NA	NA	NA	NA	NA	NA	NA	NA	NA	0	1.34	NA	1.34	1.34	0.02	1.34	0	0.01	0	0	NA
SPATRNAPRO.02	SPATRNAPRO.02	1314924	1315020	0.097	-	1	0	794.2	7.64	7.41	1389.84	15.27	12.48	2520.05	15.27	4.16	2092.4	7.64	3.71	NA	NA	NA	NA	NA	NA	NA	NA	NA	NA	NA	NA	0	0	NA	0	0	NA	0	0	NA	0	0	NA
SPAC6F12.04	SPAC6F12.04	1316099	1316497	0.399	+	1	0	291.55	506.37	2.97	365.71	432.2	3.7	391.28	562.63	0.88	324.79	577.98	0.79	NA	NA	NA	NA	NA	NA	NA	NA	NA	NA	NA	NA	26.11	18.27	0.33	7.83	15.66	0.11	7.83	26.11	0.03	28.72	36.55	0.11
SPSNORNA.53	SPSNORNA.53	1316808	1316891	0.084	+	1	0	7554.38	0	57.9	9935.33	14.7	74.89	16255.1	36.74	19.7	16291.9	22.05	20.26	NA	NA	NA	NA	NA	NA	NA	NA	NA	NA	NA	NA	0	0	NA	0	0	NA	0	0	NA	0	0	NA
SPAC6F12.05c	tnr3	1317093	1318802	1.71	-	1	0	264.73	246.49	2.72	314.41	228.26	3.22	366.6	289.25	0.83	325.72	297.43	0.79	NA	NA	NA	NA	NA	NA	NA	NA	NA	NA	NA	NA	5.97	7.16	0.09	5.97	4.18	0.09	24.47	12.53	0.09	15.51	11.93	0.06
SPAC6F12.06	SPAC6F12.06	1319846	1320463	0.618	+	1	0	369.86	368.21	3.69	427.65	392.97	4.27	528.37	285.65	1.13	475.53	275.74	1.09	NA	NA	NA	NA	NA	NA	NA	NA	NA	NA	NA	NA	5.94	5.94	0.09	8.91	4.45	0.13	1.48	4.45	0.01	0	2.97	NA
SPAC6F12.07	tom20	1321435	1322301	0.459	+	1	0	773.42	915.03	7.23	1011.52	869.9	9.35	429.51	1125.12	0.95	463.74	1456.58	1.06	55.97	88.37	0.66	79.53	97.21	0.92	88.37	153.18	0.25	67.75	253.33	0.22	3.33	4.44	0.05	0	0	NA	6.65	12.2	0.03	6.65	15.53	0.03
SPAC6F12.08c	SPAC6F12.08c	1322439	1324336	1.755	-	1	0	61.96	72.47	0.72	63.62	71.36	0.75	115.62	135.54	0.32	121.7	116.73	0.35	12.2	12.2	0.16	6.1	0	0.09	30.51	12.2	0.1	12.2	6.1	0.05	0.57	0.57	0.01	0	0.57	NA	0.57	0.57	0	0.57	0	0
SPAC6F12.09	rdp1	1325253	1328900	3.648	+	1	0	55.69	59.44	0.66	73.29	61.17	0.86	133.6	87.43	0.36	129.27	92.62	0.37	NA	NA	NA	NA	NA	NA	NA	NA	NA	NA	NA	NA	16.89	14.95	0.22	22.43	13.29	0.29	7.48	9.97	0.03	5.54	10.52	0.03
SPAC6F12.10c	ade3	1329262	1333233	3.972	-	1	0	1484.59	1133.47	13.12	1654.67	1063.56	14.63	1362.73	561.11	2.49	1263.36	449.96	2.44	NA	NA	NA	NA	NA	NA	NA	NA	NA	NA	NA	NA	0.52	1.04	0.01	0.26	0	0.01	2.08	3.11	0.01	2.08	3.11	0.01
SPNCRNA.734	SPNCRNA.734	1332337	1333254	0.918	+	1	0	2.32	2.32	0.04	0	0	NA	9.27	12.75	0.04	8.11	12.75	0.04	NA	NA	NA	NA	NA	NA	NA	NA	NA	NA	NA	NA	1175.61	795.96	10.6	1321.21	705.36	11.92	1088.25	167.17	2.07	1006.28	97.07	2.02
SPAC6F12.11c	sfc1	1333665	1335143	1.371	-	1	0	165.23	184.58	1.77	191.28	179.37	2.05	209.89	183.09	0.52	198.72	224.77	0.53	11.66	0	0.16	0	11.66	NA	34.97	11.66	0.12	46.62	34.97	0.16	0.67	1.34	0.01	2.01	1.34	0.03	0.67	2.68	0	0.67	0.67	0
SPAC6F12.12	par2	1335928	1338056	1.884	+	1	0	193.79	193.79	2.05	213.82	190.78	2.27	250.37	138.2	0.61	234.35	151.22	0.61	15.81	11.86	0.21	51.38	11.86	0.62	67.19	7.91	0.2	47.43	3.95	0.16	0	0	NA	0	0	NA	0	0	NA	0	0	NA
SPAC6F12.13c	fps1	1338452	1339700	1.044	-	1	0	2186.49	2139.52	18.68	2430.56	2062.15	20.77	1374.15	1563.88	2.51	1122.72	1595.2	2.21	73.81	154.32	0.85	140.9	167.74	1.55	53.68	53.68	0.17	120.77	127.48	0.35	0	0.83	NA	0	0.83	NA	0	1.65	NA	0.83	1.65	0.01
SPAC6F12.14	cut23	1340400	1342427	1.698	+	1	0	79.12	123.73	0.9	116	134.44	1.3	183.22	198.69	0.47	175.49	248.06	0.48	12.14	20.23	0.16	36.41	12.14	0.45	40.46	52.6	0.13	52.6	28.32	0.18	3.52	7.04	0.05	5.53	6.04	0.08	7.04	10.57	0.03	4.53	11.57	0.02
SPAC6F12.15c	cut9	1342632	1344756	2.016	-	1	0	81.53	73.67	0.93	83	70.23	0.96	141.44	57.46	0.38	147.34	66.3	0.41	23.49	31.33	0.3	7.83	15.66	0.11	46.99	15.66	0.15	31.33	7.83	0.11	0	1.44	NA	1.44	2.88	0.02	1.92	1.44	0.01	0.48	1.44	0
SPNCRNA.735	SPNCRNA.735	1343999	1345867	1.869	+	1	0	1.11	3.34	0.02	4.46	5.02	0.07	2.23	2.79	0.01	3.34	2.23	0.02	NA	NA	NA	NA	NA	NA	NA	NA	NA	NA	NA	NA	240.51	260.11	2.49	251.63	266.99	2.63	302.49	433.33	0.71	296.13	475.71	0.73
SPAC6F12.16c	mtr4	1345089	1348442	3.354	-	1	0	382.42	352.31	3.8	403.42	356.87	4.05	415.59	356.87	0.93	387.6	355.35	0.92	NA	NA	NA	NA	NA	NA	NA	NA	NA	NA	NA	NA	0.62	0.93	0.01	1.55	0.93	0.03	0.31	0.31	0	1.24	1.24	0.01
SPAC6F12.17	rna14	1348780	1351024	2.202	+	1	0	384.41	345.42	3.82	448.17	348.63	4.45	266.97	164.22	0.64	255.97	161.93	0.65	150.38	167.08	1.62	50.13	150.38	0.61	133.67	200.5	0.36	83.54	317.46	0.26	1.35	0.45	0.02	0	0.45	NA	3.15	1.35	0.02	0.45	0.9	0
SPAC19E9.01c	nup40	1352357	1353659	1.116	-	1	0	301.48	260.44	3.06	335.81	233.64	3.42	242.02	79.56	0.59	250.39	79.56	0.64	50.74	50.74	0.6	43.49	21.74	0.53	72.48	7.25	0.22	79.73	14.5	0.25	0	0	NA	0	0	NA	0.76	0	0	0	0	NA
SPAC19E9.02	fin1	1354360	1356842	2.169	+	1	0	272.86	299.21	2.8	309.09	273.33	3.17	499.62	388.59	1.08	468.1	401.29	1.07	4.08	4.08	0.06	8.17	0	0.12	32.67	4.08	0.11	8.17	4.08	0.04	0	0.41	NA	0	0	NA	10.27	3.29	0.04	8.22	2.05	0.04
SPNCRNA.736	SPNCRNA.736	1356930	1359496	2.567	-	1	0	48.69	21.6	0.58	43.61	11.43	0.53	61.4	63.09	0.19	47.42	74.95	0.16	NA	NA	NA	NA	NA	NA	NA	NA	NA	NA	NA	NA	20.08	26.1	0.26	24.5	20.08	0.32	106.43	220.48	0.3	119.68	261.85	0.35
SPNCRNA.737	SPNCRNA.737	1357621	1359568	1.948	+	1	0	5.29	6.35	0.08	12.17	7.94	0.17	105.32	222.8	0.29	114.31	273.08	0.33	NA	NA	NA	NA	NA	NA	NA	NA	NA	NA	NA	NA	62.37	27.05	0.73	56.85	14.35	0.68	65.69	48.57	0.2	51.89	61.82	0.17
SPNCRNA.86	SPNCRNA.86	1357811	1358292	0.482	-	1	0	95.27	42.34	1.07	82.56	31.76	0.95	78.33	114.32	0.23	76.21	177.83	0.24	NA	NA	NA	NA	NA	NA	NA	NA	NA	NA	NA	NA	3.84	7.68	0.06	13.45	9.61	0.18	73	165.21	0.22	111.42	134.47	0.33
SPNCRNA.738	SPNCRNA.738	1359979	1360931	0.953	-	1	0	5	9.99	0.07	9.99	8.99	0.14	40.97	53.96	0.13	34.98	65.96	0.13	NA	NA	NA	NA	NA	NA	NA	NA	NA	NA	NA	NA	14.67	4.51	0.19	23.69	4.51	0.31	31.59	0	0.11	20.31	0	0.08
SPAC19E9.03	pas1	1362571	1363806	1.236	+	1	0	2371.56	1143.64	20.11	2588.15	1097.29	21.99	2896.61	914.41	4.68	3135.96	733.21	5.18	NA	NA	NA	NA	NA	NA	NA	NA	NA	NA	NA	NA	0	0	NA	0	0	NA	0	0	NA	0	0.79	NA
SPAC57A10.02	cdr2	1364846	1367173	2.328	+	1	0	425.48	271.3	4.19	457.14	274.91	4.53	556.61	100.83	1.18	558.87	73.25	1.24	NA	NA	NA	NA	NA	NA	NA	NA	NA	NA	NA	NA	0.9	0	0.02	0.9	0.45	0.02	0.9	0.9	0.01	0.9	1.36	0.01
SPAC57A10.03	cyp1	1368211	1369109	0.468	+	1	0	115.16	137.36	1.27	116.55	87.41	1.31	115.16	124.88	0.32	112.39	106.84	0.33	27.11	29.58	0.34	27.11	39.44	0.35	44.37	41.9	0.14	29.58	36.97	0.11	2.32	5.79	0.04	9.27	4.63	0.13	39.4	83.43	0.13	32.44	115.87	0.12
SPNCRNA.739	SPNCRNA.739	1368512	1369068	0.557	-	1	0	1.8	8.98	0.03	14.36	5.39	0.19	57.45	127.47	0.18	50.27	175.94	0.17	NA	NA	NA	NA	NA	NA	NA	NA	NA	NA	NA	NA	60.4	80.54	0.71	85.57	58.73	0.99	82.22	75.5	0.24	75.5	70.47	0.24
SPAC57A10.04	mug10	1370179	1371276	1.035	+	1	0	1.88	5.63	0.03	5.63	5.63	0.08	12.19	2.81	0.05	5.63	10.32	0.03	0	0	NA	0	0	NA	0	0	NA	0	0	NA	1.88	0.94	0.03	3.76	7.51	0.06	2.82	2.82	0.01	0	0.94	NA
SPAC57A10.14	sgf11	1371718	1372307	0.354	-	1	0	137.68	151.93	1.5	178.04	144.8	1.92	265.87	515.12	0.64	230.26	600.58	0.6	12.54	12.54	0.17	6.27	18.81	0.09	25.08	68.98	0.09	31.36	31.36	0.11	3.17	0	0.05	1.58	3.17	0.03	0	0	NA	1.58	0	0.01
SPAC57A10.05c	pof1	1373066	1374883	1.818	-	1	0	513.18	229.69	4.98	529.5	250.85	5.18	547.03	88.25	1.17	565.77	93.09	1.26	NA	NA	NA	NA	NA	NA	NA	NA	NA	NA	NA	NA	3.27	2.72	0.05	1.09	2.18	0.02	6.54	7.08	0.03	9.8	4.9	0.04
SPAC57A10.06	mug15	1376587	1377072	0.402	+	1	0	19.9	17.91	0.26	43.78	35.82	0.54	1.99	13.93	0.01	7.96	11.94	0.04	0	10.87	NA	0	0	NA	0	0	NA	10.87	0	0.05	0	0	NA	2.14	0	0.03	4.29	15	0.02	4.29	2.14	0.02
SPAC57A10.07	SPAC57A10.07	1377305	1378240	0.936	+	1	0	239.84	320.51	2.49	299.8	264.91	3.09	148.26	119.92	0.39	130.82	97.03	0.37	NA	NA	NA	NA	NA	NA	NA	NA	NA	NA	NA	NA	0	0	NA	0	0.99	NA	0	0	NA	0	0	NA
SPAC57A10.08c	SPAC57A10.08c	1378561	1379746	1.095	-	1	0	27.22	52.69	0.34	42.15	48.3	0.52	71.13	86.93	0.21	75.52	84.3	0.24	17.4	43.5	0.23	34.8	17.4	0.43	17.4	60.9	0.07	34.8	69.6	0.12	0	0.87	NA	0.87	0	0.02	1.74	0.87	0.01	0.87	0	0.01
SPAC57A10.09c	nhp6	1380838	1381536	0.327	-	1	0	1043.11	1181.35	9.51	1227.43	1128.98	11.15	728.92	573.92	1.48	655.61	716.35	1.42	332.45	353.44	3.35	416.43	332.45	4.16	269.46	167.97	0.65	220.46	171.47	0.58	0	0	NA	0	1.29	NA	0	0	NA	0	0	NA
SPAC57A10.10c	sla1	1382542	1383513	0.897	-	1	0	979.93	1440.36	8.98	1141.58	1340.02	10.44	448.16	746.93	0.99	473.8	720.18	1.08	98.64	131.51	1.1	164.39	345.22	1.79	49.32	131.51	0.16	49.32	49.32	0.17	1.03	1.03	0.02	2.06	1.03	0.03	2.06	6.17	0.01	1.03	11.32	0.01
SPAC57A10.11c	tim40	1384077	1385086	0.942	-	1	0	558.11	610.67	5.37	632.74	541.3	6.1	530.79	775.68	1.14	497.15	934.39	1.13	119.05	95.24	1.31	95.24	35.71	1.09	71.43	35.71	0.21	95.24	71.43	0.29	0	0	NA	0.93	0	0.02	0	0	NA	0	0	NA
SPAC57A10.12c	ura3	1385510	1386841	1.332	-	1	0	3409.2	3198.99	28.01	3639.17	2967.44	30	1366.37	1611.35	2.5	1136.4	1568.67	2.24	NA	NA	NA	NA	NA	NA	NA	NA	NA	NA	NA	NA	0	0	NA	0.74	0	0.01	33.45	52.03	0.11	19.33	63.18	0.08
SPAC20G8.01	cdc17	1387944	1390352	2.307	+	1	0	179.58	149.06	1.91	237.08	143.75	2.49	215.85	130.92	0.54	208.33	125.17	0.55	0	42.12	NA	8.42	8.42	0.12	42.12	8.42	0.14	8.42	8.42	0.04	1.28	1.71	0.02	0	0.86	NA	5.56	3.85	0.03	5.14	4.28	0.03
SPAC20G8.02	SPAC20G8.02	1390637	1392910	2.274	+	1	0	171.22	142.22	1.83	166.08	118.83	1.8	211.92	75.79	0.53	225.02	73.92	0.59	NA	NA	NA	NA	NA	NA	NA	NA	NA	NA	NA	NA	9.52	13.15	0.13	18.59	12.69	0.25	10.43	9.07	0.04	13.15	7.71	0.06
SPNCRNA.58	SPNCRNA.58	1393082	1393528	0.447	-	1	0	15.98	34.24	0.21	18.26	18.26	0.24	45.66	84.46	0.15	31.96	70.77	0.12	NA	NA	NA	NA	NA	NA	NA	NA	NA	NA	NA	NA	12.66	14.77	0.17	12.66	8.44	0.17	25.33	16.88	0.09	29.55	6.33	0.11
SPAC20G8.03	itr2	1393896	1395569	1.674	+	1	0	905.25	779.21	8.35	1012.25	758.2	9.35	1150.76	712.91	2.17	995.84	517.28	2	NA	NA	NA	NA	NA	NA	NA	NA	NA	NA	NA	NA	0.59	0	0.01	0	0.59	NA	1.77	0.59	0.01	0	1.18	NA
SPAC20G8.04c	SPAC20G8.04c	1396025	1397923	1.899	-	1	0	901.24	636.3	8.32	986.81	618.2	9.14	759.17	421.27	1.53	693.9	407.56	1.49	NA	NA	NA	NA	NA	NA	NA	NA	NA	NA	NA	NA	1.63	0.54	0.03	0	2.71	NA	1.63	1.63	0.01	1.09	1.09	0.01
LTR.1398600.1	LTR.1398600.1	1398600	1398936	0.337	+	1	0	0	0	NA	0	0	NA	0	0	NA	0	0	NA	NA	NA	NA	NA	NA	NA	NA	NA	NA	NA	NA	NA	0	0	NA	0	0	NA	0	5.16	NA	0	0	NA
SPNCRNA.740	SPNCRNA.740	1398982	1399560	0.579	+	1	0	8.9	14.24	0.12	7.12	5.34	0.1	12.46	28.49	0.05	16.02	28.49	0.07	NA	NA	NA	NA	NA	NA	NA	NA	NA	NA	NA	NA	0	0	NA	0	1.63	NA	0	1.63	NA	1.63	3.26	0.01
SPAC20G8.05c	cdc15	1399798	1402886	2.784	-	1	0	296.07	195.64	3.01	373.14	194.59	3.77	325.37	85.09	0.76	307.93	73.23	0.76	20.31	3.38	0.26	6.77	6.77	0.1	23.69	10.15	0.09	33.85	6.77	0.12	2.67	2.34	0.04	3	2.67	0.05	2.67	1.67	0.01	1.67	1	0.01
SPAC20G8.06	not1	1403322	1409624	6.303	+	1	0	504.99	252.16	4.9	551.24	228.19	5.38	839.52	183.3	1.67	799.69	192.75	1.67	NA	NA	NA	NA	NA	NA	NA	NA	NA	NA	NA	NA	0	0	NA	0	0	NA	0.66	0	0	0.5	0.33	0
SPAC20G8.07c	erg2	1410476	1411135	0.66	-	1	0	338.59	398.89	3.4	446.82	367.97	4.44	287.57	289.12	0.68	221.09	245.83	0.58	NA	NA	NA	NA	NA	NA	NA	NA	NA	NA	NA	NA	0	0	NA	0	0	NA	1.49	0	0.01	0	0	NA
SPAC20G8.08c	fft1	1412062	1415062	2.835	-	1	0	93.22	118.42	1.05	112.3	91.42	1.26	123.82	58.31	0.34	120.58	56.51	0.35	23.36	9.34	0.3	0	14.02	NA	4.67	4.67	0.02	9.34	18.69	0.04	0.34	1.7	0.01	2.04	2.72	0.03	2.72	16.32	0.01	5.78	13.6	0.03
SPAC20G8.09c	SPAC20G8.09c	1415542	1418750	3.102	-	1	0	493.76	500.66	4.8	533.23	440.47	5.22	358.23	289.81	0.82	343.75	288.82	0.83	88.32	17.66	1	114.82	44.16	1.29	97.16	17.66	0.28	97.16	0	0.29	0.98	1.64	0.02	2.62	1.97	0.04	4.26	3.94	0.02	5.58	4.92	0.03
SPAC20G8.10c	atg6	1419073	1420467	1.395	-	1	0	49.8	49.05	0.59	63.38	54.33	0.75	92.81	62.63	0.27	107.15	64.89	0.32	NA	NA	NA	NA	NA	NA	NA	NA	NA	NA	NA	NA	0	1.48	NA	2.22	0.74	0.04	2.22	1.48	0.01	2.22	5.17	0.01
SPATRNACYS.01	SPATRNACYS.01	1421149	1421221	0.073	+	1	8	1260.27	27.4	11.3	1415.53	0	12.69	2694.06	18.26	4.4	1817.35	54.79	3.3	NA	NA	NA	NA	NA	NA	NA	NA	NA	NA	NA	NA	0	0	NA	0	0	NA	0	0	NA	0	0	NA
SPAC3A12.02	SPAC3A12.02	1421916	1422942	0.861	+	1	0	121.67	101.76	1.34	115.04	109.51	1.29	154.86	173.66	0.41	120.57	189.15	0.35	23.22	38.7	0.3	23.22	0	0.3	46.44	116.1	0.15	23.22	46.44	0.09	0	1.85	NA	1.85	0	0.03	0	0.93	NA	2.78	1.85	0.02
SPAC3A12.03c	meu34	1423240	1424169	0.93	-	1	0	106.46	116.04	1.18	155.43	111.79	1.7	154.37	151.18	0.41	123.5	134.14	0.36	NA	NA	NA	NA	NA	NA	NA	NA	NA	NA	NA	NA	0	0	NA	0	0	NA	0	0	NA	0	0	NA
SPAC3A12.04c	SPAC3A12.04c	1424697	1425562	0.708	-	1	0	86.38	79.38	0.98	114.4	54.86	1.28	100.39	29.18	0.28	95.72	19.84	0.29	5.35	5.35	0.08	10.7	0	0.15	10.7	0	0.04	10.7	0	0.05	0	1.18	NA	0	1.18	NA	1.18	1.18	0.01	0	0	NA
SPAC3A12.05c	taf2	1426213	1429913	3.519	-	1	0	213.13	161.62	2.23	242.14	140.9	2.54	415.01	140.01	0.93	385.7	137.35	0.91	0	20.86	NA	15.64	15.64	0.21	10.43	0	0.04	31.29	5.21	0.11	0.57	0.29	0.01	0	0	NA	2.59	6.61	0.01	3.16	7.76	0.02
SPAC3A12.06c	SPAC3A12.06c	1430424	1432655	2.232	-	1	0	181.45	163.53	1.93	206.99	156.36	2.2	295.7	76.61	0.7	301.08	59.59	0.74	NA	NA	NA	NA	NA	NA	NA	NA	NA	NA	NA	NA	0	0	NA	0	0	NA	0	0.45	NA	0.45	0	0
SPAC3A12.19	SPAC3A12.19	1433049	1433375	0.282	-	1	0	126.45	90.71	1.39	145.69	60.48	1.6	137.45	21.99	0.37	162.19	19.24	0.45	67.54	0	0.78	67.54	0	0.79	50.66	16.89	0.16	33.77	0	0.12	15.55	7.77	0.2	12.96	12.96	0.18	0	7.77	NA	0	10.37	NA
SPAC3A12.07	rpb11	1433953	1434415	0.372	+	1	0	245.16	322.58	2.54	335.48	303.23	3.42	204.3	296.77	0.51	200	275.27	0.53	86.28	138.05	0.98	189.82	112.17	2.04	129.42	86.28	0.35	94.91	112.17	0.29	0	0	NA	4.45	2.23	0.07	0	0	NA	0	0	NA
SPAC3A12.08	SPAC3A12.08	1435139	1435783	0.645	+	1	0	88.19	76.81	1	76.81	72.54	0.89	109.52	96.72	0.3	136.55	112.37	0.39	NA	NA	NA	NA	NA	NA	NA	NA	NA	NA	NA	NA	0	1.6	NA	4.8	0	0.07	1.6	0	0.01	0	4.8	NA
SPAC3A12.09c	SPAC3A12.09c	1436590	1437462	0.873	-	1	0	53.69	95.46	0.63	65.63	72.79	0.77	85.91	79.94	0.25	83.52	84.72	0.26	NA	NA	NA	NA	NA	NA	NA	NA	NA	NA	NA	NA	2.34	2.34	0.04	2.34	1.17	0.04	2.34	3.51	0.01	3.51	4.68	0.02
SPNCRNA.741	SPNCRNA.741	1437858	1438678	0.821	-	1	3	0	1.26	NA	1.26	1.26	0.02	1.26	5.02	0.01	1.26	1.26	0.01	NA	NA	NA	NA	NA	NA	NA	NA	NA	NA	NA	NA	2709.22	3244.92	22.71	3239.01	3209.44	26.98	1503.02	2185.35	2.71	1187.28	2084.84	2.32
SPAC3A12.10	rpl2001	1438375	1438905	0.531	+	1	8	7332.43	7869.5	56.35	8568.74	7872.99	65.45	3810.07	6422.19	5.88	3074.21	6453.58	5.1	NA	NA	NA	NA	NA	NA	NA	NA	NA	NA	NA	NA	0	0	NA	0	0	NA	1.88	3.77	0.01	1.88	0	0.01
SPAC3A12.11c	cwf2	1439274	1440543	1.167	-	1	0	257.07	265.55	2.65	284.22	274.04	2.94	305.43	286.76	0.72	261.31	307.13	0.66	25.49	50.98	0.32	42.48	50.98	0.52	118.95	33.98	0.33	59.47	42.48	0.19	0	1.59	NA	0.8	0	0.01	0	0.8	NA	0	0.8	NA
SPAC3A12.12	atp11	1441109	1441969	0.861	+	1	0	100.04	131.09	1.12	94.3	140.29	1.08	93.15	133.39	0.27	89.7	120.74	0.27	NA	NA	NA	NA	NA	NA	NA	NA	NA	NA	NA	NA	2.35	3.52	0.04	1.17	11.73	0.02	0	2.35	NA	1.17	7.04	0.01
SPAC3A12.13c	SPAC3A12.13c	1442261	1443128	0.825	-	1	0	613.41	745.64	5.86	669.73	662.38	6.42	373.43	417.51	0.85	353.84	424.85	0.85	110.01	132.01	1.22	66.01	154.02	0.78	154.02	66.01	0.4	66.01	88.01	0.21	1.08	1.08	0.02	1.08	3.23	0.02	2.15	3.23	0.01	5.38	3.23	0.03
LTR.1444293.1	LTR.1444293.1	1444293	1444655	0.363	+	1	0	0	0	NA	0	0	NA	0	0	NA	0	0	NA	NA	NA	NA	NA	NA	NA	NA	NA	NA	NA	NA	NA	0	0	NA	0	0	NA	0	0	NA	0	0	NA
SPAC3A12.14	cam1	1444930	1445508	0.453	+	1	0	883	895.5	8.16	1047.52	878.84	9.65	1041.28	539.38	1.99	989.21	522.72	1.99	272.53	154.43	2.79	308.87	227.11	3.17	554.14	254.36	1.18	363.37	236.19	0.87	0	0	NA	0	0	NA	0	0	NA	0	0	NA
SPAC3A12.15	vps53	1446703	1448973	2.271	+	1	0	109.86	129.83	1.22	134.82	116.21	1.49	123.02	75.36	0.34	130.28	66.28	0.37	NA	NA	NA	NA	NA	NA	NA	NA	NA	NA	NA	NA	0	0	NA	0	0	NA	0	1.35	NA	0	0.45	NA
SPATRNAPRO.03	SPATRNAPRO.03	1449398	1449469	0.072	-	1	8	433.53	0	4.27	666.35	0	6.39	1244.38	0	2.31	842.97	0	1.75	NA	NA	NA	NA	NA	NA	NA	NA	NA	NA	NA	NA	0	0	NA	8.27	0	0.12	0	0	NA	0	0	NA
SPAC3A12.16c	tim17	1450642	1451210	0.495	-	1	0	766.28	815.05	7.17	808.08	762.8	7.62	623.48	520.72	1.3	661.79	442.35	1.43	61.2	107.1	0.71	153	198.9	1.67	122.4	61.2	0.33	91.8	76.5	0.28	0	0	NA	1.72	0	0.03	8.62	10.34	0.04	6.89	5.17	0.03
SPSNORNA.48	SPSNORNA.48	1451227	1451437	0.211	+	1	0	3.98	0	0.06	0	3.98	NA	0	7.97	NA	0	7.97	NA	NA	NA	NA	NA	NA	NA	NA	NA	NA	NA	NA	NA	174.37	205.67	1.86	281.68	308.5	2.92	160.96	138.6	0.42	129.66	160.96	0.37
SPAC3A12.17c	cys12	1451957	1453144	1.188	-	1	0	191.39	195.82	2.02	209.99	167.46	2.23	376.57	314.55	0.85	335.81	282.65	0.82	NA	NA	NA	NA	NA	NA	NA	NA	NA	NA	NA	NA	6.01	10.31	0.09	9.45	6.01	0.13	58.41	85.89	0.18	62.7	75.59	0.2
SPAC3A12.18	zwf1	1454911	1456529	1.503	+	1	0	2164.38	2066.62	18.5	2621.97	2000.76	22.26	1619.89	947.76	2.88	1829	932.83	3.32	9.52	47.61	0.13	38.09	9.52	0.47	38.09	9.52	0.13	38.09	0	0.13	0	0	NA	0	1.21	NA	0.61	0	0	0	0	NA
SPAC9.02c	SPAC9.02c	1457143	1457737	0.498	-	1	0	608.56	747.89	5.81	590.12	672.08	5.72	215.15	331.94	0.54	256.13	245.88	0.65	57.39	91.83	0.67	45.91	91.83	0.56	22.96	68.87	0.08	22.96	45.91	0.09	0	0	NA	1.68	0	0.03	3.36	1.68	0.02	0	1.68	NA
SPAC9.03c	brr2	1458729	1465259	6.531	-	1	0	410.54	208.94	4.06	464.61	206.87	4.6	703.54	118.82	1.44	690.62	120.58	1.48	NA	NA	NA	NA	NA	NA	NA	NA	NA	NA	NA	NA	0.8	0.16	0.01	1.12	0.64	0.02	0.16	1.28	0	0.48	0.96	0
LTR.1465332.1	LTR.1465332.1	1465332	1465680	0.349	+	1	5	2.7	8.11	0.04	8.11	5.41	0.12	16.22	24.33	0.06	5.41	27.03	0.03	NA	NA	NA	NA	NA	NA	NA	NA	NA	NA	NA	NA	0	0	NA	0	2.26	NA	2.26	0	0.01	0	0	NA
SPAC9.04	Tf2-1	1465847	1469848	4.002	+	1	8	82.59	86.01	0.94	106.79	83.91	1.21	182.01	118.36	0.47	178.59	127.57	0.48	NA	NA	NA	NA	NA	NA	NA	NA	NA	NA	NA	NA	0.76	0.25	0.01	0.51	0.76	0.01	1.53	2.04	0.01	1.78	3.57	0.01
LTR.1469899.1	LTR.1469899.1	1469899	1470247	0.349	+	1	8	9.88	12.35	0.14	2.47	14.82	0.04	17.29	41.99	0.07	17.29	56.81	0.07	NA	NA	NA	NA	NA	NA	NA	NA	NA	NA	NA	NA	0	0	NA	2.68	0	0.04	0	0	NA	0	0	NA
SPAC9.05	fml1	1471060	1473665	2.505	+	1	0	208.33	255.74	2.19	229.13	218.31	2.42	465.32	408.35	1.02	453.26	428.73	1.04	144.06	112.04	1.56	176.07	96.04	1.9	392.16	280.11	0.88	224.09	208.08	0.58	5.2	9.59	0.08	7.59	9.99	0.11	10.79	29.58	0.04	9.19	34.38	0.04
SPAC9.06c	SPAC9.06c	1473692	1474539	0.603	-	1	0	64.55	115.75	0.75	80.14	130.22	0.93	105.74	213.7	0.3	122.43	186.98	0.35	9.05	9.05	0.12	6.03	12.07	0.09	18.1	27.15	0.07	21.12	33.18	0.08	14.74	32.88	0.19	23.81	17.01	0.31	37.42	114.52	0.12	36.28	123.59	0.13
SPAC9.07c	SPAC9.07c	1474909	1476107	1.101	-	1	0	548.39	696.62	5.29	655.49	719.76	6.3	349.6	354.74	0.8	367.59	357.31	0.88	40.85	40.85	0.49	49.02	40.85	0.59	49.02	16.34	0.16	16.34	24.51	0.07	0	0	NA	3.27	0	0.05	2.45	0	0.01	0	3.27	NA
SPNCRNA.742	SPNCRNA.742	1476731	1478449	1.719	+	1	0	31.56	49.51	0.39	49.51	40.85	0.6	14.23	3.71	0.06	12.38	6.81	0.05	NA	NA	NA	NA	NA	NA	NA	NA	NA	NA	NA	NA	121.53	150.33	1.34	138.23	141.69	1.53	119.23	105.4	0.33	112.31	104.83	0.33
SPAC9.08c	SPAC9.08c	1477214	1478062	0.849	-	1	0	213.63	273.68	2.24	251.74	247.12	2.63	212.48	180.14	0.53	204.39	167.44	0.54	NA	NA	NA	NA	NA	NA	NA	NA	NA	NA	NA	NA	11.55	4.62	0.16	11.55	2.31	0.16	9.24	1.15	0.04	5.77	1.15	0.03
SPAC9.09	met26	1478627	1480921	2.295	+	1	0	18614.7	13765	131.87	20790.6	13843.2	146.73	6169.84	3241.92	8.78	5301.08	2631.45	8	NA	NA	NA	NA	NA	NA	NA	NA	NA	NA	NA	NA	0.44	0	0.01	0	0	NA	0.44	0	0	1.32	0.44	0.01
SPNCRNA.743	SPNCRNA.743	1481083	1482570	1.488	-	1	0	0.68	0.68	0.01	0.68	0.68	0.01	2.04	5.43	0.01	2.04	4.75	0.01	NA	NA	NA	NA	NA	NA	NA	NA	NA	NA	NA	NA	100.49	168.97	1.12	148.49	168.33	1.63	74.88	74.88	0.22	55.04	69.12	0.18
SPNCRNA.171	SPNCRNA.171	1481491	1481827	0.337	+	1	0	2.65	0	0.04	0	0	NA	0	0	NA	0	0	NA	NA	NA	NA	NA	NA	NA	NA	NA	NA	NA	NA	NA	0	2.58	NA	2.58	0	0.04	2.58	10.32	0.01	2.58	2.58	0.01
SPAC9.10	thi9	1482834	1484609	1.776	+	1	0	1516.79	958.95	13.38	1695.57	976.36	14.96	1428.55	535.78	2.59	1340.32	473.67	2.56	NA	NA	NA	NA	NA	NA	NA	NA	NA	NA	NA	NA	0	0	NA	0	0	NA	0	0	NA	0	0.59	NA
SPATRNAMET.02	SPATRNAMET.02	1484979	1485061	0.083	-	1	2	1116.66	0	10.12	1550.1	0	13.79	2387.6	0	3.98	1388.48	29.39	2.64	NA	NA	NA	NA	NA	NA	NA	NA	NA	NA	NA	NA	0	0	NA	0	0	NA	0	0	NA	0	0	NA
SPAC9.11	SPAC9.11	1485818	1486862	0.987	+	1	0	96.25	99.29	1.08	98.28	112.46	1.12	121.58	68.9	0.33	119.55	91.19	0.35	16.18	0	0.21	0	16.18	NA	0	0	NA	0	0	NA	1.06	1.06	0.02	4.25	1.06	0.06	3.19	4.25	0.02	1.06	0	0.01
SPAC9.12c	atp12	1487131	1488055	0.876	-	1	0	172.35	194.74	1.84	181.31	155.56	1.95	177.95	189.14	0.46	170.11	190.26	0.46	48.61	0	0.58	16.2	64.82	0.22	0	32.41	NA	81.02	48.61	0.25	6.18	9.27	0.09	5.15	13.38	0.08	16.47	39.12	0.06	20.59	27.8	0.08
SPAC9.13c	cwf16	1488770	1489582	0.813	-	1	0	253.53	273.61	2.61	259.81	249.77	2.71	593.67	903.68	1.25	586.14	1145.92	1.29	NA	NA	NA	NA	NA	NA	NA	NA	NA	NA	NA	NA	1.16	0	0.02	1.16	1.16	0.02	0	0	NA	2.32	1.16	0.01
SPAC5D6.13	SPAC5D6.13	1490741	1491754	1.014	-	1	0	633.4	536.81	6.03	675.08	506.31	6.47	272.47	116.92	0.65	253.16	93.54	0.65	NA	NA	NA	NA	NA	NA	NA	NA	NA	NA	NA	NA	4.11	0	0.06	0	0	NA	1.03	0	0.01	0	1.03	NA
SPAC5D6.12	SPAC5D6.12	1492880	1493824	0.945	-	1	0	638.23	604.06	6.07	697.75	539.02	6.66	264.55	120.15	0.64	259.04	131.17	0.66	NA	NA	NA	NA	NA	NA	NA	NA	NA	NA	NA	NA	0	0	NA	2.18	0	0.03	4.36	2.18	0.02	6.55	3.27	0.03
SPAC5D6.10c	mug116	1494670	1495077	0.408	+	1	0	0	0	NA	0	0	NA	0	0	NA	0	0	NA	NA	NA	NA	NA	NA	NA	NA	NA	NA	NA	NA	NA	2.23	0	0.03	0	6.68	NA	11.14	2.23	0.05	4.46	8.91	0.02
SPAC5D6.09c	mug86	1497147	1498061	0.915	+	1	0	154.93	42.03	1.67	139.31	44.44	1.54	96.08	14.41	0.27	126.1	24.02	0.36	NA	NA	NA	NA	NA	NA	NA	NA	NA	NA	NA	NA	0	0	NA	0	0	NA	2.12	2.12	0.01	1.06	2.12	0.01
SPAC5D6.08c	mes1	1499185	1499565	0.306	+	1	0	121.04	106.51	1.33	135.56	108.93	1.5	227.55	169.45	0.56	234.81	174.29	0.61	25.97	51.95	0.33	0	0	NA	38.96	51.95	0.13	12.99	38.96	0.06	0	2.76	NA	0	2.76	NA	5.53	13.81	0.03	0	11.05	NA
SPAC5D6.07c	pxa1	1500925	1502412	1.488	+	1	0	42.96	38.8	0.52	47.11	47.11	0.57	21.48	11.09	0.08	19.4	20.78	0.08	NA	NA	NA	NA	NA	NA	NA	NA	NA	NA	NA	NA	0	0.65	NA	0	1.96	NA	0.65	1.3	0	1.3	1.96	0.01
SPAC5D6.06c	alg14	1502909	1503587	0.633	+	1	0	47.09	88.1	0.56	45.57	65.32	0.56	179.24	247.6	0.46	176.21	258.23	0.48	0	0	NA	0	0	NA	34.44	0	0.12	0	34.44	NA	1.5	9.02	0.02	7.51	6.01	0.11	4.51	6.01	0.02	1.5	3.01	0.01
SPAC5D6.05	2011-09-01	1503907	1504738	0.624	-	1	0	231.63	319.17	2.41	239.71	285.5	2.52	261.26	500.97	0.63	255.87	577.73	0.65	57.22	61.99	0.67	66.76	81.06	0.79	147.82	128.74	0.39	123.97	176.43	0.36	4.71	5.89	0.07	1.18	3.54	0.02	7.07	11.78	0.03	15.32	9.43	0.06
SPAC5D6.04	SPAC5D6.04	1505591	1507171	1.359	-	1	0	345.77	190.03	3.47	342.2	180.03	3.48	1073.75	408.64	2.04	1152.33	435.79	2.26	55.4	13.85	0.65	55.4	18.47	0.66	110.8	32.32	0.31	180.06	36.93	0.49	1.84	1.84	0.03	1.23	1.23	0.02	1.84	1.84	0.01	1.84	1.23	0.01
SPAC5D6.02c	mug165	1510376	1511278	0.903	+	1	0	64.69	53.73	0.75	74.56	55.92	0.87	104.16	53.73	0.29	101.97	47.15	0.3	NA	NA	NA	NA	NA	NA	NA	NA	NA	NA	NA	NA	0	0	NA	1.18	2.36	0.02	7.07	1.18	0.03	3.53	0	0.02
SPAC5D6.01	rps2202	1511797	1512189	0.393	-	1	8	2013.6	2135.94	17.32	2304.76	2292.52	19.79	2241.14	3315.23	3.78	1989.14	2987.38	3.55	NA	NA	NA	NA	NA	NA	NA	NA	NA	NA	NA	NA	0	0	NA	2.4	0	0.04	0	0	NA	4.8	0	0.02
SPNCRNA.173	SPNCRNA.173	1512457	1512674	0.218	+	1	0	11.76	23.52	0.16	7.84	7.84	0.11	39.21	70.57	0.13	11.76	74.49	0.05	NA	NA	NA	NA	NA	NA	NA	NA	NA	NA	NA	NA	0	0	NA	0	0	NA	0	0	NA	0	0	NA
SPAC57A7.13	SPAC57A7.13	1512764	1514628	1.698	-	1	0	108.27	165.38	1.2	115.41	146.93	1.29	264.13	418.79	0.63	255.8	411.65	0.65	17	56.67	0.22	45.34	34	0.55	113.34	90.67	0.31	96.34	28.34	0.29	17.87	15.57	0.23	15.57	10.95	0.21	23.06	19.6	0.08	30.56	25.94	0.11
SPAC57A7.12	SPAC57A7.12	1515089	1516914	1.701	-	1	0	2030.89	1762.48	17.46	2241.11	1725.66	19.29	1171.03	1072.45	2.2	1016.63	956.06	2.04	72.4	27.15	0.83	81.46	36.2	0.94	27.15	45.25	0.1	45.25	18.1	0.16	1.11	0.55	0.02	0	2.21	NA	4.43	6.08	0.02	6.64	6.08	0.03
SPAC57A7.11	mip1	1517349	1521290	3.942	-	1	0	342.2	252.89	3.44	383.69	258.7	3.87	640.27	251.83	1.33	611.47	219.33	1.34	NA	NA	NA	NA	NA	NA	NA	NA	NA	NA	NA	NA	0.26	0.78	0	1.05	0.52	0.02	0.52	0.78	0	0	0.26	NA
SPAC57A7.10c	sec21	1521712	1524532	2.718	+	1	0	817.97	709.08	7.61	937.26	639.21	8.72	933.92	533.67	1.82	904.19	488.33	1.85	105.8	114.62	1.18	149.89	88.17	1.64	167.52	52.9	0.43	114.62	44.08	0.33	1.09	1.81	0.02	0.36	1.09	0.01	2.53	1.45	0.01	2.17	0.72	0.01
SPAC57A7.09	SPAC57A7.09	1525031	1526149	1.119	-	1	0	168.7	193.32	1.8	209.74	222.5	2.23	573.58	451.39	1.21	620.09	417.65	1.35	NA	NA	NA	NA	NA	NA	NA	NA	NA	NA	NA	NA	0	0.88	NA	0	1.77	NA	0	0.88	NA	0	0	NA
SPNCRNA.174	SPNCRNA.174	1526345	1527075	0.731	+	1	0	0	0	NA	0	0	NA	0	0	NA	0	0	NA	NA	NA	NA	NA	NA	NA	NA	NA	NA	NA	NA	NA	0	0	NA	0	1.33	NA	1.33	0	0.01	2.66	1.33	0.01
SPATRNALEU.01	SPATRNALEU.01	1527088	1527181	0.094	-	1	0	251.18	0	2.59	465.43	0	4.61	812.65	0	1.62	458.04	0	1.05	NA	NA	NA	NA	NA	NA	NA	NA	NA	NA	NA	NA	0	0	NA	0	0	NA	0	0	NA	0	0	NA
SPAC57A7.08	pzh1	1527964	1529511	1.548	-	1	0	361.62	315.27	3.61	456.41	323.7	4.53	754.83	337.04	1.52	766.07	259.1	1.61	NA	NA	NA	NA	NA	NA	NA	NA	NA	NA	NA	NA	0	0	NA	0	0.69	NA	0	0	NA	0	0	NA
SPAC57A7.07c	SPAC57A7.07c	1530189	1531115	0.927	+	1	0	146.31	131.43	1.58	145.07	161.19	1.59	190.95	190.95	0.48	158.71	254.19	0.44	NA	NA	NA	NA	NA	NA	NA	NA	NA	NA	NA	NA	0.96	1.93	0.02	1.93	0.96	0.03	9.63	23.12	0.04	5.78	22.15	0.03
SPAC57A7.06	SPAC57A7.06	1531313	1534148	2.79	-	1	0	508.58	536.13	4.93	616.11	543.67	5.95	821.73	789.29	1.64	734.58	795.32	1.56	0	17.36	NA	0	17.36	NA	17.36	0	0.07	17.36	0	0.07	3.03	2.27	0.05	0	1.14	NA	11	7.2	0.04	10.24	7.2	0.05
SPNCRNA.744	SPNCRNA.744	1533565	1534417	0.853	+	1	0	9.02	7.73	0.12	0	3.86	NA	42.51	25.77	0.14	34.78	24.48	0.12	NA	NA	NA	NA	NA	NA	NA	NA	NA	NA	NA	NA	322.11	249.26	3.25	351.7	235.6	3.57	547.47	163.9	1.17	415.44	137.72	0.97
SPAC57A7.05	SPAC57A7.05	1534588	1538601	4.014	-	1	0	34.45	6.89	0.42	40.02	9.01	0.49	607.18	81.89	1.27	652.77	87.99	1.41	NA	NA	NA	NA	NA	NA	NA	NA	NA	NA	NA	NA	298.7	177.95	3.04	293.11	153.8	3.02	28.98	12.46	0.1	29.23	13.47	0.11
SPAC57A7.04c	pabp	1542865	1544826	1.962	+	1	0	5685.34	4270.31	44.67	6553.38	4388.54	51.27	4324.43	1628.89	6.53	4045.42	1440.25	6.4	NA	NA	NA	NA	NA	NA	NA	NA	NA	NA	NA	NA	2.1	0	0.03	0	0	NA	0.53	0	0	0	0	NA
SPAC57A7.15c	SPAC57A7.15c	1545348	1545813	0.414	-	1	0	114.53	120.77	1.27	135.35	112.44	1.5	187.41	501.83	0.48	172.83	566.38	0.47	0	15.3	NA	0	0	NA	0	45.91	NA	30.61	137.74	0.11	0	2.1	NA	4.21	0	0.06	0	0	NA	0	0	NA
SPAC167.07c	SPAC167.07c	1546504	1549695	3.09	+	1	0	49.22	63.71	0.59	50.9	49.56	0.61	165.86	63.04	0.43	163.5	65.06	0.45	7.61	0	0.11	7.61	0	0.11	15.22	0	0.06	7.61	30.43	0.04	0.32	0.64	0.01	0	0	NA	0.32	0.64	0	0.32	0.64	0
SPAC167.06c	mug143	1550133	1550498	0.366	+	1	0	45.99	59.51	0.55	59.51	35.17	0.71	140.67	119.03	0.38	156.9	94.68	0.43	NA	NA	NA	NA	NA	NA	NA	NA	NA	NA	NA	NA	16.93	7.25	0.22	4.84	7.25	0.07	7.25	19.34	0.03	12.09	19.34	0.05
SPAC167.05	SPAC167.05	1551408	1553213	1.806	-	1	0	246.43	240.35	2.55	319.45	245.21	3.27	675.4	230.61	1.39	722.26	201.4	1.54	NA	NA	NA	NA	NA	NA	NA	NA	NA	NA	NA	NA	0	0	NA	0	0	NA	0	0	NA	0	0	NA
SPAC167.04	pam17	1554001	1554827	0.63	-	1	0	316.15	434.21	3.2	373.87	428.96	3.78	397.48	686.08	0.89	381.74	767.41	0.91	17.75	8.88	0.23	22.19	31.07	0.29	22.19	53.26	0.08	44.38	57.69	0.15	0	0	NA	0	0	NA	0	0	NA	0	0	NA
SPAC167.03c	snu66	1555134	1557083	1.95	+	1	0	211.75	189.14	2.22	239.32	195.2	2.51	242.62	159.36	0.59	222.22	198.51	0.58	NA	NA	NA	NA	NA	NA	NA	NA	NA	NA	NA	NA	27.88	23.9	0.35	35.85	17.43	0.45	51.78	20.41	0.16	49.79	21.91	0.17
SPAC167.02	ptb1	1557147	1558321	0.936	-	1	0	106.84	116.24	1.19	144.44	104.27	1.59	203.42	199.15	0.51	176.07	230.77	0.48	36.18	14.47	0.44	25.33	14.47	0.33	65.13	14.47	0.2	21.71	28.94	0.08	0.88	1.75	0.01	4.39	7.02	0.07	6.14	6.14	0.03	7.02	6.14	0.03
SPAC167.09	SPAC167.09	1558670	1559301	0.537	+	1	0	57.68	120.3	0.68	85.69	123.6	0.99	201.05	331.24	0.51	161.5	344.42	0.44	0	0	NA	8.56	0	0.12	17.12	85.6	0.06	42.8	59.92	0.15	1.45	0	0.02	1.45	1.45	0.02	1.45	1.45	0.01	1.45	1.45	0.01
SPAC167.01	ire1	1559466	1562734	3.219	-	1	0	109.36	91.29	1.21	112.85	90.03	1.27	154.06	72.59	0.41	160.72	61.5	0.44	0	15.02	NA	15.02	15.02	0.2	30.05	0	0.1	30.05	60.1	0.11	0.95	1.26	0.02	0	0.32	NA	7.25	10.09	0.03	6.31	10.41	0.03
SPNCRNA.555	SPNCRNA.555	1559881	1561967	2.087	+	1	0	1.01	1.51	0.02	0	0.5	NA	10.09	11.1	0.04	7.06	12.61	0.03	NA	NA	NA	NA	NA	NA	NA	NA	NA	NA	NA	NA	118.38	105.23	1.3	121.67	95.36	1.36	169.58	71.4	0.44	176.63	60.13	0.48
SPRRNA.53	SPRRNA.53	1563479	1563593	0.115	+	1	8	1.10569e+06	69.01	5481.74	1.32057e+06	82.82	6436.95	1.54353e+06	27.61	877.85	1.22792e+06	41.41	724.79	NA	NA	NA	NA	NA	NA	NA	NA	NA	NA	NA	NA	6.12	12.25	0.09	0	0	NA	6.12	12.25	0.03	36.74	6.12	0.13
LTR.1563817.1	LTR.1563817.1	1563817	1564165	0.349	-	1	5	12.57	12.57	0.17	7.54	0	0.11	0	10.05	NA	5.03	7.54	0.03	NA	NA	NA	NA	NA	NA	NA	NA	NA	NA	NA	NA	0	0	NA	0	0	NA	0	2.39	NA	0	0	NA
SPAC167.08	Tf2-2	1564216	1568217	4.002	-	1	8	92.35	88	1.04	104.02	89.9	1.18	193.11	139.06	0.49	180.07	124.12	0.49	NA	NA	NA	NA	NA	NA	NA	NA	NA	NA	NA	NA	0.26	0.77	0	0.26	1.8	0	1.03	1.8	0.01	1.55	2.83	0.01
LTR.1568384.1	LTR.1568384.1	1568384	1568732	0.349	-	1	6	0	17.02	NA	11.35	8.51	0.16	11.35	36.88	0.05	22.7	22.7	0.09	NA	NA	NA	NA	NA	NA	NA	NA	NA	NA	NA	NA	0	0	NA	0	5.91	NA	0	0	NA	0	0	NA
SPAC1705.02	SPAC1705.02	1568863	1569303	0.192	+	1	0	229.17	135.42	2.38	138.89	177.08	1.53	166.67	170.14	0.43	86.81	138.89	0.27	31.62	31.62	0.39	21.08	15.81	0.28	57.97	52.7	0.18	10.54	52.7	0.05	0	0	NA	0	0	NA	0	0	NA	0	0	NA
SPAC1705.03c	ecm33	1569995	1571260	1.266	-	1	0	5815.27	5210.97	45.6	6528.47	5177.99	51.09	3753.13	1945.58	5.8	3408.03	1591.28	5.55	NA	NA	NA	NA	NA	NA	NA	NA	NA	NA	NA	NA	0	0	NA	0	0	NA	0	0	NA	0	0	NA
SPNCRNA.80	SPNCRNA.80	1572010	1572308	0.299	-	1	0	0	0	NA	0	0	NA	2.86	0	0.01	0	0	NA	NA	NA	NA	NA	NA	NA	NA	NA	NA	NA	NA	NA	0	2.76	NA	2.76	2.76	0.04	0	0	NA	0	0	NA
SPNCRNA.745	SPNCRNA.745	1572800	1573408	0.609	-	1	0	0	0	NA	0	0	NA	7.14	17.85	0.03	1.78	19.63	0.01	NA	NA	NA	NA	NA	NA	NA	NA	NA	NA	NA	NA	0	0	NA	0	0	NA	1.52	13.68	0.01	3.04	6.08	0.02
SPNCRNA.175	SPNCRNA.175	1573772	1574466	0.695	+	1	0	0	0	NA	1.41	0	0.02	0	1.41	NA	0	0	NA	NA	NA	NA	NA	NA	NA	NA	NA	NA	NA	NA	NA	0	0	NA	0	0	NA	0	1.47	NA	0	0	NA
SPNCRNA.81	SPNCRNA.81	1574846	1575103	0.258	-	1	0	0	0	NA	0	0	NA	0	0	NA	0	0	NA	NA	NA	NA	NA	NA	NA	NA	NA	NA	NA	NA	NA	0	0	NA	0	0	NA	0	0	NA	0	0	NA
SPAC23H4.18c	rbx1	1575410	1576028	0.324	+	1	0	100.1	221.05	1.12	154.32	260.68	1.69	123.04	231.48	0.34	152.24	246.08	0.42	19.78	59.33	0.25	3.96	35.6	0.06	31.64	43.51	0.11	23.73	59.33	0.09	0	0	NA	0	0	NA	3.05	3.05	0.02	1.52	4.57	0.01
SPAC23H4.17c	srb10	1576854	1578028	1.11	+	1	0	62.37	62.37	0.73	77.1	75.36	0.9	103.08	40.71	0.29	103.95	36.38	0.31	0	0	NA	0	0	NA	13.33	0	0.05	0	0	NA	0	0.86	NA	0	0	NA	2.58	0.86	0.01	0.86	0	0.01
SPAC23H4.16c	SPAC23H4.16c	1578314	1579540	0.987	+	1	0	165.95	156.34	1.78	142.37	110.05	1.57	179.05	175.56	0.46	164.2	172.94	0.45	61.94	46.46	0.72	69.69	50.33	0.82	85.17	61.94	0.25	131.63	73.56	0.38	0	0	NA	0	0	NA	0	0	NA	0	0	NA
SPAC23H4.15	SPAC23H4.15	1579756	1582107	2.352	-	1	0	412.05	368.18	4.07	429.69	365.01	4.29	322.04	228.87	0.75	286.31	234.75	0.71	NA	NA	NA	NA	NA	NA	NA	NA	NA	NA	NA	NA	0	0	NA	0.43	0	0.01	0	0.43	NA	0	0	NA
SPAC23H4.14	vam6	1582525	1585443	2.718	-	1	0	81.52	87.65	0.93	120.84	84.04	1.35	113.26	102.44	0.31	148.25	120.11	0.41	4.39	17.56	0.06	13.17	4.39	0.18	4.39	4.39	0.02	17.56	4.39	0.07	0	0	NA	0	0	NA	0	0.36	NA	0	0	NA
SPAC23H4.21	SPAC23H4.21	1586013	1586473	0.369	-	1	0	69.55	98.33	0.8	67.15	134.3	0.79	91.13	206.25	0.26	81.54	211.05	0.25	0	11.95	NA	11.95	35.86	0.16	23.91	59.77	0.09	59.77	23.91	0.2	2.07	8.26	0.03	0	6.2	NA	12.4	8.26	0.05	18.59	18.59	0.07
SPAC23H4.13c	SPAC23H4.13c	1586693	1587327	0.555	+	1	0	85.51	96.2	0.97	100.78	123.68	1.14	128.26	145.06	0.35	93.14	117.58	0.28	0	12.32	NA	24.64	12.32	0.32	24.64	0	0.09	36.95	24.64	0.13	86.05	110.4	0.98	77.93	105.53	0.91	61.69	141.25	0.19	48.71	142.87	0.16
SPAC23H4.12	alp13	1587489	1588551	1.014	-	1	0	303.75	370.81	3.08	348.13	322.49	3.54	236.69	159.76	0.58	222.88	193.29	0.58	30.64	30.64	0.38	0	30.64	NA	76.59	15.32	0.23	15.32	0	0.06	0	1.86	NA	0.93	1.86	0.02	3.73	5.59	0.02	1.86	7.45	0.01
SPAC23H4.11c	cnl2	1588955	1589592	0.567	+	1	0	76.05	87.37	0.87	80.9	98.7	0.94	108.41	226.53	0.3	116.5	236.23	0.34	15.22	0	0.2	15.22	0	0.2	30.44	0	0.1	0	106.54	NA	118.35	153.54	1.3	161.54	175.93	1.76	94.36	180.73	0.27	84.77	223.91	0.26
SPAC23H4.10c	thi4	1590100	1591656	1.557	+	1	0	2789.44	2885.44	23.33	3121.39	2554.85	26.09	644.97	856.57	1.34	611.16	867.39	1.34	NA	NA	NA	NA	NA	NA	NA	NA	NA	NA	NA	NA	2.49	0.62	0.04	0.62	0	0.01	0.62	1.25	0	0	2.49	NA
SPAC23H4.09	cdb4	1591938	1593083	1.146	-	1	0	659.79	854.79	6.26	843.22	858.35	7.92	268.9	269.79	0.64	189.66	310.75	0.51	NA	NA	NA	NA	NA	NA	NA	NA	NA	NA	NA	NA	18.18	17.27	0.24	14.54	25.45	0.2	15.45	10	0.06	13.63	10.91	0.06
SPAC23H4.08	SPAC23H4.08	1593390	1594454	0.834	-	1	0	135.89	163.87	1.48	119.9	145.88	1.34	177.86	274.78	0.46	155.88	265.79	0.43	12.66	12.66	0.17	25.32	8.44	0.33	25.32	37.97	0.09	25.32	29.54	0.1	0	0	NA	0	2.73	NA	0.91	3.65	0.01	1.82	5.47	0.01
SPAC23H4.07c	srp102	1595195	1595926	0.684	+	1	0	175.16	266.19	1.87	216.54	184.82	2.3	158.61	317.22	0.41	201.37	361.36	0.53	0	22.47	NA	44.94	22.47	0.55	0	0	NA	44.94	22.47	0.15	0	0	NA	0	0	NA	0	2.76	NA	0	2.76	NA
SPAC23H4.06	gln1	1596492	1597571	1.08	-	1	0	4346.41	1058.46	34.96	5156.14	1185.55	41.21	6704.79	3520.33	9.42	5552.83	2900.33	8.31	NA	NA	NA	NA	NA	NA	NA	NA	NA	NA	NA	NA	0	0	NA	0	0.91	NA	0	0.91	NA	0	0	NA
SPAC23H4.05c	SPAC23H4.05c	1599331	1599624	0.294	+	1	0	0	0	NA	0	0	NA	0	6.36	NA	3.18	6.36	0.02	NA	NA	NA	NA	NA	NA	NA	NA	NA	NA	NA	NA	8.87	5.92	0.12	14.79	5.92	0.2	0	2.96	NA	2.96	0	0.02
SPNCRNA.746	SPNCRNA.746	1600909	1601622	0.714	+	1	0	15.56	16.98	0.2	12.73	18.39	0.17	49.51	53.76	0.16	26.88	66.49	0.1	NA	NA	NA	NA	NA	NA	NA	NA	NA	NA	NA	NA	18.58	40.02	0.24	30.01	28.58	0.38	44.3	111.47	0.14	47.16	151.49	0.16
SPAC23H4.04	SPAC23H4.04	1601508	1602886	1.248	-	1	0	120.19	165.45	1.32	140.22	182.51	1.55	252.26	435.51	0.61	213.68	518.61	0.56	37.41	67.34	0.46	59.86	44.89	0.71	157.13	149.64	0.41	112.23	164.61	0.33	6.46	5.74	0.09	3.59	6.46	0.05	22.26	27.28	0.08	20.1	28	0.08
SPATRNATHR.01	SPATRNATHR.01	1603305	1603376	0.072	-	1	8	154.32	0	1.66	138.08	0	1.52	276.15	0	0.66	113.71	0	0.33	NA	NA	NA	NA	NA	NA	NA	NA	NA	NA	NA	NA	0	0	NA	0	0	NA	7.94	0	0.03	15.87	0	0.07
SPAC23H4.03c	erv25	1604075	1604858	0.651	+	1	0	1142.47	1364.66	10.33	1575.87	1364.66	14	595.24	584.27	1.25	537.63	574.67	1.2	87.15	69.72	0.99	130.72	78.43	1.45	26.14	52.29	0.09	52.29	61	0.17	0	1.26	NA	1.26	0	0.02	0	0	NA	0	0	NA
SPAC23H4.02	ppk9	1605320	1607089	1.599	-	1	0	387.36	226.54	3.85	460.11	211.23	4.56	645.17	209.95	1.34	596.67	193.36	1.31	57.09	35.68	0.67	42.82	21.41	0.52	85.63	21.41	0.25	35.68	21.41	0.13	0.58	0	0.01	0	0	NA	1.16	0.58	0.01	0.58	0	0
SPNCRNA.747	SPNCRNA.747	1607902	1608831	0.93	-	1	0	7.17	6.14	0.1	3.07	3.07	0.05	4.1	4.1	0.02	2.05	1.02	0.01	NA	NA	NA	NA	NA	NA	NA	NA	NA	NA	NA	NA	437.49	270.93	4.3	437.49	253	4.36	469.11	66.41	1.02	363.69	51.66	0.87
SPAC23H4.01c	SPAC23H4.01c	1608162	1610999	2.838	+	1	0	456.97	400.44	4.48	505.05	369.61	4.97	494.77	251.06	1.07	437.88	263.17	1.02	NA	NA	NA	NA	NA	NA	NA	NA	NA	NA	NA	NA	2.44	4.19	0.04	3.14	1.74	0.05	4.88	6.63	0.02	5.93	5.23	0.03
SPNCRNA.748	SPNCRNA.748	1611335	1611958	0.624	-	1	0	0	0	NA	3.21	0	0.05	0	0	NA	0	0	NA	NA	NA	NA	NA	NA	NA	NA	NA	NA	NA	NA	NA	110.58	125	1.23	123.4	107.37	1.38	104.17	115.38	0.29	100.96	70.51	0.3
SPAP27G11.02	SPAP27G11.02	1611564	1612634	1.071	+	1	0	163.4	187.71	1.75	173.12	142	1.87	159.51	200.36	0.42	141.03	169.23	0.4	NA	NA	NA	NA	NA	NA	NA	NA	NA	NA	NA	NA	0	0.96	NA	1.93	0	0.03	0	0	NA	0	0	NA
SPAP27G11.03	SPAP27G11.03	1613185	1614212	0.96	+	1	0	130.46	188.11	1.43	159.79	181.03	1.74	111.25	162.82	0.31	116.3	231.59	0.34	0	16.61	NA	0	16.61	NA	0	0	NA	16.61	16.61	0.07	0.94	1.87	0.02	0.94	0.94	0.02	7.48	9.35	0.03	13.09	10.29	0.06
SPAP27G11.04c	SPAP27G11.04c	1614501	1615491	0.948	-	1	0	166.5	258.54	1.78	206.83	233.72	2.2	123.07	115.83	0.34	102.38	108.59	0.31	18.52	0	0.24	0	0	NA	0	0	NA	0	0	NA	0	2.17	NA	2.17	3.26	0.03	4.34	6.51	0.02	5.43	6.51	0.03
SPAP27G11.05c	vps41	1615930	1618744	2.616	-	1	0	84.32	101.56	0.96	124.05	95.94	1.38	159.65	119.93	0.42	160.03	140.54	0.44	11.59	11.59	0.16	15.46	3.86	0.21	27.05	11.59	0.09	11.59	30.92	0.05	0.76	0	0.01	0	0	NA	0	0.38	NA	0	0	NA
SPAP27G11.06c	vas2	1619533	1620131	0.489	-	1	0	81.49	95.33	0.93	90.72	69.19	1.04	73.8	112.24	0.22	67.65	87.64	0.22	22.49	52.48	0.29	29.99	22.49	0.38	37.49	37.49	0.12	22.49	29.99	0.09	17.04	32.37	0.22	18.74	20.44	0.25	23.85	49.4	0.09	30.66	56.22	0.11
SPNCRNA.749	SPNCRNA.749	1620400	1621506	1.107	+	1	0	5.53	14.75	0.08	19.36	14.75	0.25	23.97	60.84	0.09	24.89	55.31	0.09	NA	NA	NA	NA	NA	NA	NA	NA	NA	NA	NA	NA	90.33	126.09	1.02	111.98	143.03	1.26	166.55	114.8	0.43	114.8	111.98	0.34
SPAP27G11.07c	SPAP27G11.07c	1620498	1621262	0.717	-	1	0	130.08	187.75	1.42	175.68	211.89	1.9	233.34	171.66	0.57	162.27	167.63	0.45	18.52	18.52	0.24	18.52	37.04	0.24	37.04	37.04	0.12	111.11	18.52	0.33	7.77	19.41	0.11	27.18	19.41	0.35	31.06	76.36	0.11	31.06	75.07	0.11
SPAP27G11.08c	meu32	1621639	1622867	1.179	-	1	0	0.85	0	0.01	3.39	5.94	0.05	11.03	25.45	0.04	14.42	24.6	0.06	0	0	NA	0	0	NA	16.87	50.61	0.06	0	0	NA	6.44	11.28	0.09	8.06	6.44	0.11	11.28	16.92	0.05	10.47	8.86	0.05
SPAP27G11.09c	SPAP27G11.09c	1623438	1624418	0.981	-	1	0	354.56	414.4	3.55	484.2	403.32	4.78	408.86	214.95	0.91	353.45	183.93	0.85	NA	NA	NA	NA	NA	NA	NA	NA	NA	NA	NA	NA	1	2	0.02	0	1	NA	7	8.99	0.03	8.99	10.99	0.04
SPAP27G11.10c	nup184	1625076	1629841	4.695	-	1	0	262.32	161.65	2.7	289.45	155.82	2.99	271.29	77.8	0.65	261.42	63.9	0.66	14.27	0	0.19	0	0	NA	14.27	0	0.06	14.27	0	0.06	1.33	3.31	0.02	1.99	1.55	0.03	14.14	16.56	0.06	11.04	18.33	0.05
SPAP27G11.11c	SPAP27G11.11c	1630900	1631203	0.222	-	1	0	0	0	NA	0	0	NA	0	0	NA	0	0	NA	0	0	NA	0	0	NA	0	0	NA	0	0	NA	8.36	2.79	0.12	5.58	2.79	0.08	11.15	2.79	0.05	19.51	0	0.08
SPNCRNA.750	SPNCRNA.750	1631129	1632401	1.273	-	1	0	0.76	0.76	0.01	3.05	0.76	0.05	0	0.76	NA	1.53	0	0.01	NA	NA	NA	NA	NA	NA	NA	NA	NA	NA	NA	NA	79.36	52.1	0.91	96.99	40.08	1.1	165.12	24.85	0.43	157.91	18.44	0.44
SPAP27G11.16	SPAP27G11.16	1631283	1631597	0.315	+	1	0	45.79	42.74	0.55	48.84	9.16	0.59	85.47	15.26	0.25	67.16	12.21	0.22	NA	NA	NA	NA	NA	NA	NA	NA	NA	NA	NA	NA	0	2.48	NA	0	0	NA	0	0	NA	0	0	NA
SPAP27G11.12	SPAP27G11.12	1632068	1634742	2.394	+	1	0	409.36	355.47	4.05	464.49	334.17	4.6	631.16	545.53	1.31	669.59	562.24	1.44	38.24	12.75	0.47	42.49	17	0.52	89.23	12.75	0.26	46.74	0	0.16	0.38	0	0.01	0.76	0	0.01	0	0	NA	0.76	0	0.01
SPAP27G11.13c	nop10	1635258	1635504	0.195	-	1	0	1723.77	2068.52	15.03	1930.62	1986.64	16.84	926.52	2215.04	1.81	1077.35	2357.25	2.14	440.92	683.42	4.33	485.01	551.15	4.79	220.46	617.28	0.55	352.73	815.7	0.85	0	0	NA	0	0	NA	0	6.33	NA	0	0	NA
SPAP27G11.14c	SPAP27G11.14c	1636062	1638131	2.07	-	1	0	63.92	61	0.74	72.22	61	0.84	62.46	50.26	0.19	65.39	57.58	0.21	NA	NA	NA	NA	NA	NA	NA	NA	NA	NA	NA	NA	0	0.49	NA	0.49	0.49	0.01	2.93	5.37	0.01	2.93	6.83	0.02
SPAP27G11.15	slx1	1638643	1639499	0.816	+	1	0	23.34	39.68	0.3	30.35	28.01	0.38	29.18	46.69	0.1	31.51	25.68	0.12	0	0	NA	0	0	NA	0	20.76	NA	0	0	NA	42.1	45.71	0.51	58.94	34.89	0.7	44.51	119.09	0.14	50.52	97.44	0.17
SPAC343.01c	erg8	1639539	1640885	1.281	-	1	0	203.13	168.87	2.14	223.84	191.18	2.37	152.15	191.18	0.4	153.74	238.17	0.43	40.11	26.74	0.49	26.74	53.48	0.34	13.37	13.37	0.05	0	13.37	NA	33.75	37.49	0.42	35.24	33	0.44	56.24	73.49	0.17	41.24	68.99	0.14
SPAC343.02	img1	1641755	1642303	0.549	+	1	0	185.94	322.56	1.97	246.66	265.63	2.58	218.2	280.81	0.54	151.79	220.1	0.42	NA	NA	NA	NA	NA	NA	NA	NA	NA	NA	NA	NA	3.31	8.28	0.05	1.66	1.66	0.03	0	1.66	NA	0	0	NA
SPAC343.03	apc11	1643108	1643652	0.285	+	1	0	47.1	37.68	0.56	32.97	47.1	0.41	120.1	89.49	0.33	101.26	56.52	0.3	16.84	25.25	0.22	4.21	0	0.06	42.09	29.46	0.14	33.67	8.42	0.12	0	0	NA	1.75	0	0.03	0	3.49	NA	0	1.75	NA
SPAC343.04c	SPAC343.04c	1643933	1645634	1.524	-	1	0	143.34	163.09	1.55	169.46	166.27	1.84	272.02	196.85	0.65	313.43	221.7	0.77	0	5.39	NA	10.77	5.39	0.15	10.77	0	0.04	10.77	0	0.05	3.56	9.5	0.05	8.31	11.87	0.12	20.77	23.74	0.08	16.62	35.61	0.07
SPATRNAGLY.01	SPATRNAGLY.01	1646292	1646362	0.071	-	1	8	31770.4	0	214.79	46657.2	0	306.39	366322	8.91	264.59	247246	0	192.37	NA	NA	NA	NA	NA	NA	NA	NA	NA	NA	NA	NA	0	0	NA	0	0	NA	0	0	NA	0	0	NA
SPNCRNA.751	SPNCRNA.751	1646603	1647186	0.584	-	1	0	4.99	1.66	0.07	0	8.31	NA	3.32	14.96	0.02	3.32	14.96	0.02	NA	NA	NA	NA	NA	NA	NA	NA	NA	NA	NA	NA	0	1.54	NA	0	0	NA	0	6.17	NA	1.54	20.05	0.01
SPAC343.05	vma1	1647259	1649215	1.86	+	1	0	781.68	946.66	7.31	957.2	980.92	8.89	940.33	966.69	1.83	844.4	919.78	1.75	152.32	59.24	1.64	160.79	101.55	1.75	186.17	76.16	0.47	160.79	50.77	0.44	0	0.51	NA	0.51	0	0.01	2.02	1.01	0.01	1.01	2.53	0.01
SPAC343.06c	SPAC343.06c	1649612	1650757	1.146	-	1	0	60.27	82.76	0.7	91.76	71.07	1.05	109.75	70.17	0.31	81.86	57.57	0.25	NA	NA	NA	NA	NA	NA	NA	NA	NA	NA	NA	NA	0	2.67	NA	0	0.89	NA	0	0.89	NA	0	0.89	NA
SPAC343.07	mug28	1651012	1652981	1.83	+	1	0	0.51	0	0.01	0.51	0	0.01	1.02	2.04	0.01	0	0	NA	0	0	NA	0	0	NA	0	0	NA	0	0	NA	113.08	149.27	1.25	154.8	146.76	1.69	211.09	204.55	0.53	225.66	209.08	0.59
SPAC343.08c	mrp17	1653288	1653789	0.336	-	1	0	110.79	139.03	1.23	134.69	69.52	1.49	199.86	71.69	0.5	156.41	67.34	0.43	35.65	11.88	0.44	17.83	17.83	0.24	53.48	11.88	0.17	5.94	17.83	0.03	0	0	NA	0	0	NA	0	0	NA	0	0	NA
SPNCRNA.752	SPNCRNA.752	1654119	1656060	1.942	-	1	0	6.57	8.22	0.09	10.41	5.48	0.14	63.54	95.87	0.19	69.02	83.27	0.22	NA	NA	NA	NA	NA	NA	NA	NA	NA	NA	NA	NA	455.48	457.6	4.46	522.37	440.08	5.12	300.47	267.55	0.71	275.52	231.45	0.69
SPAC343.09	ubx3	1654284	1655516	1.233	+	1	0	621.23	576.08	5.92	734.11	578.59	6.98	410.53	295.98	0.92	370.4	238.29	0.88	NA	NA	NA	NA	NA	NA	NA	NA	NA	NA	NA	NA	8.19	11.47	0.11	13.11	7.37	0.18	86.84	137.63	0.25	95.85	117.15	0.29
SPAC343.10	met11	1656239	1658164	1.926	+	1	0	313.18	251.32	3.17	372.84	264.58	3.77	300.48	136.43	0.71	302.14	126.49	0.75	NA	NA	NA	NA	NA	NA	NA	NA	NA	NA	NA	NA	0.55	2.21	0.01	1.1	1.66	0.02	0	0.55	NA	0	1.1	NA
SPAC343.11c	msc1	1658475	1663241	4.767	-	1	0	160.98	96.5	1.73	187.47	88.55	2.01	308.7	60.5	0.72	321.07	53.44	0.79	NA	NA	NA	NA	NA	NA	NA	NA	NA	NA	NA	NA	0.22	0.43	0	0.22	0	0	0.65	0.22	0	0.43	1.3	0
LTR.1663486.1	LTR.1663486.1	1663486	1663829	0.344	+	1	0	0	0	NA	0	0	NA	0	0	NA	0	0	NA	NA	NA	NA	NA	NA	NA	NA	NA	NA	NA	NA	NA	0	0	NA	0	2.46	NA	2.46	0	0.01	0	0	NA
SPNCRNA.753	SPNCRNA.753	1663695	1664423	0.729	-	1	0	0	0	NA	0	1.33	NA	4	1.33	0.02	0	0	NA	NA	NA	NA	NA	NA	NA	NA	NA	NA	NA	NA	NA	0	0	NA	0	0	NA	0	0	NA	0	0	NA
SPAC343.21	SPAC343.21	1666787	1667263	0.477	+	1	0	20.76	0	0.27	14.53	2.08	0.2	0	0	NA	4.15	0	0.02	NA	NA	NA	NA	NA	NA	NA	NA	NA	NA	NA	NA	11.54	3.85	0.16	1.92	3.85	0.03	3.85	7.69	0.02	1.92	11.54	0.01
SPAC343.12	rds1	1668071	1669279	1.209	+	1	0	1147.01	770.58	10.37	1027.16	518.22	9.48	239.7	130.82	0.59	333.38	205.94	0.81	NA	NA	NA	NA	NA	NA	NA	NA	NA	NA	NA	NA	189.9	116.47	2.01	215.22	107.19	2.28	277.68	208.47	0.66	259.11	249.83	0.66
SPAC343.20	SPAC343.20	1669623	1669964	0.342	-	1	0	152.56	73.74	1.64	165.27	91.53	1.79	144.93	111.87	0.38	167.81	106.79	0.46	NA	NA	NA	NA	NA	NA	NA	NA	NA	NA	NA	NA	10.73	0	0.15	8.05	2.68	0.11	8.05	0	0.03	0	0	NA
SPAC343.13	SPAC343.13	1670355	1672071	1.581	+	1	0	88.68	122.78	1	101.08	93.02	1.15	75.65	106.66	0.22	64.49	120.3	0.21	0	7	NA	0	14.01	NA	21.01	7	0.08	0	0	NA	0.61	2.43	0.01	0	0.61	NA	0.61	2.43	0	0.61	0.61	0
SPAC343.14c	SPAC343.14c	1672376	1673655	1.182	-	1	0	430.99	475.69	4.24	498.83	485.27	4.91	386.3	364.75	0.87	375.92	383.9	0.9	47.82	31.88	0.57	31.88	55.79	0.4	31.88	15.94	0.11	15.94	15.94	0.07	0	0	NA	0.81	0	0.01	0	0	NA	0.81	1.63	0.01
SPAC343.15	tit1	1673947	1675251	1.305	+	1	0	137.48	163.02	1.5	160.02	157.76	1.74	158.52	154.76	0.41	130.72	138.98	0.37	NA	NA	NA	NA	NA	NA	NA	NA	NA	NA	NA	NA	3.79	1.52	0.06	6.83	4.55	0.1	12.9	9.1	0.05	8.35	7.59	0.04
SPAC343.16	lys2	1675730	1677895	2.166	+	1	0	1945.31	1654.84	16.79	2274.74	1659.16	19.56	1012.33	646.83	1.95	924.32	577.58	1.88	NA	NA	NA	NA	NA	NA	NA	NA	NA	NA	NA	NA	5.77	2.89	0.08	1.92	2.4	0.03	24.53	14.91	0.09	15.87	16.83	0.07
SPAC343.17c	SPAC343.17c	1678182	1679968	1.731	-	1	0	117.26	110.96	1.29	108.1	109.82	1.22	142.42	88.66	0.38	136.13	88.09	0.39	73.68	29.47	0.85	14.74	44.21	0.2	58.94	0	0.18	14.74	0	0.06	80.37	72.63	0.92	85.13	50.6	0.98	98.82	94.06	0.28	91.68	105.37	0.28
SPAC343.18	rfp2	1680414	1681084	0.618	+	1	0	145.33	179.79	1.57	184.29	175.3	1.98	155.82	139.34	0.41	170.8	104.88	0.47	17.15	34.31	0.22	17.15	17.15	0.23	17.15	0	0.06	51.46	0	0.17	1.46	2.92	0.02	4.38	7.31	0.07	1.46	7.31	0.01	1.46	4.38	0.01
SPAC343.19	lsb6	1681953	1683827	1.875	+	1	0	190.14	175.07	2.01	240	176.23	2.52	256.81	70.14	0.62	228.99	68.99	0.59	NA	NA	NA	NA	NA	NA	NA	NA	NA	NA	NA	NA	1.08	0.54	0.02	1.62	0	0.03	0.54	0.54	0	1.08	2.15	0.01
SPAC824.02	SPAC824.02	1685190	1688618	3.429	+	1	0	102.52	60.13	1.14	131.99	47.8	1.46	142.81	20.14	0.38	141.61	21.35	0.4	NA	NA	NA	NA	NA	NA	NA	NA	NA	NA	NA	NA	0	0.29	NA	0	0	NA	1.18	0.59	0.01	2.65	6.19	0.01
SPNCRNA.754	SPNCRNA.754	1686076	1686662	0.587	-	1	0	0	0	NA	0	0	NA	6.31	3.15	0.03	12.62	26.82	0.05	NA	NA	NA	NA	NA	NA	NA	NA	NA	NA	NA	NA	106.28	39.07	1.18	164.11	40.64	1.78	125.03	9.38	0.34	115.66	1.56	0.34
SPAC824.03c	SPAC824.03c	1688902	1689645	0.744	-	1	0	217.88	240.52	2.28	195.25	213.64	2.09	200.91	200.91	0.51	171.19	178.27	0.47	NA	NA	NA	NA	NA	NA	NA	NA	NA	NA	NA	NA	0	5.38	NA	2.69	2.69	0.04	0	0	NA	0	1.34	NA
SPNCRNA.755	SPNCRNA.755	1690122	1691922	1.801	-	1	0	6.87	8.59	0.1	5.15	7.44	0.08	22.9	37.78	0.08	19.46	47.51	0.08	NA	NA	NA	NA	NA	NA	NA	NA	NA	NA	NA	NA	94.22	113.85	1.06	131.8	124.51	1.46	91.98	57.21	0.26	75.72	31.97	0.24
SPAC824.04	SPAC824.04	1690362	1691387	1.026	+	1	0	163.11	190.95	1.75	229.74	215.82	2.42	149.18	95.48	0.39	127.3	51.72	0.37	NA	NA	NA	NA	NA	NA	NA	NA	NA	NA	NA	NA	9.65	10.62	0.13	6.76	8.69	0.1	32.81	55.01	0.11	29.92	68.52	0.11
SPAC824.05	vps16	1692007	1694721	2.508	+	1	0	61.4	88.52	0.72	90.11	77.75	1.03	184.61	111.64	0.47	159.09	101.67	0.44	31.61	31.61	0.39	22.58	0	0.29	90.31	9.03	0.26	90.31	0	0.27	1.14	1.9	0.02	0.76	0.38	0.01	2.28	2.28	0.01	1.9	1.14	0.01
SPAC824.06	tim14	1695102	1695624	0.423	+	1	0	160.42	163.8	1.72	185.75	155.35	2	178.99	118.2	0.46	206.01	116.51	0.54	15.38	30.77	0.2	53.85	38.46	0.65	115.38	46.15	0.32	84.62	15.38	0.26	2.06	0	0.03	0	4.11	NA	6.17	6.17	0.03	8.22	8.22	0.04
SPAC824.07	SPAC824.07	1696571	1697483	0.771	+	1	0	739.68	796.19	6.95	857.83	820.59	8.04	1186.58	661.35	2.22	1173.74	696.02	2.3	66.93	108.77	0.78	83.67	66.93	0.97	175.7	158.97	0.45	251	58.57	0.64	9.66	7.52	0.13	12.89	10.74	0.18	75.17	57.99	0.22	60.13	55.84	0.2
SPAC824.08	gda1	1698038	1699708	1.671	+	1	0	213.28	81.49	2.23	255.29	84.04	2.67	271.85	55.39	0.65	231.74	48.38	0.6	NA	NA	NA	NA	NA	NA	NA	NA	NA	NA	NA	NA	0.62	1.25	0.01	0	0.62	NA	1.25	1.25	0.01	0	0.62	NA
SPAC824.09c	SPAC824.09c	1700317	1701601	0.963	-	1	0	390.3	451.18	3.88	476.24	427.9	4.71	502.2	689.3	1.08	460.13	654.38	1.06	72.46	59.29	0.83	88.93	39.53	1.02	72.46	62.58	0.22	69.17	49.41	0.22	0	0	NA	0	0	NA	0	0	NA	1.66	0	0.01
SPNCRNA.177	SPNCRNA.177	1701860	1702271	0.412	+	1	0	0	0	NA	0	2.5	NA	5	5	0.02	2.5	5	0.01	NA	NA	NA	NA	NA	NA	NA	NA	NA	NA	NA	NA	0	0	NA	0	0	NA	0	0	NA	2.21	0	0.01
SPAC664.01c	swi6	1703015	1704001	0.987	-	1	0	726.76	623.49	6.84	744.29	568.93	7.07	452.03	229.91	0.99	504.64	200.69	1.14	NA	NA	NA	NA	NA	NA	NA	NA	NA	NA	NA	NA	1.04	2.09	0.02	5.22	3.13	0.08	3.13	5.22	0.02	2.09	1.04	0.01
SPATRNALYS.01	SPATRNALYS.01	1704582	1704664	0.083	+	1	2	787.4	0	7.35	1109.95	0	10.17	2457.07	18.97	4.08	1755.05	28.46	3.2	NA	NA	NA	NA	NA	NA	NA	NA	NA	NA	NA	NA	0	0	NA	0	0	NA	0	0	NA	0	0	NA
SPAC664.02c	arp8	1704981	1707250	1.989	-	1	0	158.28	154.09	1.7	184.81	159.67	1.99	162.47	131.28	0.42	140.59	127.55	0.4	26.88	20.16	0.34	13.44	16.8	0.18	23.52	0	0.08	20.16	16.8	0.08	1.33	1.78	0.02	0.44	0.44	0.01	0.89	3.56	0.01	2.22	2.22	0.01
SPAC664.03	SPAC664.03	1708822	1710229	1.371	+	1	0	420.27	476.54	4.15	541.14	439.72	5.29	382.06	437.64	0.86	353.58	399.43	0.85	0	41.69	NA	41.69	20.85	0.51	41.69	0	0.14	62.54	20.85	0.2	2.9	0.72	0.04	0	0	NA	0	1.45	NA	4.35	0	0.02
SPAC664.04c	rps1602	1710502	1711067	0.423	-	1	8	5136.66	5951.64	40.72	6221.23	6378.83	48.89	2617.06	5381.36	4.3	2272.82	5030.9	3.97	733.3	742.03	6.89	724.57	951.55	6.9	602.36	907.9	1.26	253.16	820.6	0.65	0	0	NA	0	0	NA	1.8	0	0.01	0	1.8	NA
SPAC664.05	rpl13	1711214	1711840	0.627	+	1	0	29015.6	21448.9	197.73	31080.8	21282.8	211.63	18362.7	22376.2	21.81	15526.4	20255.2	19.47	NA	NA	NA	NA	NA	NA	NA	NA	NA	NA	NA	NA	0	0	NA	0	0	NA	0	0	NA	0	0	NA
SPNCRNA.756	SPNCRNA.756	1712166	1712705	0.54	-	1	0	17.36	19.29	0.23	13.5	25.08	0.18	34.72	73.3	0.12	17.36	59.8	0.07	NA	NA	NA	NA	NA	NA	NA	NA	NA	NA	NA	NA	5.24	3.49	0.08	5.24	5.24	0.08	3.49	8.74	0.02	0	0	NA
SPAC664.06	rpl703	1712817	1713783	0.75	+	1	0	1916.22	2129.79	16.56	2214.75	1966.96	19.08	2683.19	3513.86	4.39	2392.92	3624.78	4.14	10585.8	267.29	78.78	11972.4	161.49	88.76	70987.9	256.15	67.35	60925.5	245.02	60.35	0	1.03	NA	0	0	NA	0	2.07	NA	0	1.03	NA
SPSNORNA.31	SPSNORNA.31	1712996	1713071	0.076	+	1	0	14290.1	53.55	103.6	16126.1	38.25	116.42	97230.7	61.2	87.55	83292.5	53.55	78.18	NA	NA	NA	NA	NA	NA	NA	NA	NA	NA	NA	NA	0	9.47	NA	0	0	NA	0	0	NA	0	9.47	NA
SPAC664.07c	rad9	1714090	1715536	1.281	-	1	0	66	65.29	0.77	68.84	65.29	0.81	141.22	112.13	0.38	106.45	122.77	0.32	5.24	31.43	0.08	10.48	20.95	0.15	10.48	26.19	0.04	20.95	41.9	0.08	0.71	0.71	0.01	0	2.14	NA	0	1.42	NA	2.14	1.42	0.01
SPAC664.08c	SPAC664.08c	1716213	1717720	1.359	-	1	0	274.76	308.51	2.81	308.51	314.59	3.17	332.81	368.59	0.77	338.21	373.32	0.82	5.2	15.61	0.08	26.01	10.41	0.33	26.01	0	0.09	15.61	0	0.06	0	0	NA	0	0	NA	0	0.64	NA	0	0	NA
SPAC664.09	ggt1	1719496	1721388	1.893	+	1	0	167.98	97.94	1.8	198.84	97.34	2.12	290.84	113.96	0.69	235.64	109.81	0.61	NA	NA	NA	NA	NA	NA	NA	NA	NA	NA	NA	NA	5.99	8.71	0.09	8.71	7.62	0.12	9.26	12.53	0.04	10.35	20.15	0.05
SPAC664.10	klp2	1721995	1724493	2.454	+	1	0	177.86	135.83	1.89	168.52	135.83	1.83	165.55	55.61	0.43	156.21	47.54	0.43	0	18.19	NA	18.19	0	0.24	72.74	0	0.22	90.93	0	0.28	4.04	6.06	0.06	0.81	6.47	0.01	0.4	1.62	0	0	1.21	NA
SPNCRNA.757	SPNCRNA.757	1725052	1725780	0.729	-	1	0	2.66	2.66	0.04	0	2.66	NA	1.33	5.33	0.01	0	1.33	NA	NA	NA	NA	NA	NA	NA	NA	NA	NA	NA	NA	NA	202.84	134.26	2.13	198.46	137.17	2.12	150.31	23.35	0.4	137.17	13.13	0.39
SPAC664.11	ssc1	1726009	1728033	2.025	+	1	0	8665.66	7583.77	65.63	9665.41	7358.02	73.04	4382.97	3091.46	6.61	4056.44	2930.21	6.41	NA	NA	NA	NA	NA	NA	NA	NA	NA	NA	NA	NA	0	0	NA	0	0	NA	0	0	NA	0	0	NA
SPAC664.12c	SPAC664.12c	1728569	1728894	0.24	-	1	0	39.54	18.25	0.48	57.79	66.91	0.69	24.33	60.83	0.09	42.58	60.83	0.15	0	0	NA	0	0	NA	42.09	10.52	0.14	10.52	0	0.05	0	5.24	NA	0	0	NA	0	0	NA	0	0	NA
SPAC664.13	SPAC664.13	1729505	1729858	0.354	+	1	0	56.5	43.66	0.66	41.09	51.36	0.51	254.24	154.08	0.62	285.05	169.49	0.71	NA	NA	NA	NA	NA	NA	NA	NA	NA	NA	NA	NA	12.39	14.87	0.17	14.87	9.91	0.2	29.74	4.96	0.1	19.82	2.48	0.08
SPAC664.14	amt2	1731627	1733165	1.539	+	1	0	385.22	393.18	3.83	423.68	369.97	4.23	517.83	320.25	1.11	466.11	284.44	1.07	NA	NA	NA	NA	NA	NA	NA	NA	NA	NA	NA	NA	0.67	0.67	0.01	2.01	1.34	0.03	0	0.67	NA	0.67	0	0
SPNCRNA.758	SPNCRNA.758	1731718	1733316	1.599	-	1	0	0.66	0.66	0.01	1.97	1.32	0.03	0	0.66	NA	0.66	0	0	NA	NA	NA	NA	NA	NA	NA	NA	NA	NA	NA	NA	373.36	383.36	3.72	404.63	367.1	4.06	494.68	352.72	1.07	452.78	356.47	1.04
SPATRNALYS.02	SPATRNALYS.02	1733764	1733838	0.075	-	1	8	569.11	0	5.47	1073.17	0	9.86	1382.11	0	2.52	926.83	0	1.89	NA	NA	NA	NA	NA	NA	NA	NA	NA	NA	NA	NA	0	0	NA	0	0	NA	0	0	NA	0	0	NA
SPAC664.15	caf4	1734993	1736948	1.956	+	1	0	156.64	135.43	1.68	153.37	132.71	1.68	252.36	126.72	0.61	285.54	108.23	0.71	NA	NA	NA	NA	NA	NA	NA	NA	NA	NA	NA	NA	0	0	NA	0	0	NA	0.54	1.63	0	0	1.09	NA
SPACUNK12.02c	cmk1	1737832	1739087	1.008	-	1	0	121.34	155.78	1.33	137.74	122.16	1.52	362.39	148.4	0.83	345.99	157.42	0.84	46.88	27.34	0.56	27.34	19.53	0.35	136.72	11.72	0.37	121.09	19.53	0.35	0	0.8	NA	0	1.61	NA	0	0	NA	0.8	0.8	0.01
SPAC105.01c	kha1	1740616	1743501	2.67	-	1	0	95.34	96.09	1.07	104.41	83.61	1.18	312.11	258.77	0.73	276.17	278.82	0.69	9.99	5	0.14	24.98	0	0.32	69.93	5	0.21	24.98	19.98	0.09	5.72	7.5	0.08	7.14	10.36	0.1	39.29	47.15	0.13	45.01	53.23	0.15
SPAC105.02c	SPAC105.02c	1744748	1745597	0.513	-	1	0	526.98	485.68	5.1	583.14	495.59	5.66	821.03	333.7	1.63	712	262.66	1.52	91.15	27.74	1.03	67.37	47.55	0.79	130.78	23.78	0.35	79.26	27.74	0.25	1.16	1.16	0.02	1.16	2.33	0.02	0	5.82	NA	0	3.49	NA
SPATRNATYR.01	SPATRNATYR.01	1746464	1746547	0.084	+	1	0	2138.64	42.14	18.3	2749.68	0	23.24	3971.77	63.21	6.08	2328.28	31.61	4.05	NA	NA	NA	NA	NA	NA	NA	NA	NA	NA	NA	NA	0	0	NA	0	0	NA	0	0	NA	0	0	NA
SPAC105.03c	SPAC105.03c	1746918	1749044	2.127	-	1	0	200.3	194.42	2.11	215.48	185.61	2.29	277.19	153.29	0.66	247.81	135.66	0.63	NA	NA	NA	NA	NA	NA	NA	NA	NA	NA	NA	NA	2.88	0	0.04	0.96	1.44	0.02	15.35	15.35	0.06	13.91	17.27	0.06
SPAC17A5.01	pex6	1750093	1752993	2.847	+	1	0	111.23	133.55	1.23	153.3	118.55	1.68	199.04	166.48	0.5	199.04	165.74	0.53	0	0	NA	0	0	NA	17.17	0	0.07	17.17	0	0.07	4.22	3.17	0.06	5.28	2.81	0.08	42.21	60.85	0.14	53.11	79.14	0.18
SPAC17A5.18c	rec25	1753207	1753659	0.453	-	1	0	14.05	14.05	0.19	16.05	4.01	0.21	68.23	24.08	0.21	72.25	24.08	0.23	NA	NA	NA	NA	NA	NA	NA	NA	NA	NA	NA	NA	0	2.03	NA	6.08	2.03	0.09	0	2.03	NA	4.05	0	0.02
SPAC17A5.02c	dbr1	1754033	1755638	1.437	-	1	0	159.34	137.88	1.71	150.24	135.93	1.65	219.82	247.79	0.54	195.76	260.8	0.52	80.71	75.96	0.92	42.73	47.48	0.52	85.46	90.21	0.25	94.95	85.46	0.29	3.28	2.62	0.05	1.31	3.93	0.02	11.8	21.63	0.05	13.76	14.42	0.06
SPNCRNA.759	SPNCRNA.759	1754924	1755748	0.825	+	1	0	7.05	5.64	0.1	2.82	8.46	0.04	25.37	45.1	0.09	29.6	31.01	0.11	NA	NA	NA	NA	NA	NA	NA	NA	NA	NA	NA	NA	53.87	69.79	0.64	57.55	57.55	0.69	88.15	69.79	0.25	73.46	51.42	0.23
SPAC17A5.03	rpl301	1756109	1757275	1.167	+	1	8	15885.9	14541.6	114.11	17363.6	14663.4	124.53	7737.79	10836	10.61	6386.75	10248.5	9.33	NA	NA	NA	NA	NA	NA	NA	NA	NA	NA	NA	NA	0	0	NA	0	0	NA	0	0.82	NA	0	0	NA
SPAC17A5.04c	mde10	1757593	1759202	1.539	-	1	0	121.21	142.45	1.33	133.7	121.21	1.48	274.28	149.32	0.66	243.04	123.71	0.62	41.51	69.19	0.5	69.19	41.51	0.81	83.02	96.86	0.24	83.02	96.86	0.26	0	0	NA	0	0	NA	1.32	0.66	0.01	0	1.32	NA
SPNCRNA.556	SPNCRNA.556	1759484	1760333	0.85	+	1	0	1.13	1.13	0.02	1.13	0	0.02	1.13	0	0.01	0	1.13	NA	NA	NA	NA	NA	NA	NA	NA	NA	NA	NA	NA	NA	102.04	80.43	1.14	117.65	62.42	1.32	138.06	44.42	0.37	132.05	21.61	0.38
SPAC17A5.05c	SPAC17A5.05c	1759628	1760371	0.744	-	1	0	115.21	91.89	1.27	133.04	69.95	1.47	159.1	43.89	0.42	153.61	24.69	0.43	NA	NA	NA	NA	NA	NA	NA	NA	NA	NA	NA	NA	1.23	1.23	0.02	1.23	0	0.02	1.23	0	0.01	0	0	NA
SPAC17A5.19	SPAC17A5.19	1761133	1761455	0.279	+	1	0	132.34	113.04	1.44	118.56	113.04	1.33	159.91	30.33	0.42	165.43	30.33	0.45	0	21.52	NA	86.1	0	0.99	64.57	0	0.2	0	0	NA	0	0	NA	0	0	NA	0	2.84	NA	0	2.84	NA
SPAC17A5.06	ptr8	1761787	1764201	2.415	+	1	0	258.91	237.99	2.66	302.06	217.94	3.11	456.36	177.4	1	431.08	180.45	1	NA	NA	NA	NA	NA	NA	NA	NA	NA	NA	NA	NA	0	0	NA	0.85	0.85	0.01	0.85	0.43	0.01	0.85	0.85	0.01
SPAC17A5.07c	ulp2	1764336	1766711	1.917	-	1	0	180.21	197.28	1.91	203.44	184	2.17	342.87	396.93	0.79	364.68	441.98	0.87	23.08	27.69	0.29	25.39	23.08	0.33	34.62	60	0.12	83.08	76.16	0.26	3.1	1.33	0.05	2.22	0.89	0.04	2.22	3.1	0.01	6.2	4.87	0.03
SPAC17A5.08	SPAC17A5.08	1767787	1768419	0.633	+	1	0	925.3	1229.97	8.52	1088.11	1181.61	9.99	875.33	1109.07	1.72	809.23	1150.98	1.69	NA	NA	NA	NA	NA	NA	NA	NA	NA	NA	NA	NA	1.56	0	0.03	0	0	NA	3.13	1.56	0.02	0	3.13	NA
SPAC17A5.09c	SPAC17A5.09c	1769088	1770020	0.933	-	1	0	224.52	241.44	2.34	277.54	220	2.88	239.18	110.57	0.58	172.62	63.18	0.47	NA	NA	NA	NA	NA	NA	NA	NA	NA	NA	NA	NA	1.06	1.06	0.02	0	0	NA	1.06	0	0.01	0	0	NA
SPAC17A5.10	SPAC17A5.10	1770191	1770865	0.675	+	1	0	152.59	88.89	1.64	139.26	82.96	1.54	268.15	48.89	0.64	200	20.74	0.53	NA	NA	NA	NA	NA	NA	NA	NA	NA	NA	NA	NA	0	0	NA	0	2.93	NA	0	0	NA	0	0	NA
SPATRNAILE.01	SPATRNAILE.01	1772296	1772369	0.074	+	1	7	1110.7	0	10.07	1268.05	0	11.48	2786.01	0	4.53	2239.91	18.51	3.92	NA	NA	NA	NA	NA	NA	NA	NA	NA	NA	NA	NA	0	0	NA	0	0	NA	0	0	NA	0	0	NA
SPNCRNA.760	SPNCRNA.760	1772501	1774232	1.732	-	1	0	0.6	3.57	0.01	1.79	2.38	0.03	12.5	15.48	0.05	12.5	21.43	0.05	NA	NA	NA	NA	NA	NA	NA	NA	NA	NA	NA	NA	4.57	4	0.07	8	5.72	0.11	9.72	16.01	0.04	17.72	21.15	0.07
SPAC17A5.11	rec12	1772925	1774203	1.038	+	1	0	7.35	7.35	0.1	8.98	10.61	0.13	18.78	22.04	0.07	24.49	36.74	0.09	7.37	3.68	0.1	7.37	3.68	0.11	0	3.68	NA	11.05	18.42	0.05	0.78	3.91	0.01	2.35	3.13	0.04	14.86	17.2	0.06	14.07	23.46	0.06
SPAC17A5.12	ucp7	1774258	1776351	2.094	+	1	0	197.12	173.24	2.08	233.7	148.85	2.46	276.88	125.49	0.66	267.74	98.56	0.68	NA	NA	NA	NA	NA	NA	NA	NA	NA	NA	NA	NA	25.4	23.37	0.32	23.37	21.85	0.3	30.48	16.77	0.1	8.64	17.78	0.04
SPNCRNA.761	SPNCRNA.761	1774296	1776403	2.108	-	1	0	26.07	23.98	0.33	23.98	22.42	0.31	31.28	17.72	0.11	8.86	18.25	0.04	NA	NA	NA	NA	NA	NA	NA	NA	NA	NA	NA	NA	190.24	169.21	2.01	225.45	146.23	2.38	268.49	122.26	0.64	261.16	95.85	0.66
SPAC17A5.13	SPAC17A5.13	1776500	1777371	0.708	+	1	0	164.78	175.25	1.76	215.79	183.09	2.29	143.86	39.23	0.38	132.09	65.39	0.38	48.45	69.21	0.58	76.14	55.37	0.89	41.53	20.76	0.14	62.29	41.53	0.2	0	2.32	NA	1.16	0	0.02	0	0	NA	1.16	1.16	0.01
SPAC17A5.14	exo2	1778549	1782623	3.987	+	1	0	262.17	245.53	2.7	292	231.81	3.01	416.88	258.47	0.93	407.64	250.29	0.96	41.81	8.36	0.5	33.44	8.36	0.42	125.42	0	0.34	41.81	0	0.15	0	0	NA	0.78	0.52	0.01	1.31	0.26	0.01	0.26	0	0
SPAC17A5.15c	SPAC17A5.15c	1782935	1785085	2.151	-	1	0	1808.16	1730.52	15.7	2063.86	1711.72	17.9	1393.71	1416.96	2.54	1126.15	1355.13	2.22	NA	NA	NA	NA	NA	NA	NA	NA	NA	NA	NA	NA	0	0	NA	0.45	0	0.01	0.89	0.45	0.01	0	0.89	NA
SPAC17A5.16	ftp105	1786438	1789692	2.778	+	1	0	172.72	138.8	1.84	195.22	120.8	2.09	308.05	76.84	0.72	268.94	87.57	0.68	28.23	26.21	0.35	34.28	20.16	0.43	62.51	2.02	0.19	60.49	8.07	0.2	0.33	0.65	0.01	0.33	0.65	0.01	0.33	0.33	0	0	0	NA
SPAC1610.01	SPAC1610.01	1790625	1791278	0.654	+	1	0	88.28	110.34	1	66.21	88.28	0.78	66.21	97.73	0.2	80.39	116.65	0.25	NA	NA	NA	NA	NA	NA	NA	NA	NA	NA	NA	NA	0	4.25	NA	0	4.25	NA	5.66	2.83	0.03	1.42	1.42	0.01
SPAC1610.02c	SPAC1610.02c	1791482	1792243	0.762	-	1	0	84.09	118.49	0.95	110.85	93.01	1.25	95.56	104.48	0.27	67.53	169.46	0.22	NA	NA	NA	NA	NA	NA	NA	NA	NA	NA	NA	NA	0	1.27	NA	1.27	0	0.02	0	0	NA	0	0	NA
SPNCRNA.762	SPNCRNA.762	1792464	1795648	3.185	+	1	0	55.55	49.34	0.65	66.59	42.09	0.78	90.4	30.36	0.26	90.05	34.16	0.27	NA	NA	NA	NA	NA	NA	NA	NA	NA	NA	NA	NA	0.95	3.49	0.02	2.85	1.9	0.04	3.81	3.49	0.02	2.85	0.63	0.02
SPAC1610.03c	crp79	1792593	1794972	2.133	-	1	0	1.35	3.61	0.02	3.16	1.35	0.05	4.51	2.7	0.02	3.16	0	0.02	0	0	NA	0	0	NA	0	4.12	NA	0	0	NA	60.15	54.84	0.7	77.84	43.79	0.9	102.17	25.21	0.29	101.72	30.52	0.3
SPAC1610.04	mug99	1796300	1797880	1.581	+	1	0	99.49	150.22	1.11	122.55	127.16	1.37	118.6	119.25	0.33	115.3	115.96	0.34	NA	NA	NA	NA	NA	NA	NA	NA	NA	NA	NA	NA	0	0	NA	0	0	NA	0	1.35	NA	0	1.35	NA
SPAC1002.01	SPAC1002.01	1798347	1799015	0.54	+	1	0	30.86	21.79	0.38	43.57	16.34	0.53	47.2	21.79	0.15	38.13	23.6	0.13	0	0	NA	0	10.46	NA	0	0	NA	0	0	NA	0	0	NA	0	1.51	NA	12.08	18.12	0.05	9.06	15.1	0.04
SPAC1002.02	mug31	1799128	1799817	0.69	+	1	0	367.44	393.79	3.67	398.18	401.11	4	273.75	257.65	0.65	213.73	221.05	0.56	NA	NA	NA	NA	NA	NA	NA	NA	NA	NA	NA	NA	1.27	0	0.02	0	0	NA	5.09	0	0.02	2.54	1.27	0.01
SPAC1002.03c	gls2	1800212	1802983	2.772	-	1	0	711.63	556.69	6.71	813.4	526.32	7.66	900.36	453.79	1.77	836.94	386.19	1.74	NA	NA	NA	NA	NA	NA	NA	NA	NA	NA	NA	NA	0.72	0.36	0.01	1.08	0	0.02	0.72	0.36	0	0	0	NA
SPAC1002.04c	taf11	1803773	1804372	0.6	-	1	0	134.02	209.62	1.46	125.43	142.61	1.4	137.46	111.68	0.37	173.54	147.77	0.47	NA	NA	NA	NA	NA	NA	NA	NA	NA	NA	NA	NA	0	3.47	NA	0	3.47	NA	0	1.74	NA	0	1.74	NA
SPAC1002.05c	jmj2	1804650	1806797	2.148	-	1	0	43.2	39.84	0.52	42.24	47.51	0.52	103.67	79.19	0.29	107.03	82.07	0.32	NA	NA	NA	NA	NA	NA	NA	NA	NA	NA	NA	NA	0	0	NA	0.95	0	0.02	0	0	NA	0	0	NA
SPAC1002.06c	bqt2	1807270	1807781	0.357	-	1	0	6.13	8.18	0.09	6.13	8.18	0.09	30.67	2.04	0.11	38.85	0	0.14	0	0	NA	6.55	0	0.09	0	0	NA	19.65	0	0.08	1.93	0	0.03	5.8	1.93	0.08	17.4	21.27	0.07	25.14	38.68	0.1
SPAC1002.07c	ats1	1808242	1809241	0.507	-	1	0	599.66	653.93	5.74	680.41	628.78	6.51	529.5	1072.24	1.13	534.79	1065.62	1.2	54.84	61.7	0.65	59.41	66.27	0.71	125.68	203.38	0.34	102.83	157.67	0.31	1.98	1.98	0.03	0	0.99	NA	1.98	4.95	0.01	9.9	9.9	0.04
SPAC1002.08c	mtf1	1810023	1811123	1.101	-	1	0	69.07	104.07	0.8	89.88	113.53	1.03	56.77	20.81	0.18	38.79	23.65	0.14	NA	NA	NA	NA	NA	NA	NA	NA	NA	NA	NA	NA	0	0	NA	0	0	NA	0	0	NA	0	0	NA
SPAC1002.09c	dld1	1812133	1813668	1.536	-	1	0	1322.64	1215.73	11.81	1462.45	1209.57	13.08	1317.16	879.93	2.42	1254.8	850.47	2.43	NA	NA	NA	NA	NA	NA	NA	NA	NA	NA	NA	NA	0.65	0.65	0.01	0	0.65	NA	1.95	0.65	0.01	2.6	0	0.01
SPNCRNA.763	SPNCRNA.763	1813439	1815920	2.482	+	1	0	12.33	13.57	0.17	15.21	12.33	0.2	0.41	0	0	1.64	0.82	0.01	NA	NA	NA	NA	NA	NA	NA	NA	NA	NA	NA	NA	226.94	263.94	2.36	275.04	214.61	2.85	258.6	185.83	0.62	270.52	173.91	0.68
SPAC1002.10c	sgt1	1813855	1815627	1.773	-	1	0	154.67	166.88	1.67	193.63	136.06	2.07	215.14	184.9	0.54	229.1	186.07	0.59	NA	NA	NA	NA	NA	NA	NA	NA	NA	NA	NA	NA	15.23	17.48	0.2	19.74	14.1	0.26	0.56	0	0	1.13	1.13	0.01
SPAC1002.11	gaa1	1816653	1818398	1.746	+	1	0	70.49	57.9	0.81	78.67	67.97	0.91	39.65	16.99	0.13	33.36	16.99	0.12	NA	NA	NA	NA	NA	NA	NA	NA	NA	NA	NA	NA	0	0	NA	0	0	NA	0.59	0	0	0	1.18	NA
SPAC1002.12c	SPAC1002.12c	1818695	1820338	1.644	-	1	0	194.9	151.45	2.06	232.14	154.55	2.45	552.41	286.76	1.17	528.2	270.62	1.19	NA	NA	NA	NA	NA	NA	NA	NA	NA	NA	NA	NA	5.42	12.05	0.08	8.43	9.64	0.12	3.61	5.42	0.02	4.82	3.01	0.02
SPAC1002.13c	psu1	1821936	1823189	1.254	-	1	0	5857.09	2544.36	45.9	6453.52	2866.66	50.55	5176.77	1030.04	7.59	4471.52	622.18	6.95	NA	NA	NA	NA	NA	NA	NA	NA	NA	NA	NA	NA	0	0	NA	0	0	NA	0	0.76	NA	0	0	NA
SPAC1002.20	SPAC1002.20	1823972	1824277	0.306	+	1	0	0	3.08	NA	0	3.08	NA	6.17	0	0.03	6.17	3.08	0.03	NA	NA	NA	NA	NA	NA	NA	NA	NA	NA	NA	NA	0	0	NA	0	0	NA	0	0	NA	0	0	NA
SPAC1002.14	itt1	1824785	1826092	1.308	+	1	0	137.77	165.02	1.5	144.58	135.5	1.59	227.09	303.54	0.56	211.19	288.4	0.56	NA	NA	NA	NA	NA	NA	NA	NA	NA	NA	NA	NA	39.36	56.01	0.48	42.39	49.2	0.52	63.58	115.81	0.19	57.53	137.01	0.19
SPAC1002.15c	pmc5	1826160	1827061	0.651	-	1	0	21.56	48.51	0.28	45.81	57.94	0.56	76.8	44.47	0.23	72.76	49.86	0.23	4.28	8.55	0.06	4.28	0	0.06	12.83	12.83	0.05	4.28	8.55	0.02	3.46	2.31	0.05	10.39	6.93	0.14	5.77	5.77	0.03	13.86	18.48	0.06
SPAC1002.16c	SPAC1002.16c	1827871	1829370	1.5	-	1	0	65.97	59.03	0.77	63.89	73.61	0.76	25	15.97	0.09	27.08	18.75	0.1	NA	NA	NA	NA	NA	NA	NA	NA	NA	NA	NA	NA	0	0	NA	0	1.39	NA	0.69	5.56	0	0.69	2.78	0
SPAC1002.17c	urg2	1831012	1831626	0.615	-	1	0	60.98	46.9	0.71	65.67	60.98	0.77	983.43	755.16	1.9	867.73	628.52	1.79	NA	NA	NA	NA	NA	NA	NA	NA	NA	NA	NA	NA	17.03	24.78	0.22	20.13	20.13	0.26	1.55	3.1	0.01	6.19	1.55	0.03
SPAC1002.18	urg3	1832457	1833656	1.2	+	1	0	203.23	228.74	2.14	251.7	232.99	2.63	740.65	789.97	1.5	682.82	760.2	1.47	NA	NA	NA	NA	NA	NA	NA	NA	NA	NA	NA	NA	1.63	0	0.03	0	0	NA	0	0	NA	0	0	NA
SPAC1002.19	urg1	1835469	1836788	1.32	+	1	0	75.76	48.88	0.87	116.49	74.13	1.31	4675.79	2247.47	6.97	4132.45	1714.73	6.51	NA	NA	NA	NA	NA	NA	NA	NA	NA	NA	NA	NA	19.33	15.46	0.25	22.42	14.69	0.29	1.55	2.32	0.01	1.55	0.77	0.01
SPAC1399.05c	SPAC1399.05c	1838587	1840293	1.59	+	1	0	132.85	123.86	1.45	168.78	134.77	1.83	509.56	231.04	1.1	507	178.41	1.15	0	0	NA	43.09	10.77	0.53	53.87	10.77	0.17	96.96	43.09	0.29	5.44	6.64	0.08	6.64	6.04	0.1	6.64	6.64	0.03	2.42	8.46	0.01
SPNCRNA.764	SPNCRNA.764	1838822	1840290	1.469	-	1	0	6.45	7.17	0.09	7.88	7.17	0.11	7.88	7.88	0.03	2.87	10.03	0.02	NA	NA	NA	NA	NA	NA	NA	NA	NA	NA	NA	NA	120.17	109.06	1.32	158.38	113.22	1.73	441.78	207.69	0.97	448.03	161.15	1.04
SPAC1399.04c	SPAC1399.04c	1840621	1841283	0.663	+	1	0	300.1	309.43	3.05	312.54	334.31	3.21	1142.88	1337.25	2.15	1048.03	1387.01	2.09	NA	NA	NA	NA	NA	NA	NA	NA	NA	NA	NA	NA	1.48	1.48	0.02	2.96	0	0.05	11.83	20.7	0.05	4.44	8.87	0.02
SPAC1399.03	fur4	1841936	1843681	1.746	-	1	0	410.27	219.74	4.06	450.59	210.98	4.48	2390.3	949.11	3.98	2103.93	794.82	3.72	NA	NA	NA	NA	NA	NA	NA	NA	NA	NA	NA	NA	0.58	0.58	0.01	1.17	0	0.02	0.58	1.17	0	1.75	1.75	0.01
SPNCRNA.178	SPNCRNA.178	1844130	1845339	1.21	+	1	0	9.28	2.53	0.13	6.75	7.59	0.1	52.29	153.48	0.16	35.42	180.47	0.13	NA	NA	NA	NA	NA	NA	NA	NA	NA	NA	NA	NA	180.68	58.34	1.92	165.29	53.48	1.8	392.97	30.79	0.88	348.4	15.39	0.84
SPAC1399.02	SPAC1399.02	1846121	1847890	1.77	-	1	8	170.71	66.22	1.82	188.93	72.29	2.03	431.32	63.79	0.96	359.64	49.81	0.86	NA	NA	NA	NA	NA	NA	NA	NA	NA	NA	NA	NA	1.66	1.11	0.03	2.77	1.66	0.04	12.74	21.6	0.05	12.74	19.39	0.05
SPAC1399.06	SPAC1399.06	1849984	1850358	0.375	-	1	0	87.23	39.88	0.99	87.23	39.88	1	54.83	27.41	0.17	84.74	22.43	0.26	NA	NA	NA	NA	NA	NA	NA	NA	NA	NA	NA	NA	5.61	2.81	0.08	11.23	5.61	0.15	8.42	16.84	0.04	8.42	25.26	0.04
SPAC1399.01c	SPAC1399.01c	1852627	1854432	1.806	+	1	0	122.28	40.37	1.34	136.12	38.07	1.5	484.5	212.83	1.05	490.26	250.9	1.12	NA	NA	NA	NA	NA	NA	NA	NA	NA	NA	NA	NA	2.8	1.68	0.04	3.36	1.68	0.05	0	1.68	NA	0	1.68	NA
SPAP11E10.01	SPAP11E10.01	1855806	1856798	0.993	+	1	0	236.44	280.22	2.45	275.84	250.67	2.86	457.55	436.75	1	436.75	406.1	1.01	NA	NA	NA	NA	NA	NA	NA	NA	NA	NA	NA	NA	2.85	6.65	0.04	0.95	4.75	0.02	0	1.9	NA	0	3.8	NA
SPAP11E10.02c	mam3	1856893	1860141	3.249	-	1	8	137.85	103.14	1.5	146.04	94.96	1.6	220.36	97.58	0.55	181.07	70.07	0.49	NA	NA	NA	NA	NA	NA	NA	NA	NA	NA	NA	NA	0	0	NA	0	0.32	NA	0	0.32	NA	0	0.32	NA
SPNCRNA.181	SPNCRNA.181	1861146	1861484	0.339	+	1	0	2.73	0	0.04	5.46	5.46	0.08	16.39	21.85	0.06	13.66	30.04	0.06	NA	NA	NA	NA	NA	NA	NA	NA	NA	NA	NA	NA	0	0	NA	0	0	NA	3.28	3.28	0.02	3.28	0	0.02
SPAPB1A10.02	scm3	1861934	1862944	1.011	+	1	0	102.07	105.23	1.14	114.7	97.86	1.29	136.79	116.8	0.37	91.55	115.75	0.28	NA	NA	NA	NA	NA	NA	NA	NA	NA	NA	NA	NA	0	4.04	NA	1.01	0	0.02	2.02	6.06	0.01	4.04	6.06	0.02
SPAPB1A10.03	nxt1	1863363	1863762	0.348	+	1	0	49.19	77.66	0.59	31.07	64.72	0.39	88.02	64.72	0.25	72.49	100.96	0.23	0	37.04	NA	0	18.52	NA	37.04	18.52	0.12	92.59	18.52	0.28	0	2.43	NA	4.85	2.43	0.07	0	12.14	NA	4.85	14.56	0.02
SPAPB1A10.16	SPAPB1A10.16	1863972	1864457	0.432	+	1	0	196.35	285.22	2.07	264.55	266.62	2.76	297.62	421.63	0.7	262.48	365.82	0.66	51.02	17.01	0.61	51.02	34.01	0.62	51.02	119.05	0.16	17.01	102.04	0.07	1.98	0	0.03	0	0	NA	0	1.98	NA	1.98	0	0.01
SPAPB1A10.04c	cwp1	1864673	1865608	0.885	-	1	0	120.39	118.27	1.32	125.67	135.17	1.4	130.95	127.78	0.35	108.77	153.12	0.32	0	0	NA	0	0	NA	17.97	0	0.07	0	0	NA	37.59	71.23	0.46	59.35	63.31	0.71	81.12	207.74	0.24	88.04	253.24	0.27
SPNCRNA.765	SPNCRNA.765	1865791	1866964	1.174	-	1	0	2.56	1.7	0.04	4.26	5.96	0.06	5.11	10.22	0.02	9.37	9.37	0.04	NA	NA	NA	NA	NA	NA	NA	NA	NA	NA	NA	NA	8.69	11.3	0.12	5.22	10.43	0.08	14.78	21.73	0.06	13.04	43.46	0.06
SPAPB1A10.05	SPAPB1A10.05	1867135	1868019	0.885	+	1	0	335.59	324.29	3.38	361.58	293.79	3.66	240.68	227.12	0.59	253.11	219.21	0.65	NA	NA	NA	NA	NA	NA	NA	NA	NA	NA	NA	NA	1.07	2.13	0.02	0	0	NA	4.26	2.13	0.02	3.2	1.07	0.02
SPAPB1A10.06c	SPAPB1A10.06c	1868252	1871850	3.552	-	1	0	228.25	172.85	2.38	249.14	170.13	2.61	332.69	142.58	0.77	314.53	121.09	0.77	19.81	0	0.26	19.81	0	0.26	19.81	0	0.07	19.81	0	0.08	1.7	0	0.03	0.85	0.57	0.01	0.57	0.57	0	1.13	0.28	0.01
SPAPB1A10.07c	SPAPB1A10.07c	1872423	1873797	1.326	-	1	0	105.42	111.09	1.17	136.23	123.26	1.51	562.77	303.28	1.19	485.74	266.79	1.11	125.92	53.97	1.38	53.97	125.92	0.65	431.73	629.61	0.96	431.73	737.54	1	3.13	2.35	0.05	1.56	2.35	0.03	14.08	28.15	0.06	20.33	51.61	0.08
SPNCRNA.766	SPNCRNA.766	1874206	1875627	1.422	+	1	0	10.87	3.62	0.15	11.6	7.97	0.16	21.02	28.27	0.08	18.12	34.07	0.07	NA	NA	NA	NA	NA	NA	NA	NA	NA	NA	NA	NA	19.37	34.44	0.25	19.37	27.27	0.25	24.4	48.8	0.09	30.14	50.95	0.11
SPNCRNA.767	SPNCRNA.767	1874245	1875080	0.836	-	1	0	14.65	15.87	0.19	6.1	15.87	0.09	14.65	31.74	0.06	21.97	42.72	0.09	NA	NA	NA	NA	NA	NA	NA	NA	NA	NA	NA	NA	4.65	3.48	0.07	8.13	8.13	0.12	23.23	45.29	0.08	23.23	52.26	0.09
SPNCRNA.768	SPNCRNA.768	1875085	1875651	0.567	-	1	0	26.99	62.99	0.34	39.59	44.99	0.49	39.59	75.59	0.13	43.19	64.79	0.15	NA	NA	NA	NA	NA	NA	NA	NA	NA	NA	NA	NA	18.65	3.39	0.24	16.96	13.57	0.23	15.26	8.48	0.06	11.87	10.18	0.05
SPAPB1A10.08	SPAPB1A10.08	1876259	1877581	1.251	+	1	0	115.87	75.54	1.28	106.34	59.4	1.2	369.61	233.21	0.84	404.81	210.47	0.95	92.74	66.24	1.04	26.5	13.25	0.34	119.24	92.74	0.33	370.96	278.22	0.89	4.58	9.16	0.07	3.82	6.87	0.06	1.53	3.05	0.01	4.58	6.11	0.02
SPAPB1A10.09	ase1	1878362	1880604	2.196	+	1	0	312.72	334.56	3.17	376.84	323.87	3.8	379.63	450.26	0.86	397.29	519.96	0.94	0	105.82	NA	30.23	0	0.38	30.23	30.23	0.1	15.12	15.12	0.06	0.45	0.91	0.01	0.91	1.36	0.02	2.27	2.73	0.01	4.09	0.45	0.02
SPAPB1A10.10c	ypt71	1880879	1881910	0.627	-	1	0	123.24	187.04	1.35	137.74	179.79	1.52	324.78	314.63	0.75	365.38	304.48	0.87	29.19	10.95	0.36	21.9	7.3	0.28	87.58	29.19	0.25	54.74	36.49	0.18	0	0.96	NA	0	0	NA	0.96	0.96	0.01	1.92	1.92	0.01
SPAPB1A10.11c	mse1	1882471	1884051	1.581	-	1	0	89.78	108.82	1.01	82.97	90.46	0.96	39.45	46.25	0.13	54.41	50.33	0.18	NA	NA	NA	NA	NA	NA	NA	NA	NA	NA	NA	NA	4.71	3.36	0.07	5.38	2.69	0.08	13.46	20.19	0.05	4.71	14.8	0.02
SPAPB1A10.12c	alo1	1884617	1886203	1.386	-	1	0	687.73	733.01	6.5	710.75	674.68	6.78	1063.83	944.09	2.03	1013.94	851.98	2.03	19.7	45.98	0.25	59.11	19.7	0.7	91.95	52.55	0.26	59.11	59.11	0.19	3.74	1.87	0.06	3.74	6.24	0.06	0	0.62	NA	0	0.62	NA
SPNCRNA.769	SPNCRNA.769	1886752	1888797	2.046	-	1	0	8.41	4.73	0.12	9.99	6.31	0.14	18.92	19.45	0.07	9.99	26.8	0.04	NA	NA	NA	NA	NA	NA	NA	NA	NA	NA	NA	NA	296.71	264.13	3.02	339.66	248.33	3.46	369.28	332.26	0.84	347.56	332.26	0.84
SPAPB1A10.13	SPAPB1A10.13	1887685	1889274	1.59	+	1	0	597.48	517.56	5.72	636.14	456.63	6.13	766.51	839.23	1.54	715.41	835.95	1.52	NA	NA	NA	NA	NA	NA	NA	NA	NA	NA	NA	NA	7.13	3.89	0.1	10.37	2.59	0.14	12.97	10.37	0.05	6.48	9.08	0.03
SPAPB1A10.14	SPAPB1A10.14	1890920	1891651	0.732	+	1	0	337.43	166.67	3.39	341.53	137.98	3.48	5077.87	2250	7.47	4112.02	1715.85	6.48	NA	NA	NA	NA	NA	NA	NA	NA	NA	NA	NA	NA	0	0	NA	0	0	NA	0	0	NA	0	0	NA
SPAPB1A10.15	arv1	1892554	1893694	0.801	+	1	0	92.17	92.17	1.04	93.34	80.51	1.07	72.34	129.51	0.22	57.17	131.84	0.19	3.88	19.38	0.06	11.63	23.26	0.16	15.5	27.13	0.06	31.01	19.38	0.11	0.86	1.72	0.01	0	1.72	NA	5.16	6.87	0.02	0	6.01	NA
SPAC140.01	sdh2	1895464	1896291	0.828	+	1	0	1049.89	1207.73	9.56	1242.41	1104.89	11.27	1619.07	1121.63	2.88	1591.57	1065.43	2.96	NA	NA	NA	NA	NA	NA	NA	NA	NA	NA	NA	NA	0	0	NA	0	0	NA	0	0	NA	0	0	NA
SPNCRNA.770	SPNCRNA.770	1897289	1898926	1.638	-	1	0	3.18	1.27	0.05	1.27	1.27	0.02	4.45	6.36	0.02	2.54	4.45	0.01	NA	NA	NA	NA	NA	NA	NA	NA	NA	NA	NA	NA	3260.83	2721.45	26.9	3490.55	2515.64	28.88	3708.95	2678.65	5.75	3540.27	2238.08	5.73
SPAC140.02	gar2	1897523	1899025	1.503	+	1	0	3669.85	3068.95	29.96	3947.89	2839.93	32.31	4199.32	3057.74	6.37	4006.72	2549.99	6.34	NA	NA	NA	NA	NA	NA	NA	NA	NA	NA	NA	NA	3.47	1.39	0.05	1.39	1.39	0.02	4.85	6.24	0.02	2.77	4.16	0.02
SPNCRNA.771	SPNCRNA.771	1899821	1901995	2.175	-	1	0	8.9	10.88	0.12	6.43	6.43	0.09	28.67	43.01	0.1	20.27	39.55	0.08	NA	NA	NA	NA	NA	NA	NA	NA	NA	NA	NA	NA	70.1	91.95	0.81	79.66	89.68	0.92	167.06	288.61	0.43	150.68	276.32	0.42
SPAC140.03	arb1	1900052	1901431	1.2	+	1	0	131.16	177.54	1.43	147.83	160.87	1.62	320.29	508.7	0.75	291.3	483.33	0.72	38.3	34.04	0.47	25.53	29.79	0.33	72.34	42.55	0.22	59.57	59.57	0.19	12.08	10.57	0.16	7.55	4.53	0.11	25.66	41.52	0.09	22.64	33.21	0.09
SPNCRNA.182	SPNCRNA.182	1901612	1901982	0.371	+	1	0	0	0	NA	0	0	NA	0	0	NA	0	0	NA	NA	NA	NA	NA	NA	NA	NA	NA	NA	NA	NA	NA	0	5.29	NA	7.93	7.93	0.11	23.78	13.21	0.09	2.64	31.71	0.01
SPNCRNA.772	SPNCRNA.772	1902262	1904259	1.998	-	1	0	114.79	65.28	1.27	118.05	64.74	1.32	364.49	165.38	0.83	375.38	169.19	0.89	NA	NA	NA	NA	NA	NA	NA	NA	NA	NA	NA	NA	78.43	92.88	0.9	95.46	98.04	1.09	85.65	142.93	0.25	94.94	168.21	0.29
SPAC140.04	SPAC140.04	1902319	1903206	0.888	+	1	0	173.52	206.84	1.85	212.59	218.33	2.26	189.6	318.3	0.48	211.44	374.61	0.56	NA	NA	NA	NA	NA	NA	NA	NA	NA	NA	NA	NA	166.52	105.42	1.78	158.14	104.23	1.72	566.66	328.25	1.2	604.99	339.04	1.33
SPNCRNA.557	SPNCRNA.557	1902620	1904134	1.515	-	1	0	129.86	76.77	1.42	133.45	74.62	1.48	424.02	147.08	0.94	426.17	136.32	0.99	NA	NA	NA	NA	NA	NA	NA	NA	NA	NA	NA	NA	68.07	78.38	0.79	79.07	84.57	0.92	70.82	134.08	0.21	85.95	147.14	0.26
SPAC110.05	SPAC110.05	1905657	1905884	0.228	-	1	0	11.64	0	0.16	3.88	7.76	0.06	58.22	77.63	0.18	54.34	81.51	0.18	NA	NA	NA	NA	NA	NA	NA	NA	NA	NA	NA	NA	6.8	6.8	0.1	20.4	3.4	0.27	3.4	6.8	0.02	3.4	13.6	0.02
SPAC110.01	ppk1	1908268	1911339	3.072	+	1	0	231.36	32.9	2.4	311.52	48.65	3.2	1610.1	178.86	2.87	1600.3	174.31	2.97	NA	NA	NA	NA	NA	NA	NA	NA	NA	NA	NA	NA	0	0	NA	0	0.34	NA	0	0	NA	0	0.34	NA
SPAC110.02	pds5	1912042	1915659	3.618	+	1	0	69.1	70.86	0.8	76.16	61.75	0.89	123.79	82.92	0.34	125.55	102.91	0.36	NA	NA	NA	NA	NA	NA	NA	NA	NA	NA	NA	NA	2.54	1.97	0.04	0.85	3.38	0.01	0.56	0.56	0	0.28	1.69	0
SPNCRNA.773	SPNCRNA.773	1913840	1915898	2.059	-	1	0	4.42	4.42	0.06	1.96	5.89	0.03	0.98	0.98	0.01	0.49	0.49	0	NA	NA	NA	NA	NA	NA	NA	NA	NA	NA	NA	NA	98.67	117.07	1.1	109.4	97.13	1.23	143.66	225.45	0.38	168.71	283.22	0.46
SPAC110.03	cdc42	1916108	1917279	0.579	+	1	0	1075.91	1238.71	9.78	1191.99	1255.7	10.85	1404.34	1383.11	2.56	1374.61	1346.3	2.62	61.95	71.13	0.72	64.25	55.07	0.76	139.97	87.19	0.37	139.97	68.84	0.4	0	0	NA	0	0	NA	0	0	NA	0	0	NA
SPAC110.04c	pss1	1917998	1920160	2.163	-	1	0	6730	6190.13	52.11	7597.97	5969.41	58.66	3450.01	2429.92	5.41	3081.64	2279.29	5.11	NA	NA	NA	NA	NA	NA	NA	NA	NA	NA	NA	NA	0.47	0	0.01	0.94	0	0.02	2.36	0.47	0.01	1.42	4.25	0.01
SPNCRNA.774	SPNCRNA.774	1920876	1921644	0.769	+	1	0	17.43	26.81	0.23	14.75	37.54	0.2	9.38	24.13	0.04	16.09	40.22	0.07	NA	NA	NA	NA	NA	NA	NA	NA	NA	NA	NA	NA	1.27	2.55	0.02	2.55	1.27	0.04	5.1	5.1	0.02	3.82	3.82	0.02
SPAP14E8.02	SPAP14E8.02	1922956	1924763	1.701	+	1	0	965.64	1066.33	8.86	1063.2	1081.34	9.78	515.97	470.94	1.11	470.31	410.27	1.08	110.09	159.02	1.22	207.95	146.79	2.21	97.86	48.93	0.28	122.32	97.86	0.35	4.03	3.46	0.06	4.61	2.3	0.07	9.22	12.1	0.04	8.07	14.98	0.04
SPAP14E8.03	bos1	1925102	1925932	0.708	+	1	0	158.73	212.54	1.71	196.39	197.74	2.1	262.31	200.43	0.63	262.31	165.46	0.66	15.14	53	0.2	30.28	37.86	0.38	53	60.57	0.17	83.28	53	0.26	1.24	0	0.02	0	1.24	NA	0	1.24	NA	0	1.24	NA
SPAP14E8.04	oma1	1926739	1927752	1.014	+	1	0	36.6	45.75	0.45	51.85	54.9	0.62	120.99	101.67	0.33	102.69	111.84	0.31	NA	NA	NA	NA	NA	NA	NA	NA	NA	NA	NA	NA	2.05	0	0.03	0	1.03	NA	0	2.05	NA	0	1.03	NA
SPAP14E8.05c	SPAP14E8.05c	1928018	1928323	0.306	-	1	0	384.67	479.98	3.82	405.09	428.92	4.06	578.7	721.68	1.22	517.43	670.62	1.17	NA	NA	NA	NA	NA	NA	NA	NA	NA	NA	NA	NA	0	0	NA	2.79	0	0.04	0	0	NA	0	0	NA
SPAC3H1.01c	orc3	1929048	1931164	2.073	-	1	0	126.76	171.4	1.39	134.45	142.67	1.49	175.51	145.23	0.45	173.97	170.89	0.47	0	75.61	NA	75.61	37.81	0.88	151.23	37.81	0.4	56.71	0	0.19	1.01	2.51	0.02	0	1.01	NA	7.54	9.55	0.03	8.04	13.57	0.04
SPAC3H1.02c	SPAC3H1.02c	1931588	1934698	3.111	-	1	0	209.11	147.93	2.19	244.36	152.08	2.56	163.83	64.98	0.43	161.76	56.68	0.45	NA	NA	NA	NA	NA	NA	NA	NA	NA	NA	NA	NA	0.32	0.65	0.01	0.97	0.32	0.02	25.33	37.34	0.09	23.38	52.27	0.09
SPAC3H1.03	mug151	1935357	1935797	0.441	+	1	0	41.03	90.7	0.5	77.75	114.46	0.9	53.99	166.29	0.17	62.63	133.89	0.2	NA	NA	NA	NA	NA	NA	NA	NA	NA	NA	NA	NA	2.14	4.28	0.03	0	2.14	NA	6.42	19.25	0.03	8.56	25.67	0.04
SPAC3H1.04c	mdm31	1936076	1937982	1.806	-	1	0	102.6	157.43	1.14	129.74	115.08	1.44	176.43	127.57	0.45	180.23	114	0.49	10.44	41.76	0.14	31.32	41.76	0.39	31.32	52.2	0.11	73.08	73.08	0.23	0	0.53	NA	0	0.53	NA	0	1.59	NA	1.06	0	0.01
SPAC3H1.05	SPAC3H1.05	1938900	1940394	1.425	+	1	0	365.33	390.78	3.65	465.08	393.53	4.61	344.69	441.69	0.79	326.8	483.66	0.8	14.17	0	0.19	0	0	NA	14.17	0	0.06	0	0	NA	0	0.68	NA	1.37	0	0.02	0.68	0.68	0	2.05	1.37	0.01
SPAC3H1.06c	SPAC3H1.06c	1941017	1942786	1.77	-	1	8	697.57	331.49	6.58	836.5	327.45	7.86	5072.06	771.94	7.46	5186.21	682.58	7.86	NA	NA	NA	NA	NA	NA	NA	NA	NA	NA	NA	NA	1.69	0	0.03	1.13	0.56	0.02	2.82	1.13	0.01	0	0.56	NA
SPNCRNA.775	SPNCRNA.775	1943705	1943994	0.29	+	1	0	139.26	102.79	1.51	82.89	89.52	0.96	125.99	112.73	0.34	182.36	175.73	0.49	NA	NA	NA	NA	NA	NA	NA	NA	NA	NA	NA	NA	0	2.95	NA	0	0	NA	5.89	5.89	0.03	0	0	NA
SPAC3H1.07	aru1	1944231	1945202	0.972	+	1	0	2105.31	2182.01	18.04	2339.13	2200.71	20.06	623.83	480.73	1.3	563.97	480.73	1.25	NA	NA	NA	NA	NA	NA	NA	NA	NA	NA	NA	NA	2.02	1.01	0.03	1.01	0	0.02	0	0	NA	1.01	1.01	0.01
SPAC3H1.08c	SPAC3H1.08c	1945426	1946101	0.636	-	1	0	136.99	189.92	1.49	180.58	205.49	1.95	175.91	323.81	0.45	207.05	347.16	0.55	15.98	0	0.21	79.9	47.94	0.93	47.94	31.96	0.15	79.9	143.82	0.25	0	0	NA	5.86	5.86	0.09	0	0	NA	0	0	NA
SPNCRNA.776	SPNCRNA.776	1945459	1946363	0.905	+	1	0	1.09	0	0.02	4.38	4.38	0.07	0	2.19	NA	0	0	NA	NA	NA	NA	NA	NA	NA	NA	NA	NA	NA	NA	NA	86.33	118.55	0.98	112.8	115.1	1.27	112.8	204.88	0.31	136.97	224.45	0.39
SPAC3H1.09c	avt3	1946819	1948941	1.971	-	1	0	360.17	199.93	3.6	380.77	202.94	3.84	436.53	107	0.97	380.77	93.43	0.9	32.46	5.41	0.4	21.64	16.23	0.28	64.91	5.41	0.2	43.28	0	0.15	0	0	NA	0	0	NA	0	0	NA	0	0	NA
SPAC3H1.10	SPAC3H1.10	1949756	1951000	1.245	+	1	0	76.05	114.5	0.87	98.27	99.12	1.12	124.75	110.23	0.34	131.59	105.1	0.38	NA	NA	NA	NA	NA	NA	NA	NA	NA	NA	NA	NA	0.81	0.81	0.01	2.43	0	0.04	0.81	0	0.01	0.81	0	0.01
SPNCRNA.777	SPNCRNA.777	1951105	1953595	2.491	-	1	0	7.86	7.04	0.11	4.14	6.62	0.06	28.56	45.11	0.1	21.11	59.6	0.08	NA	NA	NA	NA	NA	NA	NA	NA	NA	NA	NA	NA	4.18	3.35	0.06	4.18	4.18	0.06	5.02	7.95	0.02	4.6	11.71	0.02
SPNCRNA.778	SPNCRNA.778	1952384	1953655	1.272	+	1	0	2.59	4.32	0.04	3.46	2.59	0.05	8.64	9.5	0.04	6.91	7.78	0.03	NA	NA	NA	NA	NA	NA	NA	NA	NA	NA	NA	NA	10.22	9.43	0.14	3.93	7.86	0.06	22.8	19.65	0.08	14.94	33.81	0.06
SPNCRNA.779	SPNCRNA.779	1953735	1954811	1.077	+	1	0	3.87	7.74	0.06	4.84	2.9	0.07	6.77	25.15	0.03	7.74	27.08	0.04	NA	NA	NA	NA	NA	NA	NA	NA	NA	NA	NA	NA	9.46	10.32	0.13	11.18	3.44	0.15	7.74	31.81	0.03	12.04	30.95	0.05
SPNCRNA.780	SPNCRNA.780	1953760	1954186	0.427	-	1	0	0	4.11	NA	0	0	NA	10.27	43.14	0.04	18.49	51.36	0.07	NA	NA	NA	NA	NA	NA	NA	NA	NA	NA	NA	NA	0	0	NA	0	0	NA	0	4.38	NA	2.19	10.94	0.01
SPNCRNA.781	SPNCRNA.781	1954820	1956332	1.513	+	1	0	1.38	3.44	0.02	4.13	4.82	0.06	12.39	15.15	0.05	13.77	25.47	0.06	NA	NA	NA	NA	NA	NA	NA	NA	NA	NA	NA	NA	4.01	4.01	0.06	3.34	3.34	0.05	34.05	29.38	0.12	16.69	32.71	0.07
SPNCRNA.782	SPNCRNA.782	1955847	1956372	0.526	-	1	0	5.59	0	0.08	1.86	1.86	0.03	13.05	5.59	0.05	7.46	5.59	0.03	NA	NA	NA	NA	NA	NA	NA	NA	NA	NA	NA	NA	0	3.76	NA	1.88	7.53	0.03	22.59	26.35	0.08	22.59	56.47	0.09
SPNCRNA.783	SPNCRNA.783	1956476	1957899	1.424	-	1	0	10.97	9.51	0.15	10.97	8.05	0.15	31.45	43.89	0.11	25.6	44.62	0.1	NA	NA	NA	NA	NA	NA	NA	NA	NA	NA	NA	NA	45.86	2.15	0.55	58.76	2.87	0.7	201.36	10.75	0.51	205.66	7.88	0.54
SPNCRNA.784	SPNCRNA.784	1956501	1956988	0.488	+	1	0	2.05	0	0.03	2.05	0	0.03	2.05	10.25	0.01	0	0	NA	NA	NA	NA	NA	NA	NA	NA	NA	NA	NA	NA	NA	3.98	0	0.06	9.95	0	0.14	19.89	49.74	0.07	27.85	37.8	0.1
SPAC3H1.11	hsr1	1959311	1961059	1.749	+	1	0	307.96	114.92	3.12	386.08	113.22	3.89	991.8	452.88	1.91	1103.88	467.59	2.18	NA	NA	NA	NA	NA	NA	NA	NA	NA	NA	NA	NA	0	0	NA	0	0	NA	0	0	NA	0	0	NA
SPAC3H1.12c	snt2	1961710	1965105	3.396	-	1	0	107.87	69.71	1.2	107.87	74.82	1.22	251.2	73.92	0.61	228.66	63.7	0.59	NA	NA	NA	NA	NA	NA	NA	NA	NA	NA	NA	NA	2.76	1.53	0.04	3.07	2.15	0.05	5.52	3.07	0.03	4.6	3.07	0.02
SPAC3H1.13	ppk13	1965173	1966338	1.035	+	1	0	39.17	71.38	0.48	57.45	58.32	0.69	115.77	161.9	0.32	103.58	140.14	0.31	0	18.72	NA	6.24	12.48	0.09	0	37.43	NA	31.19	43.67	0.11	1.68	2.52	0.03	5.04	0.84	0.07	3.36	1.68	0.02	0	1.68	NA
SPNCRNA.530	SPNCRNA.530	1966483	1966635	0.153	-	1	0	162.09	5.23	1.74	256.21	10.46	2.68	517.65	26.14	1.11	643.14	31.37	1.4	NA	NA	NA	NA	NA	NA	NA	NA	NA	NA	NA	NA	0	0	NA	0	0	NA	0	9.34	NA	0	0	NA
SPAC3H1.14	SPAC3H1.14	1967022	1967609	0.588	+	1	0	50.52	60.62	0.6	67.35	58.93	0.79	92.61	85.88	0.26	97.66	74.09	0.29	NA	NA	NA	NA	NA	NA	NA	NA	NA	NA	NA	NA	0	0	NA	1.64	4.91	0.03	8.18	26.16	0.04	9.81	27.8	0.04
SPAC9G1.14	SPAC9G1.14	1968801	1969046	0.246	-	1	0	0	0	NA	0	0	NA	0	0	NA	0	0	NA	NA	NA	NA	NA	NA	NA	NA	NA	NA	NA	NA	NA	357.86	170.25	3.58	333.54	163.3	3.4	684.46	38.22	1.4	649.71	31.27	1.41
SPAC9G1.02	wis4	1969118	1973323	4.206	+	1	0	358.4	292.39	3.59	383.44	259.51	3.86	884	333.36	1.74	822.53	306.55	1.71	NA	NA	NA	NA	NA	NA	NA	NA	NA	NA	NA	NA	0	0.24	NA	0	0.49	NA	0.73	0	0	0	0	NA
SPAC9G1.03c	rpl3001	1973666	1974054	0.33	-	1	0	7489.53	8238.48	57.45	8741.07	7984.73	66.65	3973.89	6306.97	6.09	3500.86	5804.39	5.67	819.67	1134.93	7.63	1371.37	1182.22	12.33	835.44	1308.32	1.66	598.99	1324.09	1.32	2.55	0	0.04	0	0	NA	0	0	NA	0	0	NA
SPAC9G1.04	oxa101	1975285	1976550	1.125	+	1	0	99.79	138.36	1.12	106.5	107.34	1.2	103.14	88.89	0.29	65.41	124.95	0.21	45.98	53.64	0.55	30.65	30.65	0.39	53.64	30.65	0.17	38.31	53.64	0.14	0.78	3.13	0.01	0	1.56	NA	12.51	13.3	0.05	4.69	11.73	0.02
SPAC9G1.05	SPAC9G1.05	1976902	1979061	1.788	+	1	0	496.36	421.96	4.83	509.35	395.49	5	509.35	598.23	1.1	513.34	566.77	1.16	46.92	65.69	0.56	65.69	42.23	0.77	93.84	51.61	0.27	143.11	61	0.4	7.48	14.5	0.1	9.35	8.42	0.13	28.06	22.45	0.1	18.71	23.85	0.07
SPAC9G1.06c	cyk3	1979364	1982107	2.661	-	1	0	182.42	161.28	1.94	219.22	135.05	2.32	354.66	157.76	0.81	360.92	149.15	0.87	0	0	NA	0	11.1	NA	33.3	0	0.11	33.3	0	0.12	0.37	1.47	0.01	1.84	1.47	0.03	0.37	0.74	0	0.74	0.37	0.01
SPAC9G1.07	SPAC9G1.07	1983182	1984438	1.257	+	1	0	164.13	237.83	1.76	214.38	167.48	2.27	272.16	273	0.65	256.25	331.62	0.65	NA	NA	NA	NA	NA	NA	NA	NA	NA	NA	NA	NA	7.02	7.8	0.1	5.46	4.68	0.08	16.38	30.42	0.06	20.28	31.98	0.08
SPAC9G1.08c	SPAC9G1.08c	1984568	1985293	0.726	-	1	0	130.57	176.48	1.43	146.35	157.83	1.61	198	319.96	0.5	233.87	348.66	0.6	NA	NA	NA	NA	NA	NA	NA	NA	NA	NA	NA	NA	15.46	21.08	0.2	28.11	22.49	0.36	46.38	91.36	0.15	46.38	101.2	0.16
SPAC9G1.15c	mzt1	1985350	1985643	0.294	-	1	0	325.96	449.97	3.29	354.31	453.51	3.6	644.84	535.01	1.34	573.98	492.49	1.27	NA	NA	NA	NA	NA	NA	NA	NA	NA	NA	NA	NA	6.02	3.01	0.09	3.01	9.03	0.05	0	12.04	NA	6.02	15.05	0.03
SPAC9G1.09	sid1	1985757	1987228	1.416	+	1	0	50.14	46.61	0.6	39.55	52.97	0.49	110.88	57.2	0.31	117.23	62.15	0.34	0	0	NA	0	16.74	NA	33.48	0	0.11	0	0	NA	0.69	2.74	0.01	1.37	4.12	0.02	6.86	8.92	0.03	4.8	6.18	0.02
SPAC9G1.10c	SPAC9G1.10c	1987363	1990975	3.576	-	1	0	208.41	147.77	2.19	222.83	158.07	2.36	474.51	219.3	1.03	424.17	230.48	0.99	17.44	69.77	0.23	17.44	34.89	0.23	156.99	209.31	0.41	139.54	244.2	0.39	5.03	4.19	0.07	4.47	3.91	0.07	21.25	18.73	0.08	23.48	15.94	0.09
SPAC9G1.11c	spn4	1991787	1992929	1.143	-	1	0	285.21	328.08	2.91	329.83	310.59	3.37	228.35	167.1	0.56	222.22	184.6	0.58	NA	NA	NA	NA	NA	NA	NA	NA	NA	NA	NA	NA	0	0	NA	0.83	0	0.01	5	2.5	0.02	1.67	1.67	0.01
SPAC9G1.12	cpd1	1993930	1995024	1.095	+	1	0	453.8	468.86	4.45	466.98	418.02	4.62	332.34	361.53	0.77	321.99	418.02	0.79	NA	NA	NA	NA	NA	NA	NA	NA	NA	NA	NA	NA	17.12	11.42	0.22	26.64	14.27	0.34	26.64	35.2	0.09	23.78	28.54	0.09
SPAC9G1.13c	swc4	1995208	1996683	1.314	-	1	0	190.61	222.03	2.02	225.52	203.18	2.38	188.51	194.8	0.48	174.55	229.71	0.47	22.25	22.25	0.28	44.5	27.81	0.54	38.94	5.56	0.13	27.81	22.25	0.1	5.71	14.26	0.08	12.84	11.41	0.18	7.13	12.84	0.03	12.12	11.41	0.05
SPAC767.01c	vps1	1997255	1999342	2.037	-	1	0	357.08	361.21	3.57	456.81	326.59	4.53	396.35	133.32	0.89	366.9	116.79	0.88	41.93	20.96	0.51	104.82	20.96	1.19	125.79	0	0.34	146.75	0	0.41	0.94	0	0.02	0	1.88	NA	0.47	0.94	0	0.94	0.94	0.01
SPNCRNA.785	SPNCRNA.785	1999135	2000466	1.332	+	1	0	4.84	8.07	0.07	2.42	8.88	0.04	9.69	22.6	0.04	8.88	12.92	0.04	NA	NA	NA	NA	NA	NA	NA	NA	NA	NA	NA	NA	32.8	26.24	0.4	42.28	21.87	0.52	41.55	18.95	0.14	42.28	15.31	0.15
LTR.1999638.1	LTR.1999638.1	1999638	1999964	0.327	+	1	0	0	0	NA	0	2.76	NA	8.27	0	0.04	0	0	NA	NA	NA	NA	NA	NA	NA	NA	NA	NA	NA	NA	NA	0	0	NA	0	0	NA	0	0	NA	0	0	NA
SPNCRNA.786	SPNCRNA.786	1999964	2000691	0.728	-	1	0	3.85	7.7	0.06	5.14	6.42	0.08	11.55	25.68	0.05	6.42	21.82	0.03	NA	NA	NA	NA	NA	NA	NA	NA	NA	NA	NA	NA	10.02	15.74	0.14	7.15	10.02	0.1	17.17	38.63	0.07	15.74	22.89	0.06
SPAC17H9.01	cid16	2000985	2004593	3.609	+	1	0	95.64	85.81	1.07	123.05	76.87	1.37	129.31	68.53	0.35	133.48	67.93	0.38	NA	NA	NA	NA	NA	NA	NA	NA	NA	NA	NA	NA	1.73	0.58	0.03	0.58	0	0.01	0.87	2.02	0.01	0.29	2.89	0
SPAC17H9.02	SPAC17H9.02	2004838	2007930	3.093	+	1	0	204.76	189.27	2.15	211.5	159.3	2.25	230.36	179.84	0.57	231.37	166.37	0.6	NA	NA	NA	NA	NA	NA	NA	NA	NA	NA	NA	NA	0.67	0	0.01	0	0.67	NA	1.33	2.33	0.01	1	2.33	0.01
SPAC17H9.03c	rdl1	2008149	2008841	0.693	-	1	0	66.08	67.43	0.77	83.61	72.82	0.96	195.55	192.85	0.49	172.62	227.91	0.47	NA	NA	NA	NA	NA	NA	NA	NA	NA	NA	NA	NA	0	1.46	NA	0	0	NA	1.46	0	0.01	1.46	0	0.01
SPAC17H9.04c	SPAC17H9.04c	2009905	2011719	1.815	-	1	0	364.57	369.26	3.64	383.33	344.65	3.86	344.06	182.87	0.79	309.48	142.43	0.76	NA	NA	NA	NA	NA	NA	NA	NA	NA	NA	NA	NA	0	0.56	NA	0	0	NA	0	0.56	NA	0.56	0	0
LTR.2012006.1	LTR.2012006.1	2012006	2012346	0.341	+	1	6	5.53	8.3	0.08	2.77	5.53	0.04	8.3	19.37	0.04	11.07	22.13	0.05	NA	NA	NA	NA	NA	NA	NA	NA	NA	NA	NA	NA	0	0	NA	0	5.19	NA	2.6	0	0.01	0	2.6	NA
SPNCRNA.787	SPNCRNA.787	2012668	2013458	0.791	-	1	0	0	0	NA	0	2.58	NA	0	2.58	NA	0	1.29	NA	NA	NA	NA	NA	NA	NA	NA	NA	NA	NA	NA	NA	524.59	554.13	5.08	621.48	539.95	6	371	420.62	0.84	311.92	434.8	0.77
SPAC17H9.05	ebp2	2012932	2013933	1.002	+	1	0	671.92	711.45	6.36	810.26	703.54	7.64	451.57	585.96	0.99	410.07	610.66	0.96	NA	NA	NA	NA	NA	NA	NA	NA	NA	NA	NA	NA	0	0	NA	0	1.96	NA	0	1.96	NA	0	1.96	NA
SPAC17H9.06c	SPAC17H9.06c	2014206	2016138	1.806	-	1	0	54.85	52.24	0.65	58.51	54.33	0.7	91.41	78.88	0.26	90.89	109.7	0.28	0	5.7	NA	11.39	5.7	0.16	5.7	5.7	0.03	11.39	28.48	0.05	6.15	9.73	0.09	7.68	8.2	0.11	9.22	18.95	0.04	8.71	18.95	0.04
SPAC17H9.07	SPAC17H9.07	2016385	2016941	0.363	+	1	0	273.5	299.26	2.8	315.12	249.72	3.23	269.54	443.94	0.65	216.03	519.25	0.57	10.98	5.49	0.15	5.49	10.98	0.08	10.98	32.94	0.04	0	16.47	NA	1.69	3.39	0.03	3.39	1.69	0.05	1.69	8.47	0.01	1.69	6.77	0.01
SPAC17H9.08	SPAC17H9.08	2018369	2019349	0.981	+	1	0	48.23	90.98	0.57	65.77	83.3	0.78	90.98	161.13	0.26	77.82	172.09	0.24	NA	NA	NA	NA	NA	NA	NA	NA	NA	NA	NA	NA	0.95	0	0.02	0	1.91	NA	0.95	1.91	0.01	0	4.76	NA
SPAC17H9.09c	ras1	2019758	2020488	0.66	-	1	0	202.97	217.27	2.13	222.98	197.26	2.36	181.53	214.41	0.46	151.52	195.83	0.42	0	14.42	NA	43.26	28.84	0.53	14.42	14.42	0.06	14.42	43.26	0.06	11.95	11.95	0.16	7.97	11.95	0.11	3.98	21.25	0.02	7.97	25.23	0.04
SPAC17H9.10c	ddb1	2021224	2024442	3.219	-	1	0	238.28	216.09	2.47	259.11	197.66	2.7	331.14	179.91	0.77	311	156.01	0.77	NA	NA	NA	NA	NA	NA	NA	NA	NA	NA	NA	NA	1.9	4.12	0.03	2.85	6.97	0.04	2.54	6.97	0.01	2.54	8.56	0.01
SPAC17H9.11	gmf1	2025335	2025760	0.426	+	1	0	305.88	360.41	3.1	412.58	315.36	4.13	275.05	215.77	0.66	234.74	203.92	0.61	NA	NA	NA	NA	NA	NA	NA	NA	NA	NA	NA	NA	0	4.23	NA	4.23	0	0.06	0	4.23	NA	0	0	NA
SPAC17H9.12c	SPAC17H9.12c	2026163	2026963	0.801	-	1	0	536.09	580.16	5.18	593.62	597.29	5.75	542.21	701.33	1.16	547.11	662.16	1.22	NA	NA	NA	NA	NA	NA	NA	NA	NA	NA	NA	NA	2.5	2.5	0.04	0	1.25	NA	6.24	8.74	0.03	2.5	12.48	0.01
SPNCRNA.788	SPNCRNA.788	2026716	2027164	0.449	+	1	0	0	4.37	NA	0	0	NA	6.55	15.28	0.03	2.18	15.28	0.01	NA	NA	NA	NA	NA	NA	NA	NA	NA	NA	NA	NA	187.24	203.01	1.98	246.37	187.24	2.58	208.92	212.86	0.52	187.24	191.18	0.5
SPAC17H9.13c	SPAC17H9.13c	2027344	2028752	1.209	-	1	0	356.24	420.94	3.57	456.97	423.39	4.53	682.18	673.17	1.4	617.48	672.35	1.35	26.93	53.87	0.34	48.48	37.71	0.59	43.09	59.25	0.14	80.8	43.09	0.25	0	0	NA	0.7	0.7	0.01	0.7	0	0	0	0.7	NA
SPAC17H9.14c	SPAC17H9.14c	2029229	2030308	1.08	-	1	0	1670.48	1806.99	14.61	2001.72	1820.35	17.41	1722.03	2140.13	3.03	1684.8	2317.68	3.1	NA	NA	NA	NA	NA	NA	NA	NA	NA	NA	NA	NA	0.91	0	0.02	0	0	NA	4.54	0	0.02	0.91	0.91	0.01
SPNCRNA.184	SPNCRNA.184	2030502	2030865	0.364	+	1	0	2.48	0	0.04	2.48	0	0.04	4.95	12.38	0.02	2.48	9.9	0.01	NA	NA	NA	NA	NA	NA	NA	NA	NA	NA	NA	NA	0	0	NA	0	0	NA	0	0	NA	0	5.09	NA
SPAC17H9.16	tom22	2031213	2031708	0.435	+	1	0	396.55	475.1	3.93	565.13	465.52	5.5	308.43	224.14	0.72	260.54	155.17	0.66	100.1	57.2	1.12	57.2	57.2	0.68	100.1	85.8	0.28	42.9	71.5	0.15	1.92	1.92	0.03	0	0	NA	1.92	1.92	0.01	0	0	NA
SPAC17H9.17c	mdm10	2032009	2033228	1.113	-	1	0	58.23	78.2	0.68	79.03	61.56	0.92	76.54	137.27	0.23	70.71	123.96	0.22	0	13.15	NA	6.58	13.15	0.1	0	0	NA	0	0	NA	10.69	9.8	0.15	3.56	8.02	0.05	24.06	14.26	0.09	11.58	16.04	0.05
SPAC17H9.18c	SPAC17H9.18c	2033638	2033955	0.318	-	1	0	12.45	31.14	0.17	37.36	24.91	0.46	28.02	65.38	0.1	28.02	143.22	0.1	NA	NA	NA	NA	NA	NA	NA	NA	NA	NA	NA	NA	0	0	NA	0	2.86	NA	0	0	NA	0	0	NA
SPAC17H9.19c	cdt2	2034178	2035650	1.473	-	1	0	270.88	218.6	2.78	312.29	193.48	3.2	266.12	100.48	0.64	284.45	86.22	0.71	NA	NA	NA	NA	NA	NA	NA	NA	NA	NA	NA	NA	11.54	14.26	0.16	13.58	12.9	0.18	40.73	54.31	0.13	37.34	41.41	0.13
SPAC17H9.20	psc3	2036403	2039520	2.889	+	1	0	93.11	72.69	1.05	97.61	74.42	1.11	124.61	88.96	0.34	126.34	96.92	0.36	19.19	26.87	0.25	42.22	15.35	0.52	53.74	15.35	0.17	53.74	26.87	0.18	0	0.34	NA	0	0.34	NA	0.68	0	0	0.68	0	0
SPAC607.02c	SPAC607.02c	2039615	2040404	0.696	-	1	0	196.27	182.16	2.07	245.02	193.71	2.57	138.55	270.68	0.37	118.02	295.05	0.34	70.64	0	0.81	31.4	54.95	0.4	15.7	47.1	0.06	23.55	23.55	0.09	3.87	2.58	0.06	7.75	2.58	0.11	2.58	2.58	0.01	5.17	3.87	0.03
SPAC607.03c	snu13	2040936	2041463	0.378	-	1	0	1477.61	2159.42	13.06	1980.9	2249.75	17.24	946.36	1826.04	1.84	813.01	1929.28	1.69	251.79	73.1	2.6	251.79	89.34	2.63	203.05	154.32	0.51	105.59	81.22	0.31	0	0	NA	0	0	NA	0	0	NA	0	0	NA
SPNCRNA.185	SPNCRNA.185	2041681	2041861	0.181	+	1	0	0	0	NA	0	4.35	NA	0	0	NA	0	0	NA	NA	NA	NA	NA	NA	NA	NA	NA	NA	NA	NA	NA	4.85	0	0.07	0	0	NA	0	0	NA	0	0	NA
SPNCRNA.789	SPNCRNA.789	2042356	2043361	1.006	-	1	0	11.27	17.42	0.15	14.35	8.2	0.19	79.93	125.02	0.23	70.71	126.05	0.22	NA	NA	NA	NA	NA	NA	NA	NA	NA	NA	NA	NA	164.64	286.82	1.76	178.1	257.83	1.92	73.52	125.29	0.22	63.16	166.71	0.2
SPAC607.04	SPAC607.04	2042490	2043296	0.807	+	1	0	199.78	341.4	2.1	213.69	312.32	2.27	88.51	153	0.26	77.13	201.05	0.24	NA	NA	NA	NA	NA	NA	NA	NA	NA	NA	NA	NA	11.04	19.63	0.15	13.5	8.59	0.18	87.11	105.51	0.25	80.97	117.78	0.25
SPAC607.05	rpn9	2043842	2045041	1.146	+	1	0	489.49	633.26	4.77	625.78	626.61	6.04	458.74	555.14	1.01	452.92	618.3	1.04	0	72.15	NA	108.23	108.23	1.22	54.11	90.19	0.17	144.3	72.15	0.41	0	0	NA	0.8	0	0.01	0	0.8	NA	0	1.6	NA
SPAC607.06c	SPAC607.06c	2045210	2047144	1.839	-	1	0	119.85	133.72	1.32	133.17	164.8	1.47	180.33	167.02	0.46	170.35	177	0.46	0	21.51	NA	10.75	10.75	0.15	21.51	0	0.08	0	32.26	NA	3.23	3.77	0.05	1.08	4.84	0.02	7.54	13.46	0.03	3.77	13.46	0.02
SPAC607.07c	SPAC607.07c	2047699	2048130	0.432	-	1	0	750.63	930.42	7.04	948.4	840.52	8.81	1020.32	1042.79	1.96	1031.55	1060.77	2.06	NA	NA	NA	NA	NA	NA	NA	NA	NA	NA	NA	NA	0	0	NA	0	0	NA	0	0	NA	0	0	NA
SPAC607.08c	SPAC607.08c	2048421	2050160	1.74	-	1	0	192.59	141.84	2.03	248.23	140.01	2.6	601	127.17	1.26	652.36	103.94	1.41	NA	NA	NA	NA	NA	NA	NA	NA	NA	NA	NA	NA	7.55	8.13	0.11	6.97	5.22	0.1	0	0.58	NA	0.58	1.16	0
SPAC607.09c	btn1	2050462	2051652	1.191	-	1	0	86.48	50.38	0.98	113.35	56.26	1.27	202.35	36.94	0.51	233.42	26.87	0.6	NA	NA	NA	NA	NA	NA	NA	NA	NA	NA	NA	NA	1.61	3.23	0.03	0	4.84	NA	3.23	8.88	0.02	6.46	7.27	0.03
SPNCRNA.186	SPNCRNA.186	2052650	2053768	1.119	+	1	0	40.96	22.34	0.5	46.54	26.06	0.57	42.82	8.38	0.14	13.03	9.31	0.06	NA	NA	NA	NA	NA	NA	NA	NA	NA	NA	NA	NA	0	0	NA	0	0	NA	0	0	NA	0	0	NA
SPAC607.10	spo3	2053945	2057031	3.087	+	1	0	93.35	84.64	1.05	110.42	80.46	1.24	91.26	51.9	0.26	77.68	54.34	0.24	NA	NA	NA	NA	NA	NA	NA	NA	NA	NA	NA	NA	0	0.34	NA	0	0.68	NA	0	0.34	NA	1.36	0.68	0.01
SPNCRNA.790	SPNCRNA.790	2055972	2056968	0.997	-	1	0	0	0	NA	0	2.05	NA	0	1.02	NA	2.05	2.05	0.01	NA	NA	NA	NA	NA	NA	NA	NA	NA	NA	NA	NA	145.7	144.64	1.58	158.37	137.25	1.73	126.7	125.64	0.34	104.52	129.86	0.31
SPAC732.01	vma11	2057608	2058559	0.489	+	1	0	403.54	410.36	4	414.45	508.52	4.15	610.77	661.21	1.28	572.6	567.14	1.27	43.66	55.15	0.53	68.94	57.45	0.81	130.99	94.22	0.35	105.71	71.24	0.31	0	2.95	NA	0	0.98	NA	0.98	0.98	0.01	0.98	3.93	0.01
SPAC732.02c	SPAC732.02c	2059251	2060477	1.227	-	1	0	218.76	289.11	2.29	265.09	287.39	2.76	356.02	362.03	0.81	345.73	309.7	0.84	NA	NA	NA	NA	NA	NA	NA	NA	NA	NA	NA	NA	0	0.78	NA	0	0.78	NA	0	0.78	NA	0	0.78	NA
SPAC3C7.01c	SPAC3C7.01c	2061806	2063641	1.836	-	1	0	272.89	326.24	2.8	312.35	324.02	3.21	269	183.96	0.64	284.56	163.95	0.71	NA	NA	NA	NA	NA	NA	NA	NA	NA	NA	NA	NA	0	0	NA	0	0	NA	0	0	NA	0	0.57	NA
SPAC3C7.02c	SPAC3C7.02c	2064853	2066004	1.152	-	1	0	112.68	90.14	1.25	102.66	94.32	1.16	2508.18	998.26	4.15	2823.68	1197.75	4.75	NA	NA	NA	NA	NA	NA	NA	NA	NA	NA	NA	NA	0.86	0.86	0.01	2.58	1.72	0.04	0.86	0	0.01	0	0.86	NA
SPNCRNA.791	SPNCRNA.791	2066217	2067343	1.127	+	1	0	0	0	NA	0	0.94	NA	51.92	97.23	0.16	38.7	149.14	0.14	NA	NA	NA	NA	NA	NA	NA	NA	NA	NA	NA	NA	32.69	46.7	0.4	68.18	28.02	0.8	99.01	45.77	0.28	99.01	72.85	0.3
SPAC3C7.03c	rhp55	2066668	2067764	1.053	-	1	0	75.78	73.86	0.87	109.36	54.68	1.23	114.15	34.53	0.32	93.05	57.56	0.28	60.81	45.61	0.71	76.01	106.42	0.88	106.42	30.4	0.3	45.61	45.61	0.16	0	0	NA	0	0	NA	113.04	234.28	0.31	105.74	298.09	0.31
SPAC3C7.04	SPAC3C7.04	2068764	2071115	2.352	+	1	0	296.32	206.95	3.01	308.47	192.19	3.17	388.29	146.64	0.88	404.78	121.48	0.95	NA	NA	NA	NA	NA	NA	NA	NA	NA	NA	NA	NA	0	0	NA	0	0	NA	3.07	2.19	0.02	0.44	0.44	0
SPAC3C7.05c	mug191	2071904	2073232	1.329	-	1	0	144.15	148.9	1.56	139.4	165.54	1.54	1048.67	1180.15	2	1166.69	1679.14	2.29	NA	NA	NA	NA	NA	NA	NA	NA	NA	NA	NA	NA	0	0	NA	0.77	0.77	0.01	1.54	5.37	0.01	4.61	3.07	0.02
SPAC3C7.06c	pit1	2074294	2076246	1.953	-	1	0	80.54	17.07	0.92	106.14	19.73	1.2	152.54	42.14	0.4	152.54	33.07	0.42	NA	NA	NA	NA	NA	NA	NA	NA	NA	NA	NA	NA	0	0.51	NA	0.51	0.51	0.01	5.58	11.15	0.03	7.1	6.08	0.03
SPAC3C7.07c	SPAC3C7.07c	2077280	2078730	1.176	-	1	0	116.08	159.27	1.28	118.78	139.02	1.33	154.55	169.39	0.41	187.61	165.34	0.5	13.61	24.5	0.18	8.17	10.89	0.12	21.78	16.33	0.08	21.78	19.05	0.08	0	0.7	NA	0	0.7	NA	11.96	21.8	0.05	7.74	27.43	0.04
SPAC3C7.08c	elf1	2079274	2082447	3.174	-	1	0	794.28	666.27	7.41	857.63	602.59	8.04	768.75	446.06	1.55	686.83	444.4	1.47	NA	NA	NA	NA	NA	NA	NA	NA	NA	NA	NA	NA	0	0.65	NA	0	0.32	NA	1.95	0.32	0.01	0.32	0	0
SPAC3C7.09	set8	2083519	2084808	1.29	+	1	0	33.33	36.43	0.41	37.98	41.86	0.47	40.31	43.41	0.13	44.96	55.81	0.15	NA	NA	NA	NA	NA	NA	NA	NA	NA	NA	NA	NA	1.55	0	0.02	0.78	3.1	0.01	1.55	10.08	0.01	3.1	9.3	0.02
SPAC3C7.10	pex13	2085248	2086114	0.867	+	1	0	177.62	190.31	1.89	237.6	236.45	2.5	198.39	145.33	0.5	181.08	196.08	0.49	NA	NA	NA	NA	NA	NA	NA	NA	NA	NA	NA	NA	6.01	7.21	0.09	6.01	6.01	0.09	10.81	13.22	0.04	4.81	25.23	0.02
SPAC3C7.11c	cnx1	2086615	2088297	1.683	-	1	0	4194.16	3760.47	33.84	5072.56	3435.2	40.6	2656.03	2350.37	4.35	2417.75	2502.89	4.18	NA	NA	NA	NA	NA	NA	NA	NA	NA	NA	NA	NA	0.59	0	0.01	0.59	0	0.01	1.78	0	0.01	1.19	0.59	0.01
SPAC3C7.12	tip1	2089787	2091172	1.386	+	1	0	292.14	321.85	2.98	374.19	340.94	3.78	285.06	342.36	0.68	248.28	369.24	0.63	NA	NA	NA	NA	NA	NA	NA	NA	NA	NA	NA	NA	23.81	34.63	0.3	31.02	27.42	0.39	84.42	85.14	0.25	69.26	95.24	0.22
SPAC3C7.13c	SPAC3C7.13c	2091521	2092942	1.422	-	1	0	114	125.1	1.26	156.19	115.48	1.7	377.53	347.92	0.86	381.97	389.37	0.91	NA	NA	NA	NA	NA	NA	NA	NA	NA	NA	NA	NA	18.7	14.21	0.24	14.21	17.95	0.19	4.49	5.24	0.02	2.99	8.23	0.02
SPNCRNA.792	SPNCRNA.792	2093221	2093941	0.721	-	1	0	82.39	57.68	0.94	89.26	89.26	1.02	170.28	94.75	0.44	197.75	81.02	0.53	NA	NA	NA	NA	NA	NA	NA	NA	NA	NA	NA	NA	2.75	4.12	0.04	0	1.37	NA	19.23	15.11	0.07	9.61	10.99	0.04
SPNCRNA.793	SPNCRNA.793	2093398	2095721	2.324	+	1	0	13.89	16.58	0.18	7.17	12.55	0.1	23.31	31.82	0.08	23.31	35.86	0.09	NA	NA	NA	NA	NA	NA	NA	NA	NA	NA	NA	NA	707.54	719.52	6.67	892.52	756.34	8.34	1257.16	1580.99	2.33	1293.98	1859.13	2.49
SPAC3C7.14c	obr1	2094283	2094891	0.609	-	1	0	2338.19	2517.79	19.86	3005.27	2574.23	25.2	4130.75	5331.49	6.29	4211.14	6330.39	6.61	NA	NA	NA	NA	NA	NA	NA	NA	NA	NA	NA	NA	12.05	10.55	0.16	3.01	9.04	0.05	21.09	6.03	0.08	22.6	22.6	0.09
SPNCRNA.794	SPNCRNA.794	2094999	2095865	0.867	-	1	0	19.43	19.43	0.25	29.14	14.57	0.37	31.57	31.57	0.11	29.14	38.85	0.11	NA	NA	NA	NA	NA	NA	NA	NA	NA	NA	NA	NA	23.75	29.4	0.3	13.57	19.22	0.18	24.88	62.19	0.09	32.79	62.19	0.12
SPAC25A8.03c	SPAC25A8.03c	2096382	2097785	1.404	-	1	0	78.64	120.93	0.9	106.1	98.68	1.2	66.77	117.22	0.2	61.58	112.77	0.2	NA	NA	NA	NA	NA	NA	NA	NA	NA	NA	NA	NA	0.75	0.75	0.01	0	0	NA	1.5	2.25	0.01	3	2.25	0.02
SPAC25A8.01c	fft3	2098281	2101049	2.769	-	1	0	505.23	333.87	4.91	563.45	287.44	5.49	495.65	239.16	1.07	473.91	241.74	1.08	NA	NA	NA	NA	NA	NA	NA	NA	NA	NA	NA	NA	0.76	0.38	0.01	1.14	0	0.02	0	1.14	NA	0	0.76	NA
SPAC25A8.02	SPAC25A8.02	2102782	2103954	1.173	+	1	0	167.72	173.28	1.79	181.62	151.97	1.96	349.35	267.8	0.8	404.02	266.87	0.95	NA	NA	NA	NA	NA	NA	NA	NA	NA	NA	NA	NA	1.76	0	0.03	0	0	NA	0	0	NA	0	0	NA
SPAC631.01c	acp2	2104197	2105249	0.807	-	1	0	894.35	933.14	8.26	1039.81	901.89	9.59	817.84	923.44	1.63	733.8	899.74	1.56	60.87	60.87	0.71	100	121.74	1.14	69.57	78.26	0.21	95.65	69.57	0.29	0	0	NA	0.94	0.94	0.02	0.94	1.88	0.01	0.94	0.94	0.01
SPAC631.02	SPAC631.02	2107940	2110123	2.184	+	1	0	702.72	371.12	6.63	818.39	348.95	7.71	1335.55	280.99	2.45	1323.98	206.28	2.54	NA	NA	NA	NA	NA	NA	NA	NA	NA	NA	NA	NA	0	0.47	NA	0	0	NA	0	0	NA	0.47	0	0
SPAC20H4.01	utp5	2111433	2113433	2.001	+	1	0	365.8	382.8	3.65	368.37	379.71	3.72	401.35	272.03	0.9	357.04	252.45	0.86	NA	NA	NA	NA	NA	NA	NA	NA	NA	NA	NA	NA	15.78	18.41	0.21	12.1	18.94	0.17	35.77	43.66	0.12	28.41	41.03	0.11
SPNCRNA.795	SPNCRNA.795	2112071	2114599	2.529	-	1	0	12.76	15.31	0.17	11.05	15.31	0.15	29.76	35.29	0.1	23.38	34.01	0.09	NA	NA	NA	NA	NA	NA	NA	NA	NA	NA	NA	NA	324.89	345.27	3.28	357.91	335.49	3.63	396.64	348.94	0.89	351.8	346.5	0.85
SPAC20H4.02	dsc3	2114011	2114763	0.753	+	1	0	246.03	292.16	2.54	338.3	292.16	3.45	420.77	521.42	0.94	387.22	573.15	0.92	NA	NA	NA	NA	NA	NA	NA	NA	NA	NA	NA	NA	0	1.34	NA	2.68	1.34	0.04	1.34	1.34	0.01	1.34	1.34	0.01
SPAC20H4.03c	tfs1	2115156	2116381	0.882	-	1	0	251.53	342.04	2.6	302.03	372.53	3.11	290.59	329.66	0.69	269.63	318.22	0.68	15.27	27.49	0.2	18.33	33.6	0.24	61.09	54.99	0.19	73.31	54.99	0.23	0	0	NA	0	0	NA	0	1.63	NA	0	0	NA
SPAC20H4.04	fml2	2116869	2119220	2.352	+	1	0	75.06	104.99	0.86	97.18	94.58	1.11	136.66	104.12	0.37	138.83	100.65	0.39	NA	NA	NA	NA	NA	NA	NA	NA	NA	NA	NA	NA	0.46	0.91	0.01	1.37	1.83	0.02	4.57	4.57	0.02	1.37	4.11	0.01
SPAC20H4.05c	SPAC20H4.05c	2119362	2120284	0.687	-	1	0	111.89	142.3	1.24	133.61	135.78	1.48	105.37	185.75	0.3	67.35	240.07	0.22	19.17	0	0.25	30.68	19.17	0.39	7.67	30.68	0.03	23.01	42.18	0.09	6.37	7.44	0.09	10.62	14.87	0.15	36.11	74.35	0.12	29.74	69.04	0.11
SPAC20H4.06c	SPAC20H4.06c	2120604	2122208	1.605	-	1	0	81.32	89.85	0.93	96.41	68.21	1.1	103.62	100.34	0.29	118.05	102.97	0.34	NA	NA	NA	NA	NA	NA	NA	NA	NA	NA	NA	NA	0.62	1.25	0.01	0.62	0.62	0.01	1.25	1.25	0.01	0	0	NA
SPAC20H4.07	rhp57	2123290	2124449	1.065	+	1	0	83.27	127.56	0.95	106.3	119.59	1.2	120.47	220.57	0.33	155.9	233.86	0.43	12.13	24.26	0.16	48.51	24.26	0.59	36.39	24.26	0.12	157.67	48.51	0.44	9.58	14.8	0.13	6.1	11.32	0.09	9.58	31.35	0.04	13.06	31.35	0.06
SPNCRNA.796	SPNCRNA.796	2123296	2125833	2.538	-	1	0	9.53	15.15	0.13	11.26	15.59	0.16	10.39	25.11	0.04	11.26	26.84	0.05	NA	NA	NA	NA	NA	NA	NA	NA	NA	NA	NA	NA	77.16	131.34	0.88	108.76	121.9	1.23	73.47	120.26	0.22	81.26	140.37	0.25
SPAC20H4.08	SPAC20H4.08	2124992	2125804	0.813	+	1	0	137.71	232.63	1.5	203.22	207.23	2.17	57.49	74.87	0.18	53.48	112.31	0.18	NA	NA	NA	NA	NA	NA	NA	NA	NA	NA	NA	NA	11.41	20.29	0.15	22.82	25.36	0.3	15.22	19.02	0.06	12.68	21.56	0.05
SPAC20H4.09	SPAC20H4.09	2126067	2128359	1.944	+	1	0	98	93.12	1.1	104.65	94.46	1.18	144.57	134.81	0.38	154.32	148.11	0.43	24.5	6.68	0.31	17.82	22.27	0.24	44.55	17.82	0.14	35.64	33.41	0.13	7.64	11.69	0.11	7.64	5.84	0.11	18.43	42.71	0.07	22.03	43.16	0.09
SPNCRNA.797	SPNCRNA.797	2127199	2128488	1.29	-	1	0	13.59	20.78	0.18	13.59	10.39	0.18	32.77	75.12	0.11	39.16	76.72	0.14	NA	NA	NA	NA	NA	NA	NA	NA	NA	NA	NA	NA	54.12	49.73	0.64	47.54	49.73	0.58	73.13	98	0.22	70.21	127.25	0.22
SPAC20H4.10	ufd2	2128463	2131623	3.033	+	1	0	212.14	199.49	2.22	246.78	186.5	2.59	400.31	211.48	0.9	370.67	186.83	0.88	49.34	61.68	0.59	55.51	30.84	0.66	98.68	92.51	0.28	67.84	55.51	0.22	0.32	0.97	0.01	1.61	0.65	0.03	1.61	2.26	0.01	2.26	2.91	0.01
SPAC20H4.11c	rho5	2131895	2132615	0.603	-	1	0	41.06	45.8	0.5	69.49	45.8	0.82	429.6	276.4	0.95	500.67	322.2	1.13	0	0	NA	0	0	NA	41.67	20.83	0.14	41.67	20.83	0.14	13.73	19.23	0.18	15.11	20.6	0.2	9.61	16.48	0.04	9.61	12.36	0.04
SPAC23C11.01	SPAC23C11.01	2133439	2135021	1.326	+	1	0	113.47	120.52	1.26	143.08	124.75	1.57	234	162.81	0.57	214.97	139.55	0.56	29.89	11.21	0.37	3.74	7.47	0.06	22.42	3.74	0.08	37.36	11.21	0.13	0.67	1.34	0.01	0.67	0	0.01	1.34	1.34	0.01	0	6.05	NA
SPAC23C11.02c	rps23	2135357	2135788	0.432	-	1	2	8839	9612.1	66.83	9457.03	9773.91	71.6	4577.94	7850.14	6.85	3676.73	7308.52	5.91	NA	NA	NA	NA	NA	NA	NA	NA	NA	NA	NA	NA	7.16	4.77	0.1	7.16	0	0.1	21.48	7.16	0.08	16.7	9.55	0.07
SPAC23C11.03	SPAC23C11.03	2136145	2137941	1.797	+	1	0	536.95	602.66	5.19	603.25	514.45	5.84	512.08	550.56	1.1	481.3	520.37	1.1	NA	NA	NA	NA	NA	NA	NA	NA	NA	NA	NA	NA	55.65	49.97	0.66	61.89	42.02	0.73	165.24	113	0.43	161.27	107.89	0.44
SPAC23C11.04c	pnk1	2138064	2139438	1.227	-	1	0	59.07	41.87	0.69	79.26	49.35	0.92	124.12	44.86	0.34	138.32	36.64	0.39	59.03	29.52	0.69	59.03	23.61	0.7	59.03	35.42	0.18	94.45	41.32	0.29	4.64	4.64	0.07	3.09	3.09	0.05	0	1.55	NA	0.77	1.55	0.01
SPAC23C11.05	SPAC23C11.05	2140529	2141398	0.87	+	1	0	9940.75	10214.5	74.39	11394.7	10180.1	84.85	6610.97	7066	9.31	5234.03	6637.04	7.92	NA	NA	NA	NA	NA	NA	NA	NA	NA	NA	NA	NA	0	0	NA	0	0	NA	0	0	NA	0	0	NA
SPNCRNA.798	SPNCRNA.798	2141671	2143567	1.897	+	1	0	51.58	51.58	0.61	64.05	60.65	0.76	17	26.07	0.06	14.74	20.97	0.06	NA	NA	NA	NA	NA	NA	NA	NA	NA	NA	NA	NA	97.11	98.22	1.09	80.46	65.48	0.93	594.85	325.17	1.25	574.31	326.28	1.27
SPAC23C11.06c	SPAC23C11.06c	2141684	2143291	1.608	-	1	0	82.25	98.97	0.94	78.91	72.89	0.92	611.86	362.44	1.28	571.74	355.75	1.27	NA	NA	NA	NA	NA	NA	NA	NA	NA	NA	NA	NA	50.01	49.37	0.59	60.91	60.91	0.72	17.31	25.64	0.07	15.39	16.03	0.06
SPAC23C11.07	SPAC23C11.07	2144894	2145226	0.333	+	1	0	8.04	5.36	0.11	2.68	8.04	0.04	0	0	NA	2.68	2.68	0.01	NA	NA	NA	NA	NA	NA	NA	NA	NA	NA	NA	NA	0	2.76	NA	2.76	0	0.04	0	8.27	NA	0	2.76	NA
SPAC23C11.08	php3	2145681	2146388	0.351	+	1	0	266.84	268.85	2.74	238.75	264.84	2.51	256.81	212.67	0.62	230.73	232.74	0.6	23.81	40.81	0.3	37.41	34.01	0.46	81.62	23.81	0.24	61.22	40.81	0.2	0	0	NA	0	0	NA	4.15	1.38	0.02	1.38	6.92	0.01
SPNCRNA.799	SPNCRNA.799	2146730	2148425	1.696	-	1	0	4.49	3.2	0.07	5.13	1.92	0.08	3.85	7.69	0.02	2.56	8.97	0.01	NA	NA	NA	NA	NA	NA	NA	NA	NA	NA	NA	NA	728	453.05	6.85	872.4	426.57	8.17	742.44	200.35	1.5	660.02	138.38	1.43
SPAC23C11.09	ala1	2147202	2150081	2.88	+	1	0	927.16	698.51	8.54	1075.28	651.97	9.88	880.98	487.59	1.73	810.8	438.46	1.69	NA	NA	NA	NA	NA	NA	NA	NA	NA	NA	NA	NA	3.65	2.19	0.05	6.58	1.83	0.1	4.02	2.56	0.02	3.29	1.83	0.02
SPAC23C11.10	SPAC23C11.10	2150624	2151601	0.798	+	1	0	37.37	51.66	0.46	32.98	35.18	0.41	67.05	89.04	0.2	75.85	98.93	0.24	14.38	9.58	0.19	19.17	14.38	0.25	14.38	23.96	0.06	23.96	28.75	0.09	0	0	NA	0.97	0.97	0.02	5.84	14.61	0.03	1.95	14.61	0.01
SPAC23C11.11	cka1	2152154	2153524	0.999	+	1	0	1120.78	1149.01	10.15	1220.02	1102.81	11.09	1422.79	642.52	2.59	1376.59	581.78	2.62	161.48	131.58	1.73	173.44	113.64	1.88	212.32	74.76	0.53	137.56	68.78	0.39	0	0	NA	0	0	NA	0	0	NA	0	0	NA
SPNCRNA.800	SPNCRNA.800	2153887	2154511	0.625	-	1	0	16.33	13.06	0.21	11.43	14.69	0.16	42.45	86.53	0.14	32.65	70.2	0.12	NA	NA	NA	NA	NA	NA	NA	NA	NA	NA	NA	NA	16.92	38.46	0.22	16.92	18.46	0.23	24.62	63.08	0.09	24.62	89.23	0.09
SPAC23C11.12	hcn1	2154795	2155037	0.243	+	1	0	105.61	101.97	1.18	98.33	112.9	1.12	233.07	338.69	0.57	160.24	284.06	0.44	NA	NA	NA	NA	NA	NA	NA	NA	NA	NA	NA	NA	0	6.8	NA	0	0	NA	0	0	NA	0	6.8	NA
SPAC23C11.13c	hpt1	2155562	2156456	0.621	-	1	0	513.02	671.2	4.97	602.8	666.92	5.83	842.2	976.16	1.67	887.81	933.41	1.82	39.02	5.57	0.47	55.74	16.72	0.67	105.91	83.61	0.3	128.21	89.19	0.37	14.24	9.86	0.19	4.38	6.57	0.07	59.15	106.25	0.18	56.96	93.11	0.19
SPNCRNA.187	SPNCRNA.187	2157794	2158195	0.402	+	1	0	0	0	NA	0	0	NA	0	0	NA	2.46	2.46	0.01	NA	NA	NA	NA	NA	NA	NA	NA	NA	NA	NA	NA	0	0	NA	4.15	2.07	0.06	0	0	NA	0	0	NA
SPAC23C11.14	zhf1	2158812	2159975	1.164	+	1	0	839.35	738.83	7.8	845.36	657.22	7.94	528.35	589.35	1.13	509.45	525.77	1.15	NA	NA	NA	NA	NA	NA	NA	NA	NA	NA	NA	NA	0	1.68	NA	0	0	NA	21.9	17.69	0.08	10.95	37.9	0.05
SPAC23C11.15	pst2	2160572	2163923	3.228	+	1	0	207.05	184.93	2.17	252.26	179.87	2.64	435.29	195.99	0.96	399.57	186.82	0.94	39.72	19.86	0.48	39.72	13.24	0.49	99.31	19.86	0.28	105.93	13.24	0.31	1.27	1.59	0.02	1.9	1.9	0.03	0.63	2.22	0	0.63	0.95	0
SPAC23C11.16	plo1	2164240	2166291	2.052	+	1	0	138.42	122.35	1.5	170.57	145.16	1.85	294.47	89.69	0.7	283.58	78.28	0.71	NA	NA	NA	NA	NA	NA	NA	NA	NA	NA	NA	NA	0.51	1.54	0.01	2.05	1.03	0.03	3.08	4.62	0.02	1.54	2.05	0.01
SPAC23C11.17	mdm28	2167170	2168683	1.458	+	1	0	605.51	563.25	5.79	701.11	524.45	6.69	833.44	401.82	1.66	764.85	354.02	1.61	37.08	0	0.45	37.08	18.54	0.46	315.16	0	0.74	185.39	0	0.5	3.24	7.12	0.05	2.59	3.24	0.04	10.36	7.12	0.04	5.18	11.66	0.03
SPAC13F5.01c	msh1	2169185	2172095	2.826	-	1	0	125.69	81.46	1.38	136.38	86.25	1.51	159.24	108.37	0.42	144.86	97.31	0.41	8.39	8.39	0.12	41.93	0	0.51	33.54	41.93	0.11	41.93	33.54	0.15	0.37	1.12	0.01	0.37	1.12	0.01	1.49	1.12	0.01	0.75	1.49	0.01
SPAC13F5.02c	ptr6	2172530	2173752	1.182	-	1	0	394.28	273.76	3.91	476.49	308.88	4.71	677.62	555.5	1.39	613.77	571.47	1.34	380.55	190.27	3.79	634.25	253.7	6.11	739.96	211.42	1.5	782.24	528.54	1.64	0.78	0.78	0.01	1.56	3.89	0.03	12.46	14.8	0.05	17.91	13.24	0.07
LTR.2173899.1	LTR.2173899.1	2173899	2174235	0.337	-	1	0	0	0	NA	0	0	NA	0	0	NA	0	0	NA	NA	NA	NA	NA	NA	NA	NA	NA	NA	NA	NA	NA	0	0	NA	0	2.47	NA	2.47	4.95	0.01	0	4.95	NA
SPAC13F5.03c	gld1	2175008	2176360	1.353	-	1	0	154.04	15.56	1.66	199.95	12.45	2.13	450.46	91.03	0.99	539.15	103.47	1.21	NA	NA	NA	NA	NA	NA	NA	NA	NA	NA	NA	NA	0	0	NA	0.7	0.7	0.01	0	0	NA	0	0	NA
SPNCRNA.801	SPNCRNA.801	2176803	2179225	2.423	+	1	0	7.58	10.11	0.11	12.21	8	0.17	7.16	7.58	0.03	12.21	8.42	0.05	NA	NA	NA	NA	NA	NA	NA	NA	NA	NA	NA	NA	73.24	2.02	0.84	73.64	1.21	0.86	143.64	8.09	0.38	116.93	3.64	0.34
SPAC13F5.04c	SPAC13F5.04c	2177582	2179482	1.17	-	1	0	139.93	3.03	1.52	136.15	2.27	1.5	260.95	11.35	0.63	241.28	8.32	0.62	13.38	0	0.18	22.93	0	0.3	59.24	9.56	0.18	55.42	7.64	0.18	9.28	11.86	0.13	14.96	9.8	0.2	8.77	9.28	0.04	15.47	10.31	0.06
SPAC13F5.05	SPAC13F5.05	2180072	2181163	1.092	+	1	0	72.5	74.4	0.83	116.38	64.87	1.3	30.53	16.22	0.11	31.48	14.31	0.11	NA	NA	NA	NA	NA	NA	NA	NA	NA	NA	NA	NA	0	0	NA	0.86	0	0.01	0.86	0.86	0.01	0.86	1.73	0.01
SPAC13F5.06c	sec10	2181567	2184376	2.436	-	1	0	67.25	66.07	0.78	84.45	68.42	0.97	121.59	66.07	0.33	104.39	74.67	0.31	2.88	0	0.04	5.75	5.75	0.08	23.01	2.88	0.08	8.63	5.75	0.04	0	0.73	NA	0.37	0	0.01	0.73	2.2	0	0.73	1.47	0.01
SPNCRNA.802	SPNCRNA.802	2184495	2185764	1.27	+	1	0	9.54	10.34	0.13	7.95	7.16	0.11	10.34	24.66	0.04	6.36	35.79	0.03	NA	NA	NA	NA	NA	NA	NA	NA	NA	NA	NA	NA	3.09	6.95	0.05	5.4	3.86	0.08	87.23	174.46	0.25	83.37	171.38	0.26
SPAC13F5.07c	SPAC13F5.07c	2184865	2185551	0.498	-	1	0	4.94	8.23	0.07	11.52	13.17	0.16	194.22	309.43	0.49	200.8	314.37	0.53	7.17	0	0.1	7.17	0	0.1	50.2	129.1	0.16	43.03	107.58	0.15	11.64	14.56	0.16	14.56	13.1	0.2	17.47	42.21	0.07	8.73	58.22	0.04
LTR.2186786.1	LTR.2186786.1	2186786	2187129	0.344	+	1	0	0	0	NA	0	0	NA	0	0	NA	0	0	NA	NA	NA	NA	NA	NA	NA	NA	NA	NA	NA	NA	NA	0	0	NA	0	0	NA	0	0	NA	0	0	NA
SPAC1783.01	SPAC1783.01	2187554	2189305	1.752	+	1	0	228.89	186.38	2.38	273.74	151.43	2.84	224.82	131.05	0.56	216.66	144.44	0.57	NA	NA	NA	NA	NA	NA	NA	NA	NA	NA	NA	NA	0	0	NA	1.14	0.57	0.02	2.28	1.71	0.01	0	1.71	NA
SPAC1783.02c	vps66	2189507	2190721	0.903	-	1	0	153.34	131.57	1.65	139.14	111.69	1.53	141.03	247.04	0.38	147.66	219.59	0.41	7.31	10.97	0.1	7.31	18.28	0.1	3.66	21.94	0.02	10.97	18.28	0.05	1.68	3.36	0.03	2.52	2.52	0.04	5.04	2.52	0.02	4.2	10.08	0.02
SPAC1783.03	fta2	2191008	2192063	1.056	+	1	0	89.82	89.82	1.01	101.53	74.2	1.15	61.5	21.48	0.19	84.93	27.34	0.26	NA	NA	NA	NA	NA	NA	NA	NA	NA	NA	NA	NA	0	1.8	NA	0	2.71	NA	1.8	5.41	0.01	4.51	2.71	0.02
SPAC1783.04c	hst4	2192109	2193481	1.248	-	1	0	234.83	289.57	2.44	316.55	244.35	3.24	265.77	300.68	0.64	268.95	273.71	0.68	0	17.9	NA	17.9	17.9	0.24	53.69	8.95	0.17	62.63	17.9	0.2	21.12	27.68	0.27	40.06	31.32	0.49	25.49	29.13	0.09	18.21	34.23	0.07
SPAC1783.05	hrp1	2195017	2199138	4.122	+	1	0	526.5	360.03	5.09	587.4	345.32	5.7	569.85	195.89	1.21	507.65	179.89	1.15	NA	NA	NA	NA	NA	NA	NA	NA	NA	NA	NA	NA	0.51	0.76	0.01	1.01	1.01	0.02	1.26	0	0.01	0.51	0.76	0
SPNCRNA.803	SPNCRNA.803	2196440	2199126	2.687	-	1	0	0.78	0.78	0.01	1.57	1.57	0.03	1.57	0	0.01	0	0.78	NA	NA	NA	NA	NA	NA	NA	NA	NA	NA	NA	NA	NA	608.5	431.25	5.81	670.66	411.68	6.43	633.44	265.5	1.32	576.66	249.77	1.28
SPNCRNA.804	SPNCRNA.804	2199428	2200071	0.644	+	1	0	11.09	15.84	0.15	25.35	9.51	0.33	11.09	14.26	0.05	6.34	9.51	0.03	NA	NA	NA	NA	NA	NA	NA	NA	NA	NA	NA	NA	70.58	63.52	0.81	66.35	94.58	0.78	334.56	482.78	0.77	278.09	591.47	0.7
SPAC1783.06c	atg12	2199448	2199964	0.399	-	1	0	141.42	143.22	1.53	132.47	238.1	1.47	771.57	1032.94	1.55	601.5	1256.71	1.32	7.07	21.2	0.1	56.53	56.53	0.68	197.85	226.12	0.5	148.39	247.31	0.41	13.02	14.88	0.17	24.18	9.3	0.31	11.16	16.74	0.05	7.44	9.3	0.03
SPAC1783.07c	pap1	2200589	2202247	1.659	-	1	0	595.87	612.82	5.7	679.38	553.8	6.5	2205.14	1512.58	3.73	2097.15	1376.33	3.71	NA	NA	NA	NA	NA	NA	NA	NA	NA	NA	NA	NA	0	0	NA	0.63	0	0.01	0.63	0.63	0	0	0	NA
SPAC1783.08c	rpl1502	2203741	2204346	0.606	-	1	1	4092.41	4222.85	33.09	4889.2	4078.26	39.26	2769.13	4369.01	4.5	2241.08	3982.4	3.92	NA	NA	NA	NA	NA	NA	NA	NA	NA	NA	NA	NA	0	0	NA	0	0	NA	0	1.74	NA	0	1.74	NA
SPAC1327.01c	SPAC1327.01c	2205162	2208095	2.934	-	1	0	367.88	223.02	3.67	431.97	220.06	4.31	759.46	157.82	1.53	716.49	132.26	1.53	NA	NA	NA	NA	NA	NA	NA	NA	NA	NA	NA	NA	0	0	NA	0	0	NA	1.07	0.36	0.01	0.71	0.36	0
SPAC18G6.01c	SPAC18G6.01c	2209896	2210675	0.78	-	1	0	93.01	99.3	1.05	110.61	99.3	1.25	236.3	181	0.58	252.64	143.29	0.64	NA	NA	NA	NA	NA	NA	NA	NA	NA	NA	NA	NA	1.3	2.59	0.02	2.59	2.59	0.04	0	0	NA	1.3	0	0.01
SPAC18G6.02c	chp1	2210977	2213859	2.883	-	1	0	72.59	63.65	0.83	85.82	51.85	0.99	128.02	40.05	0.35	124.08	36.12	0.36	NA	NA	NA	NA	NA	NA	NA	NA	NA	NA	NA	NA	0	0	NA	0.36	0	0.01	0.72	0	0	0	0.72	NA
SPATRNAVAL.03	SPATRNAVAL.03	2214733	2214814	0.082	-	1	0	1710.83	0	14.93	2184.59	26.32	18.85	3781.37	8.77	5.84	2877.7	8.77	4.82	NA	NA	NA	NA	NA	NA	NA	NA	NA	NA	NA	NA	0	0	NA	21.39	0	0.28	0	10.7	NA	0	0	NA
SPNCRNA.805	SPNCRNA.805	2215708	2216376	0.669	-	1	0	3.02	0	0.05	1.51	1.51	0.02	3.02	1.51	0.02	3.02	12.08	0.02	NA	NA	NA	NA	NA	NA	NA	NA	NA	NA	NA	NA	947.65	1072.46	8.71	1002.8	1068.11	9.27	1622.48	1204.52	2.88	1365.61	994.09	2.6
SPAC18G6.03	ypt3	2215815	2216757	0.645	+	1	0	1126.35	1482.81	10.2	1355.6	1405.95	12.2	1975.75	1844.56	3.4	1673.62	1682.9	3.08	141.91	106.43	1.54	141.91	118.26	1.56	327.18	311.42	0.76	291.71	228.63	0.73	4.42	0	0.06	2.21	1.1	0.04	2.21	2.21	0.01	4.42	8.84	0.02
SPAC18G6.04c	shm2	2217187	2218799	1.467	-	1	0	496.43	492.72	4.83	620.17	486.06	5.99	757.24	846.89	1.53	718.71	880.98	1.53	27.03	36.04	0.34	99.1	36.04	1.13	63.06	9.01	0.19	45.05	45.05	0.15	0	0.65	NA	1.96	0	0.03	1.31	6.53	0.01	1.96	3.26	0.01
SPAC18G6.05c	SPAC18G6.05c	2219255	2227340	8.013	-	1	0	628.46	256.78	5.99	696.02	246.47	6.65	717.58	154.37	1.46	684.08	150.16	1.47	55.56	13.89	0.65	55.56	0	0.66	27.78	0	0.1	13.89	0	0.06	0.77	0.64	0.01	1.29	0.77	0.02	9.92	5.15	0.04	10.69	4.9	0.05
SPNCRNA.188	SPNCRNA.188	2228049	2228781	0.733	+	1	0	1.32	1.32	0.02	1.32	1.32	0.02	5.3	9.27	0.02	1.32	7.95	0.01	NA	NA	NA	NA	NA	NA	NA	NA	NA	NA	NA	NA	5.15	0	0.07	0	1.29	NA	7.72	14.16	0.03	9.01	27.03	0.04
SPAC18G6.06	SPAC18G6.06	2229015	2229764	0.75	+	1	0	292.78	421.99	2.98	368.38	369.76	3.72	321.65	516.84	0.75	262.54	496.22	0.67	NA	NA	NA	NA	NA	NA	NA	NA	NA	NA	NA	NA	0	0	NA	0	0	NA	0	0	NA	0	0	NA
SPAC18G6.07c	mra1	2230333	2231412	1.08	-	1	0	502.14	512.82	4.88	548.43	496.79	5.35	462.96	365.03	1.01	352.56	297.36	0.85	NA	NA	NA	NA	NA	NA	NA	NA	NA	NA	NA	NA	0	0.97	NA	0	0	NA	0.97	0	0.01	0	1.95	NA
SPAC18G6.09c	SPAC18G6.09c	2233149	2234087	0.939	-	1	0	852.98	22.31	7.91	835.74	23.33	7.86	3563.06	28.4	5.56	3696.94	16.23	5.94	NA	NA	NA	NA	NA	NA	NA	NA	NA	NA	NA	NA	0	0	NA	0	0	NA	0	0	NA	0	0	NA
SPAC18G6.10	heh1	2234598	2236664	2.067	+	1	0	289.77	310.14	2.95	346.8	270.92	3.53	495	430.32	1.07	469.53	435.92	1.08	NA	NA	NA	NA	NA	NA	NA	NA	NA	NA	NA	NA	0.99	0	0.02	0.49	0.99	0.01	4.94	0.49	0.02	1.97	0.49	0.01
SPAC18G6.11c	rrn3	2236996	2238795	1.8	-	1	0	331.63	284.01	3.34	335.03	242.06	3.42	623.02	296.49	1.3	550.45	277.78	1.23	NA	NA	NA	NA	NA	NA	NA	NA	NA	NA	NA	NA	0	0	NA	0	0	NA	0	0	NA	1.15	0	0.01
SPAC18G6.12c	SPAC18G6.12c	2239501	2240430	0.93	-	1	0	55.83	82.71	0.66	66.17	70.31	0.78	150.95	107.53	0.4	136.48	125.1	0.39	NA	NA	NA	NA	NA	NA	NA	NA	NA	NA	NA	NA	4.02	1	0.06	5.02	4.02	0.07	9.04	15.07	0.04	28.14	11.05	0.1
SPNCRNA.806	SPNCRNA.806	2240685	2241430	0.746	-	1	0	8.12	4.06	0.11	5.42	2.71	0.08	4.06	6.77	0.02	5.42	13.54	0.03	NA	NA	NA	NA	NA	NA	NA	NA	NA	NA	NA	NA	34.59	57.66	0.42	54.77	61.98	0.66	136.93	109.54	0.37	121.08	79.28	0.35
SPAC18G6.13	SPAC18G6.13	2241013	2241357	0.345	+	1	0	52.98	68.57	0.63	87.27	65.45	1	205.7	130.9	0.52	165.19	109.09	0.45	NA	NA	NA	NA	NA	NA	NA	NA	NA	NA	NA	NA	11.15	8.36	0.15	11.15	2.79	0.15	0	11.15	NA	8.36	19.51	0.04
SPAC18G6.14c	rps7	2241936	2242523	0.588	-	1	0	17664.6	16610.5	125.71	19506.5	16482.2	138.45	8756.9	12759.9	11.76	7372.29	11160.3	10.51	NA	NA	NA	NA	NA	NA	NA	NA	NA	NA	NA	NA	0	0	NA	0	0	NA	31.56	22.79	0.11	19.29	24.55	0.08
SPAC18G6.15	mal3	2243636	2244622	0.927	+	1	0	718.51	718.51	6.76	769.97	665.06	7.29	449.31	204.86	0.99	386.96	217.73	0.92	72	100.81	0.83	14.4	57.6	0.19	72	28.8	0.21	14.4	14.4	0.06	0	1.07	NA	0	0	NA	1.07	3.2	0.01	0	1.07	NA
SPNCRNA.807	SPNCRNA.807	2245513	2247257	1.745	-	1	0	4.93	6.78	0.07	1.85	6.16	0.03	5.55	4.31	0.03	4.31	7.39	0.02	NA	NA	NA	NA	NA	NA	NA	NA	NA	NA	NA	NA	22.7	34.61	0.29	32.91	24.4	0.41	73.19	89.08	0.22	83.97	103.83	0.26
SPAC13D6.01	pof14	2245786	2247081	1.296	+	1	0	30.09	45.52	0.37	43.21	33.18	0.53	97.22	120.37	0.28	113.43	141.2	0.33	NA	NA	NA	NA	NA	NA	NA	NA	NA	NA	NA	NA	3.18	6.36	0.05	2.39	6.36	0.04	4.77	3.98	0.02	4.77	5.57	0.02
SPAC13D6.02c	byr3	2247943	2248482	0.54	-	1	0	3005.99	1979.05	24.97	3299.66	2023.94	27.44	3049.01	1187.8	4.88	2480.36	901.61	4.27	NA	NA	NA	NA	NA	NA	NA	NA	NA	NA	NA	NA	0	0	NA	0	1.53	NA	1.53	0	0.01	0	0	NA
SPNCRNA.189	SPNCRNA.189	2248603	2249009	0.407	+	1	0	4.82	7.23	0.07	4.82	4.82	0.07	12.04	19.27	0.05	12.04	31.31	0.05	NA	NA	NA	NA	NA	NA	NA	NA	NA	NA	NA	NA	0	0	NA	0	0	NA	2.3	0	0.01	2.3	0	0.01
SPATRNAGLY.02	SPATRNAGLY.02	2249180	2249250	0.071	-	1	8	170984	0	997.88	266945	0	1500.53	262203	0	200.21	169630	0	140.84	NA	NA	NA	NA	NA	NA	NA	NA	NA	NA	NA	NA	0	0	NA	0	0	NA	0	0	NA	0	0	NA
SPAC13D6.03c	trm9	2250372	2251107	0.687	-	1	0	149.42	202.24	1.61	146.85	157.15	1.61	132.68	122.37	0.36	92.75	101.76	0.28	0	0	NA	0	0	NA	18.5	18.5	0.07	0	0	NA	4.25	8.49	0.06	5.66	4.25	0.08	28.31	49.54	0.1	25.48	53.78	0.1
SPAC13D6.04c	btb3	2251500	2253189	1.572	-	1	0	104.51	131.77	1.16	125.93	141.51	1.4	167.47	246.01	0.43	196.03	255.1	0.52	8.04	0	0.11	16.07	24.11	0.21	72.32	24.11	0.22	72.32	32.14	0.23	0	0.59	NA	2.37	0.59	0.04	0.59	0	0	0	0.59	NA
SPAC13D6.05	alp11	2253468	2254172	0.705	+	1	0	345.74	514.18	3.47	395.98	449.17	3.98	325.06	364.95	0.75	363.48	407.8	0.87	NA	NA	NA	NA	NA	NA	NA	NA	NA	NA	NA	NA	0	4.17	NA	2.78	4.17	0.04	1.39	5.56	0.01	1.39	2.78	0.01
SPAC4G9.02	rnh201	2254588	2255568	0.981	+	1	0	130.91	179.19	1.43	186.71	204.95	2.01	224.26	216.75	0.55	201.73	271.47	0.53	NA	NA	NA	NA	NA	NA	NA	NA	NA	NA	NA	NA	0.95	0.95	0.02	1.91	1.91	0.03	0	0	NA	0	0	NA
SPAC4G9.03	adk1	2255935	2256597	0.663	+	1	0	2803.99	2614.38	23.44	3009.41	2480.79	25.23	1601.67	2317.03	2.85	1522.66	1988.08	2.85	NA	NA	NA	NA	NA	NA	NA	NA	NA	NA	NA	NA	19.22	17.74	0.25	19.22	17.74	0.25	57.67	42.88	0.18	60.63	44.36	0.2
SPAC4G9.04c	SPAC4G9.04c	2256857	2258821	1.917	-	1	0	396	321.96	3.93	439.76	318.6	4.38	507.06	389.27	1.09	590.08	382.54	1.3	75.47	18.87	0.87	37.74	56.6	0.47	94.34	18.87	0.27	169.81	94.34	0.46	1.03	0.51	0.02	1.54	0	0.03	0	0.51	NA	0	0	NA
SPAC4G9.05	mpf1	2259943	2261801	1.746	+	1	0	9.07	6.24	0.13	7.37	7.37	0.11	32.89	27.79	0.11	31.19	35.16	0.11	8.55	0	0.12	0	0	NA	25.64	17.09	0.09	34.19	8.55	0.12	139.75	194.65	1.52	158.05	186.89	1.72	138.09	164.15	0.37	131.43	170.8	0.38
SPAC4G9.06c	chz1	2261963	2262415	0.342	-	1	0	431.63	392.18	4.25	517.5	341.13	5.08	392.18	167.08	0.88	350.41	197.25	0.84	64.07	27.46	0.75	91.53	91.53	1.05	91.53	9.15	0.26	45.77	36.61	0.16	3.98	7.95	0.06	5.97	5.97	0.09	13.92	41.76	0.05	19.89	69.61	0.08
SPAC4G9.07	mug133	2263667	2265208	1.542	+	1	0	4.49	9.63	0.07	10.27	7.71	0.14	13.48	15.41	0.05	15.41	21.19	0.06	NA	NA	NA	NA	NA	NA	NA	NA	NA	NA	NA	NA	6.36	5.09	0.09	5.09	4.45	0.08	10.81	19.71	0.04	8.27	28.61	0.04
SPNCRNA.808	SPNCRNA.808	2265549	2265838	0.29	-	1	0	6745.48	65.68	52.22	9004.93	85.39	68.48	30009.8	341.54	32.85	28742.2	397.37	32.41	NA	NA	NA	NA	NA	NA	NA	NA	NA	NA	NA	NA	0	0	NA	0	0	NA	0	3.28	NA	0	0	NA
SPNCRNA.507	SPNCRNA.507	2265688	2265845	0.158	-	1	0	11711.7	108.34	86.4	15628.9	148.25	113.14	52104	593	52.04	49903.1	667.12	51.16	NA	NA	NA	NA	NA	NA	NA	NA	NA	NA	NA	NA	0	0	NA	0	0	NA	0	0	NA	0	0	NA
SPAC4G9.08c	rpc2	2266025	2269522	3.498	-	1	0	255.18	187.78	2.63	278.35	189.88	2.89	385.18	147.15	0.87	328.01	123.68	0.8	NA	NA	NA	NA	NA	NA	NA	NA	NA	NA	NA	NA	6.32	5.72	0.09	7.52	4.51	0.11	10.83	4.21	0.04	10.23	3.91	0.05
SPAC4G9.09c	arg11	2270019	2272676	2.658	-	1	0	863.03	682.14	8	973.24	680.62	9.02	1931.28	1087.63	3.34	1803.21	974.76	3.28	NA	NA	NA	NA	NA	NA	NA	NA	NA	NA	NA	NA	1.88	2.63	0.03	3.76	3.76	0.06	2.26	1.88	0.01	1.5	1.5	0.01
SPAC4G9.10	arg3	2274012	2274995	0.984	+	1	0	364.42	342.86	3.64	419.85	357.23	4.2	296.67	256.63	0.7	280.24	229.94	0.7	NA	NA	NA	NA	NA	NA	NA	NA	NA	NA	NA	NA	9.15	13.21	0.13	3.05	5.08	0.05	4.07	8.13	0.02	5.08	14.23	0.03
SPAC4G9.11c	cmb1	2275578	2276249	0.672	-	1	0	278.68	293.56	2.85	305.74	286.8	3.14	293.56	297.62	0.69	290.85	412.61	0.72	NA	NA	NA	NA	NA	NA	NA	NA	NA	NA	NA	NA	1.49	1.49	0.02	0	2.98	NA	0	1.49	NA	0	0	NA
SPAC4G9.12	SPAC4G9.12	2277199	2277780	0.582	+	1	0	834.05	885.95	7.75	909.22	860.9	8.48	497.57	538.73	1.08	434.92	470.72	1.01	NA	NA	NA	NA	NA	NA	NA	NA	NA	NA	NA	NA	6.25	4.69	0.09	3.12	3.12	0.05	12.5	4.69	0.05	3.12	6.25	0.02
SPAC4G9.13c	vps26	2278242	2279234	0.897	-	1	0	128.63	152.22	1.41	121.13	154.36	1.35	156.5	182.23	0.41	137.21	228.33	0.39	21.26	0	0.27	42.52	42.52	0.52	42.52	63.78	0.14	21.26	53.15	0.08	0	0	NA	0	1.01	NA	2.01	1.01	0.01	0	0	NA
SPAC4G9.14	SPAC4G9.14	2280423	2281454	0.666	+	1	0	126.79	170.17	1.39	164.61	170.17	1.79	218	215.77	0.54	211.32	223.56	0.56	5.6	5.6	0.08	11.2	2.8	0.15	16.8	19.6	0.06	33.59	22.4	0.12	0	0	NA	0	0	NA	0	0	NA	0	0	NA
SPAC4G9.15	SPAC4G9.15	2282230	2283364	1.026	+	1	0	362.42	439.07	3.62	445.69	422.04	4.43	475.97	699.29	1.04	439.07	788.24	1.02	9.72	9.72	0.13	19.45	87.52	0.26	19.45	68.07	0.07	19.45	29.17	0.08	7.12	4.45	0.1	9.79	16.02	0.14	8.01	12.46	0.03	10.68	12.46	0.05
SPAC4G9.16c	rpl901	2283637	2284209	0.573	-	1	0	10028.7	11650.8	74.99	10957.4	11872	81.88	5869.8	8073.11	8.43	4726.07	7403.08	7.27	NA	NA	NA	NA	NA	NA	NA	NA	NA	NA	NA	NA	0	0	NA	0	1.75	NA	0	0	NA	0	0	NA
SPAC4G9.17c	mrps5	2284503	2285793	1.164	-	1	0	171	182.46	1.83	184.91	211.09	1.99	108	159.55	0.3	87.55	131.73	0.27	19.88	49.69	0.26	49.69	49.69	0.6	19.88	79.51	0.07	29.82	89.45	0.11	1.53	1.53	0.02	2.3	1.53	0.04	15.34	25.31	0.06	21.47	25.31	0.08
SPNCRNA.809	SPNCRNA.809	2285750	2286566	0.817	+	1	0	10.31	7.73	0.14	19.33	9.02	0.25	11.6	32.21	0.05	28.35	29.63	0.11	NA	NA	NA	NA	NA	NA	NA	NA	NA	NA	NA	NA	14.84	12.36	0.2	11.13	17.31	0.15	14.84	2.47	0.06	6.18	1.24	0.03
SPAC4G9.19	SPAC4G9.19	2287377	2288189	0.813	+	1	0	97.11	97.11	1.09	84.16	63.44	0.97	84.16	76.39	0.24	119.12	66.03	0.35	NA	NA	NA	NA	NA	NA	NA	NA	NA	NA	NA	NA	0	0	NA	2.62	0	0.04	0	0	NA	0	5.23	NA
SPAC4G9.20c	SPAC4G9.20c	2288689	2289986	0.897	-	1	0	509.64	548.46	4.94	600.22	581.3	5.81	2089.31	2359.05	3.56	1890.23	2031.57	3.41	41.94	45.43	0.51	62.91	34.95	0.74	87.37	80.38	0.25	101.35	52.42	0.3	0	1.54	NA	0	0	NA	0.77	0.77	0	0.77	1.54	0.01
SPNCRNA.810	SPNCRNA.810	2290391	2291538	1.148	-	1	0	27.22	11.8	0.34	23.59	21.78	0.3	67.15	84.39	0.2	75.31	105.26	0.24	NA	NA	NA	NA	NA	NA	NA	NA	NA	NA	NA	NA	29.04	9.68	0.36	22.88	14.96	0.3	17.6	18.48	0.07	22	24.64	0.09
SPAC4G9.22	SPAC4G9.22	2291983	2292297	0.315	+	1	0	889.49	434.26	8.22	1156.03	428.27	10.56	3713.69	841.57	5.75	4156.93	691.82	6.54	NA	NA	NA	NA	NA	NA	NA	NA	NA	NA	NA	NA	0	0	NA	0	0	NA	0	0	NA	0	0	NA
SPAC13G7.01c	erg7	2292801	2295116	2.166	-	1	0	277.46	315.03	2.84	309.14	276.56	3.18	473	467.56	1.03	442.22	437.24	1.02	86.63	46.2	0.98	103.95	63.53	1.18	144.38	155.93	0.38	103.95	115.5	0.31	1.27	0.85	0.02	4.66	1.69	0.07	6.77	5.5	0.03	5.93	9.31	0.03
SPAC13G7.02c	ssa1	2295819	2297753	1.935	-	1	8	1125.65	1032.52	10.19	1005.6	686.91	9.3	1824.94	974.91	3.18	1795.33	874.25	3.26	NA	NA	NA	NA	NA	NA	NA	NA	NA	NA	NA	NA	5.68	6.72	0.08	4.13	7.75	0.06	1.55	2.58	0.01	1.55	1.55	0.01
SPNCRNA.811	SPNCRNA.811	2297820	2298939	1.12	+	1	0	4.6	4.6	0.07	2.76	2.76	0.04	1.84	1.84	0.01	4.6	4.6	0.02	NA	NA	NA	NA	NA	NA	NA	NA	NA	NA	NA	NA	13.26	5.3	0.18	15.91	5.3	0.21	11.49	2.65	0.05	15.03	4.42	0.06
SPAC13G7.03	upf3	2298979	2299924	0.837	+	1	0	105.48	127.01	1.17	114.09	121.63	1.28	215.27	250.79	0.54	184.06	332.59	0.5	33.08	24.81	0.41	16.54	57.89	0.22	33.08	115.79	0.11	66.16	239.85	0.21	3.05	0	0.05	0	3.05	NA	1.02	2.03	0.01	3.05	1.02	0.02
SPAC13G7.04c	mac1	2300522	2302792	2.271	-	1	0	296.65	200.24	3.02	372.2	174.74	3.76	762.94	224.34	1.54	575.22	158.06	1.27	NA	NA	NA	NA	NA	NA	NA	NA	NA	NA	NA	NA	0.43	0.43	0.01	0	0	NA	0	0.43	NA	0	0	NA
SPNCRNA.190	SPNCRNA.190	2303557	2304248	0.692	+	1	0	4.29	5.72	0.06	1.43	7.15	0.02	11.45	24.32	0.05	25.75	40.06	0.1	NA	NA	NA	NA	NA	NA	NA	NA	NA	NA	NA	NA	0	0	NA	2.81	0	0.04	1.4	0	0.01	0	0	NA
SPAC13G7.05	are1	2305345	2306958	1.614	+	1	0	110.36	103.91	1.22	112.3	91.65	1.26	114.88	47.11	0.32	129.72	42.6	0.37	NA	NA	NA	NA	NA	NA	NA	NA	NA	NA	NA	NA	1.3	3.91	0.02	1.3	1.3	0.02	1.3	1.3	0.01	0.65	1.96	0
SPAC13G7.06	met16	2307729	2308529	0.801	+	1	0	639.83	651.53	6.08	729.56	641.13	6.94	452.56	436.95	0.99	417.45	444.76	0.98	NA	NA	NA	NA	NA	NA	NA	NA	NA	NA	NA	NA	3.47	0	0.05	2.31	0	0.04	3.47	4.62	0.02	1.16	1.16	0.01
SPAC13G7.07	arb2	2309026	2310215	0.966	+	1	0	73.22	93.42	0.84	67.33	76.59	0.79	164.12	321.5	0.43	158.23	387.99	0.44	13.9	34.74	0.18	24.32	3.47	0.31	55.59	132.03	0.17	55.59	86.86	0.18	0.88	8.75	0.01	4.38	4.38	0.07	5.25	14.88	0.02	9.63	10.5	0.04
SPAC13G7.08c	crb3	2310386	2311891	1.341	-	1	0	367.98	437.67	3.67	441.15	381.92	4.39	195.14	149.84	0.49	184.69	126.84	0.5	11.72	23.43	0.16	23.43	17.58	0.3	17.58	5.86	0.07	23.43	23.43	0.09	0	1.95	NA	0	0	NA	1.3	7.16	0.01	1.95	7.81	0.01
SPAC13G7.09c	SPAC13G7.09c	2312618	2313025	0.408	-	1	0	80.33	88.56	0.92	76.21	65.91	0.89	57.67	59.73	0.18	51.49	61.79	0.17	NA	NA	NA	NA	NA	NA	NA	NA	NA	NA	NA	NA	2.69	0	0.04	0	0	NA	0	0	NA	0	0	NA
SPAC13G7.10	mug152	2313746	2315063	1.173	+	1	0	367.84	285.75	3.67	435.73	264.44	4.34	601.5	476.78	1.26	665.44	540.72	1.44	37.99	12.66	0.46	6.33	37.99	0.09	56.98	37.99	0.18	18.99	6.33	0.08	3.19	1.6	0.05	5.59	0.8	0.08	1.6	10.38	0.01	0.8	5.59	0.01
SPAC13G7.11	SPAC13G7.11	2315187	2316133	0.81	+	1	0	117.13	163.55	1.29	148.78	144.56	1.63	139.28	244.8	0.37	178.33	320.78	0.48	7.63	38.13	0.11	7.63	30.5	0.11	30.5	53.38	0.1	38.13	76.26	0.13	19.4	38.79	0.25	44.18	26.94	0.54	44.18	53.88	0.14	37.71	66.81	0.13
SPAC13G7.12c	SPAC13G7.12c	2316467	2317837	1.371	-	1	0	167.25	190.82	1.79	186.4	201.87	2	233.55	143.67	0.57	198.93	133.35	0.53	NA	NA	NA	NA	NA	NA	NA	NA	NA	NA	NA	NA	0	0	NA	0.72	0	0.01	1.43	2.15	0.01	0	1.43	NA
SPAC13G7.13c	msa1	2318638	2320239	1.602	-	1	0	574.54	219.11	5.52	743.33	219.11	7.06	1642.08	858.62	2.91	1616.6	724.86	2.99	NA	NA	NA	NA	NA	NA	NA	NA	NA	NA	NA	NA	0.64	3.22	0.01	1.29	0.64	0.02	0.64	1.29	0	0	1.29	NA
SPNCRNA.812	SPNCRNA.812	2322853	2325632	2.78	+	1	0	38.62	33.32	0.47	34.08	38.62	0.43	75.35	98.83	0.22	75.73	98.83	0.24	NA	NA	NA	NA	NA	NA	NA	NA	NA	NA	NA	NA	612.62	434.99	5.85	662.32	461.32	6.36	513.61	461.32	1.11	488.39	480.98	1.11
SPAC6C3.02c	SPAC6C3.02c	2324645	2325163	0.519	-	1	0	2351.81	1305.3	19.96	2310.25	1418.64	19.83	1902.23	1142.85	3.29	1838	948.28	3.33	NA	NA	NA	NA	NA	NA	NA	NA	NA	NA	NA	NA	28.9	21.19	0.36	46.24	38.54	0.56	75.14	80.92	0.22	50.1	69.36	0.17
SPNCRNA.813	SPNCRNA.813	2325854	2327280	1.427	+	1	0	2.26	6.78	0.04	3.01	3.77	0.05	12.06	20.34	0.05	9.8	32.4	0.04	NA	NA	NA	NA	NA	NA	NA	NA	NA	NA	NA	NA	4.95	1.42	0.07	6.37	6.37	0.09	5.66	17.7	0.03	5.66	14.86	0.03
SPAC6C3.03c	SPAC6C3.03c	2326332	2326634	0.303	-	1	0	18.34	6.11	0.24	18.34	18.34	0.24	15.28	55.01	0.06	15.28	51.95	0.06	NA	NA	NA	NA	NA	NA	NA	NA	NA	NA	NA	NA	0	2.95	NA	0	0	NA	5.89	2.95	0.03	0	2.95	NA
SPNCRNA.57	SPNCRNA.57	2327258	2327629	0.321	-	1	0	4.76	21.4	0.07	2.38	19.02	0.04	14.27	4.76	0.06	4.76	16.65	0.02	14.29	0	0.19	0	14.29	NA	0	0	NA	0	28.59	NA	0	0	NA	2.36	0	0.04	0	2.36	NA	0	0	NA
SPAC6C3.04	cit1	2327861	2330096	1.452	+	1	0	1351.58	1172.95	12.04	1554.61	1185.86	13.83	1458.48	817.12	2.64	1515.15	750.4	2.84	47.97	22.94	0.57	54.23	12.51	0.65	85.51	25.03	0.25	87.6	16.69	0.27	0.94	1.88	0.02	2.35	0.47	0.04	0	0	NA	0.47	0.94	0
SPNCRNA.814	SPNCRNA.814	2330171	2330657	0.487	-	1	0	885.15	5.98	8.18	1329.72	13.96	11.99	3556.55	47.85	5.55	3157.83	71.77	5.21	NA	NA	NA	NA	NA	NA	NA	NA	NA	NA	NA	NA	7.61	9.51	0.11	7.61	5.7	0.11	7.61	7.61	0.03	7.61	15.21	0.04
SPSNORNA.50	SPSNORNA.50	2330437	2330647	0.211	-	1	0	1760.32	11.95	15.32	2652.44	23.9	22.49	7085.11	47.79	9.86	6292.56	63.72	9.22	NA	NA	NA	NA	NA	NA	NA	NA	NA	NA	NA	NA	0	3.98	NA	0	0	NA	3.98	3.98	0.02	0	3.98	NA
SPAC6C3.05	SPAC6C3.05	2331155	2331964	0.81	+	1	0	10.08	15.12	0.14	16.38	22.68	0.22	21.42	41.57	0.08	26.46	32.75	0.1	NA	NA	NA	NA	NA	NA	NA	NA	NA	NA	NA	NA	16.55	24.18	0.22	17.82	10.18	0.24	34.36	40.73	0.12	21.64	52.18	0.08
SPAC6C3.06c	SPAC6C3.06c	2332120	2335362	3.102	-	1	0	187.04	158.84	1.98	219.95	166.56	2.33	457.7	167.9	1	396.92	131.64	0.94	22.18	22.18	0.28	29.58	14.79	0.37	29.58	88.73	0.1	29.58	44.37	0.11	0.31	0.62	0.01	0	0.93	NA	1.23	0	0.01	1.54	0.93	0.01
SPAC6C3.07	mug68	2336034	2337581	1.548	+	1	0	3.96	2.64	0.06	5.93	5.27	0.09	0	1.32	NA	1.98	3.96	0.01	NA	NA	NA	NA	NA	NA	NA	NA	NA	NA	NA	NA	57	65.23	0.67	78.53	60.17	0.91	303.36	358.46	0.71	286.26	354.66	0.71
SPNCRNA.815	SPNCRNA.815	2336248	2338094	1.847	-	1	0	66.85	70.16	0.77	85.08	64.64	0.98	339.22	344.74	0.78	345.29	344.74	0.83	NA	NA	NA	NA	NA	NA	NA	NA	NA	NA	NA	NA	3.35	3.91	0.05	5.58	4.47	0.08	1.12	2.23	0.01	1.67	3.91	0.01
SPAC6C3.08	SPAC6C3.08	2338175	2339017	0.705	+	1	0	226.67	251.7	2.36	264.22	272.56	2.75	413.02	525.66	0.92	330.97	577.11	0.81	18.55	18.55	0.24	74.21	18.55	0.87	92.76	102.04	0.27	74.21	46.38	0.23	2.28	0	0.04	1.14	0	0.02	0	0	NA	0	0	NA
SPAC6C3.09	SPAC6C3.09	2339884	2341141	1.008	+	1	0	345.03	436.33	3.46	442.48	374	4.4	445.99	459.16	0.98	483.74	498.67	1.1	11.87	39.55	0.16	39.55	39.55	0.49	67.24	39.55	0.2	55.37	23.73	0.18	3.28	1.64	0.05	0	3.28	NA	6.56	12.29	0.03	6.56	6.56	0.03
SPAC17G8.01c	trl1	2341346	2343756	2.364	-	1	0	171.88	158.96	1.83	196.81	164.75	2.1	213.29	121.11	0.53	176.77	131.36	0.48	0	17.9	NA	0	17.9	NA	0	0	NA	0	0	NA	0.86	0	0.01	0	0	NA	0.86	0	0.01	0.43	1.28	0
SPNCRNA.816	SPNCRNA.816	2344301	2345602	1.302	-	1	0	0.82	0	0.01	0.82	2.45	0.01	0.82	1.63	0.01	0.82	0.82	0.01	NA	NA	NA	NA	NA	NA	NA	NA	NA	NA	NA	NA	72.96	89.09	0.84	102.15	78.34	1.16	82.18	47.62	0.24	77.57	43.78	0.24
SPAC17G8.02	SPAC17G8.02	2344815	2345807	0.993	+	1	0	109.68	125.63	1.22	140.59	118.65	1.55	103.7	69.8	0.29	109.68	62.82	0.32	NA	NA	NA	NA	NA	NA	NA	NA	NA	NA	NA	NA	0	0	NA	0	2.08	NA	0	0	NA	0	0	NA
SPAC17G8.03c	dpb3	2346432	2347031	0.6	-	1	0	225.4	214.29	2.35	173.02	180.95	1.87	168.25	85.71	0.44	190.48	79.37	0.51	NA	NA	NA	NA	NA	NA	NA	NA	NA	NA	NA	NA	1.67	0	0.03	0	0	NA	0	0	NA	0	0	NA
SPAC17G8.15	new1	2348008	2348451	0.222	+	1	0	53.49	33.78	0.63	42.23	50.68	0.52	33.78	61.94	0.11	22.52	67.57	0.09	4.61	0	0.07	4.61	4.61	0.07	4.61	18.44	0.02	0	0	NA	13.83	15.81	0.18	11.85	27.66	0.16	31.61	65.2	0.11	31.61	82.98	0.12
SPAC17G8.04c	arc5	2348552	2349270	0.459	-	1	0	762.53	1012.91	7.14	767.4	1001.53	7.27	840.57	1214.52	1.67	717	1186.88	1.53	126.77	122.4	1.39	100.54	139.88	1.14	113.66	113.66	0.31	87.43	100.54	0.27	26.75	46.81	0.34	38.78	33.43	0.48	58.84	92.28	0.18	54.83	102.97	0.18
SPAC17G8.05	med20	2350327	2351019	0.582	+	1	0	71.96	104.27	0.83	83.71	108.67	0.97	82.24	110.14	0.24	52.87	120.42	0.18	8.78	17.57	0.12	0	8.78	NA	8.78	8.78	0.04	8.78	26.35	0.04	1.43	4.29	0.02	8.57	4.29	0.12	0	5.71	NA	5.71	4.29	0.03
SPAC17G8.06c	SPAC17G8.06c	2351371	2353167	1.797	-	1	0	2006.18	1868.76	17.27	2157.79	1796.65	18.64	1270.83	977.25	2.35	1165.21	845.51	2.28	NA	NA	NA	NA	NA	NA	NA	NA	NA	NA	NA	NA	1.14	1.14	0.02	0	0	NA	6.81	2.84	0.03	3.97	5.11	0.02
SPAC17G8.07	yaf9	2354401	2355054	0.654	+	1	0	110.52	180.16	1.23	143.82	158.96	1.58	142.31	270.99	0.38	168.04	274.02	0.46	NA	NA	NA	NA	NA	NA	NA	NA	NA	NA	NA	NA	0	0	NA	0	1.47	NA	1.47	0	0.01	4.41	1.47	0.02
SPAC17G8.08c	SPAC17G8.08c	2355348	2356482	0.864	-	1	0	535.3	521.95	5.17	617.65	578.7	5.96	486.33	606.53	1.06	401.75	548.66	0.95	53.87	86.19	0.64	70.03	86.19	0.82	161.6	188.54	0.42	150.83	161.6	0.42	0	0	NA	0	0	NA	0	0	NA	0	0.86	NA
SPAC17G8.09	shg1	2357361	2357931	0.399	+	1	0	75.95	68.35	0.87	100.63	108.23	1.14	89.24	117.72	0.26	94.93	138.6	0.29	25.25	18.94	0.32	6.31	12.63	0.09	12.63	25.25	0.05	25.25	37.88	0.1	1.65	1.65	0.03	0	0	NA	1.65	0	0.01	6.61	3.3	0.03
SPAC17G8.10c	dma1	2358570	2359373	0.804	-	1	0	135.08	100.3	1.47	135.08	92.28	1.49	337.02	143.1	0.78	315.63	132.4	0.77	NA	NA	NA	NA	NA	NA	NA	NA	NA	NA	NA	NA	0	1.22	NA	0	0	NA	0	0	NA	0	0	NA
SPAC17G8.11c	imt3	2360443	2361513	1.071	-	1	0	136.76	57.53	1.49	171.65	49.04	1.86	250.87	153.73	0.61	232.01	121.66	0.6	NA	NA	NA	NA	NA	NA	NA	NA	NA	NA	NA	NA	0	0	NA	0	0	NA	0	0.95	NA	0.95	0	0.01
SPNCRNA.817	SPNCRNA.817	2362324	2362771	0.448	+	1	0	10.84	19.5	0.15	15.17	26.01	0.2	32.51	39.01	0.11	34.67	65.01	0.12	NA	NA	NA	NA	NA	NA	NA	NA	NA	NA	NA	NA	2.05	2.05	0.03	0	0	NA	0	0	NA	2.05	0	0.01
SPNCRNA.77	SPNCRNA.77	2362396	2362641	0.246	+	1	0	18.31	32.96	0.24	21.97	43.95	0.29	54.93	51.27	0.17	54.93	98.88	0.18	NA	NA	NA	NA	NA	NA	NA	NA	NA	NA	NA	NA	3.5	3.5	0.05	0	0	NA	0	0	NA	3.5	0	0.02
SPNCRNA.59	SPNCRNA.59	2362411	2362747	0.337	+	1	0	14.13	25.43	0.19	19.78	33.91	0.26	42.39	50.87	0.14	45.22	81.96	0.16	NA	NA	NA	NA	NA	NA	NA	NA	NA	NA	NA	NA	2.63	2.63	0.04	0	0	NA	0	0	NA	2.63	0	0.01
SPNCRNA.78	SPNCRNA.78	2362643	2362753	0.111	+	1	0	0	6.3	NA	6.3	6.3	0.09	0	31.5	NA	6.3	44.1	0.03	NA	NA	NA	NA	NA	NA	NA	NA	NA	NA	NA	NA	0	0	NA	0	0	NA	0	0	NA	0	0	NA
SPAC17G8.12	SPAC17G8.12	2363568	2365394	1.827	+	1	0	159.55	117.62	1.71	168.86	96.66	1.83	419.83	165.95	0.93	441.37	133.34	1.02	NA	NA	NA	NA	NA	NA	NA	NA	NA	NA	NA	NA	40.06	60.38	0.49	56.43	66.02	0.67	92.54	106.65	0.26	68.28	98.75	0.22
SPAC17G8.13c	mst2	2365447	2366833	1.224	-	1	0	140.4	188.78	1.52	162.61	187.19	1.77	199.09	190.37	0.5	167.36	182.44	0.46	20.41	27.22	0.26	27.22	6.8	0.35	27.22	68.05	0.1	54.44	34.02	0.18	30.9	41.93	0.38	30.16	32.37	0.38	105.94	98.58	0.3	97.85	119.92	0.29
SPAC17G8.14c	pck1	2367405	2370556	2.967	-	1	0	183.93	176.55	1.95	209.93	164.99	2.23	329.02	156	0.76	325.16	158.89	0.79	33.9	19.37	0.42	62.95	9.68	0.75	38.74	33.9	0.13	38.74	48.42	0.14	0.34	0.34	0.01	0.34	0.34	0.01	0.34	0	0	0	0.34	NA
SPNCRNA.818	SPNCRNA.818	2369680	2370799	1.12	+	1	0	0	0	NA	1.82	0	0.03	2.73	0	0.01	0	0.91	NA	NA	NA	NA	NA	NA	NA	NA	NA	NA	NA	NA	NA	149.4	113.15	1.61	164.43	95.47	1.79	273.16	38.01	0.65	238.68	37.13	0.61
SPNCRNA.192	SPNCRNA.192	2370710	2371361	0.652	+	1	0	0	0	NA	4.56	1.52	0.07	10.63	0	0.04	4.56	9.11	0.02	NA	NA	NA	NA	NA	NA	NA	NA	NA	NA	NA	NA	1.43	5.73	0.02	2.87	8.6	0.04	17.2	54.47	0.07	21.5	38.7	0.08
SPNCRNA.819	SPNCRNA.819	2370923	2371545	0.623	-	1	0	1.53	6.11	0.02	3.06	9.17	0.05	18.34	58.09	0.07	24.46	41.27	0.09	NA	NA	NA	NA	NA	NA	NA	NA	NA	NA	NA	NA	0	0	NA	1.61	4.82	0.03	6.42	0	0.03	3.21	9.63	0.02
SPAC22H10.02	SPAC22H10.02	2371752	2372372	0.417	+	1	0	217.05	239.81	2.27	218.8	175.04	2.32	600.4	451.61	1.26	596.89	393.85	1.31	22.36	39.13	0.29	11.18	22.36	0.15	122.99	44.72	0.34	78.26	72.67	0.24	0	0	NA	0	0	NA	0	0	NA	0	0	NA
SPAC22H10.03c	kap114	2373144	2376385	2.982	-	1	0	162.41	168	1.74	192.66	151.89	2.06	226.19	120.33	0.56	212.06	108.49	0.56	22	43.99	0.28	50.28	53.42	0.61	62.85	56.56	0.19	34.57	53.42	0.12	0	0	NA	0.32	0.32	0.01	0.95	1.91	0.01	1.27	1.91	0.01
SPNCRNA.820	SPNCRNA.820	2375519	2376190	0.672	+	1	0	0	0	NA	1.55	0	0.03	0	0	NA	0	0	NA	NA	NA	NA	NA	NA	NA	NA	NA	NA	NA	NA	NA	220.46	212.19	2.3	257.66	173.61	2.69	312.78	67.52	0.73	275.57	52.36	0.69
SPAC22H10.04	SPAC22H10.04	2377355	2378456	0.924	+	1	0	41.13	75.76	0.5	72.51	82.25	0.85	77.92	84.42	0.23	74.68	63.85	0.23	21.13	14.09	0.27	14.09	7.04	0.19	21.13	7.04	0.08	35.22	35.22	0.13	0	0	NA	0	3.82	NA	1.91	3.82	0.01	0	1.91	NA
SPAC22H10.05c	SPAC22H10.05c	2378728	2380243	1.371	-	1	0	247.42	281.75	2.56	323.94	306.77	3.31	284.61	190.21	0.68	277.46	205.95	0.7	57.49	57.49	0.67	57.49	67.07	0.69	38.33	28.74	0.13	86.23	38.33	0.26	2.64	1.98	0.04	1.98	1.32	0.03	2.64	2.64	0.01	0	0	NA
SPNCRNA.821	SPNCRNA.821	2380416	2381234	0.819	-	1	0	0	0	NA	2.37	0	0.04	55.72	117.36	0.17	52.16	142.25	0.17	NA	NA	NA	NA	NA	NA	NA	NA	NA	NA	NA	NA	1.26	1.26	0.02	1.26	1.26	0.02	5.04	3.78	0.02	3.78	2.52	0.02
SPAC22H10.06c	SPAC22H10.06c	2381320	2381601	0.282	-	1	0	0	0	NA	7.31	3.66	0.1	0	3.66	NA	0	0	NA	NA	NA	NA	NA	NA	NA	NA	NA	NA	NA	NA	NA	10.33	6.89	0.14	10.33	3.44	0.14	20.66	17.21	0.08	6.89	13.77	0.03
SPAC22H10.13	zym1	2381730	2381882	0.153	+	1	0	201.53	386.71	2.12	310.46	403.05	3.19	13453.2	26884.5	16.83	13447.7	32113.3	17.28	NA	NA	NA	NA	NA	NA	NA	NA	NA	NA	NA	NA	0	9.4	NA	0	4.7	NA	0	0	NA	0	0	NA
SPAC22H10.07	scd2	2383172	2384835	1.611	+	1	0	290.89	231.86	2.96	337.14	232.47	3.44	611.6	322.54	1.28	574.48	316.45	1.27	15.95	47.85	0.21	47.85	15.95	0.58	15.95	0	0.06	47.85	15.95	0.16	0	0	NA	0	0	NA	0	1.25	NA	0	1.25	NA
SPAC22H10.08	SPAC22H10.08	2385907	2387441	1.479	+	1	0	114.18	158.83	1.26	144.79	124.38	1.59	144.79	142.24	0.38	144.16	135.86	0.4	0	40.73	NA	27.15	27.15	0.35	40.73	27.15	0.13	40.73	27.15	0.14	0	0	NA	0	1.9	NA	1.26	1.26	0.01	0	0.63	NA
SPAC22H10.09	SPAC22H10.09	2387733	2389673	1.941	+	1	0	79.62	104.08	0.91	100.44	107.2	1.14	88.99	69.21	0.26	97.32	56.72	0.29	NA	NA	NA	NA	NA	NA	NA	NA	NA	NA	NA	NA	0	0.53	NA	1.06	0	0.02	0	0	NA	0	0.53	NA
SPAC22H10.10	alp21	2390086	2391790	1.536	+	1	0	63.89	93.09	0.74	77.88	79.71	0.9	164.28	194.7	0.43	150.29	226.34	0.42	13.78	18.37	0.18	18.37	13.78	0.24	22.97	27.56	0.08	18.37	22.97	0.07	0.61	0	0.01	1.22	1.83	0.02	1.22	1.83	0.01	0.61	3.67	0
SPAC22H10.11c	SPAC22H10.11c	2392370	2394259	1.89	-	1	0	364.24	310.22	3.64	415.48	276.8	4.16	690.62	270.12	1.41	687.27	226.68	1.47	NA	NA	NA	NA	NA	NA	NA	NA	NA	NA	NA	NA	0	0	NA	0	0.54	NA	0	0	NA	0	0	NA
SPAC22H10.12c	gdi1	2395415	2396822	1.323	-	1	0	416.08	489.54	4.11	524.86	569.37	5.14	649.9	471.17	1.35	670.38	512.85	1.44	24.99	49.98	0.32	49.98	37.48	0.6	112.44	12.49	0.31	49.98	37.48	0.17	0	0	NA	0	0	NA	1.46	0.73	0.01	0.73	0.73	0.01
SPAC15F9.01c	SPAC15F9.01c	2397450	2398188	0.684	-	1	0	6.03	7.54	0.09	3.01	3.01	0.05	9.04	18.09	0.04	18.09	34.67	0.07	0	0	NA	0	0	NA	0	17.37	NA	34.74	17.37	0.12	1.33	0	0.02	0	1.33	NA	1.33	1.33	0.01	1.33	1.33	0.01
SPAC15F9.02	seh1	2399421	2400535	1.02	+	1	0	355.51	372	3.56	377.5	370.17	3.81	369.25	328.94	0.84	317.02	302.36	0.78	34.83	26.12	0.43	43.54	17.42	0.53	43.54	43.54	0.14	0	43.54	NA	0	1.76	NA	0	2.64	NA	0	0	NA	1.76	1.76	0.01
SPNCRNA.822	SPNCRNA.822	2399478	2399860	0.383	-	1	0	0	0	NA	0	7.39	NA	0	0	NA	2.46	2.46	0.01	NA	NA	NA	NA	NA	NA	NA	NA	NA	NA	NA	NA	348.94	387.98	3.5	370.9	290.38	3.75	400.19	278.18	0.9	312.34	224.49	0.77
SPAC15F9.03c	nxt2	2400960	2401572	0.372	-	1	0	1259.02	1424.05	11.29	1509.12	1490.4	13.46	816.66	1490.4	1.63	721.38	1543.15	1.54	225.9	272.52	2.35	448.22	329.89	4.45	222.32	473.32	0.55	290.45	437.46	0.72	0	1.47	NA	0	0	NA	0	0	NA	0	0	NA
SPAC1B9.02c	sck1	2402301	2404606	2.091	-	1	0	254.1	329.94	2.62	347.81	314.96	3.53	556.01	290.81	1.18	548.77	269.55	1.22	26.01	15.6	0.33	20.8	20.8	0.27	26.01	5.2	0.09	36.41	10.4	0.13	0.92	0.46	0.02	0	0.92	NA	1.85	0.92	0.01	0.92	2.31	0.01
SPNCRNA.193	SPNCRNA.193	2404684	2405924	1.241	+	1	0	2.54	3.39	0.04	0	3.39	NA	5.94	14.42	0.03	1.7	21.21	0.01	NA	NA	NA	NA	NA	NA	NA	NA	NA	NA	NA	NA	5.14	3.43	0.07	5.14	1.71	0.08	11.14	3.43	0.05	7.72	0	0.04
SPNCRNA.823	SPNCRNA.823	2404749	2405441	0.693	+	1	0	4.42	5.89	0.06	0	5.89	NA	10.31	25.03	0.04	1.47	36.81	0.01	NA	NA	NA	NA	NA	NA	NA	NA	NA	NA	NA	NA	4.46	2.98	0.07	4.46	1.49	0.07	4.46	4.46	0.02	2.98	0	0.02
SPAC1B9.03c	SPAC1B9.03c	2406664	2407951	1.17	+	1	0	277.16	406.61	2.84	311.18	346.86	3.19	229.86	370.92	0.57	229.03	370.09	0.59	16.73	117.1	0.22	83.64	66.91	0.97	58.55	25.09	0.18	25.09	25.09	0.1	0	0.78	NA	0	0	NA	0	0	NA	0	1.57	NA
SPAC6B12.02c	mus7	2408304	2413970	5.667	-	1	0	85.79	40.74	0.97	110.38	44.87	1.24	181.9	27.03	0.47	174.58	28.35	0.47	NA	NA	NA	NA	NA	NA	NA	NA	NA	NA	NA	NA	0	0.18	NA	0.18	0	0	0	0.36	NA	0.18	0.54	0
SPAC6B12.03c	SPAC6B12.03c	2414229	2415137	0.909	-	1	0	0	1.13	NA	3.4	0	0.05	81.66	153.11	0.24	100.94	208.68	0.3	NA	NA	NA	NA	NA	NA	NA	NA	NA	NA	NA	NA	0	0	NA	0	1.09	NA	1.09	0	0.01	1.09	0	0.01
LTR.2415505.1	LTR.2415505.1	2415505	2415860	0.356	+	1	0	0	0	NA	0	0	NA	0	0	NA	0	0	NA	NA	NA	NA	NA	NA	NA	NA	NA	NA	NA	NA	NA	0	0	NA	0	0	NA	4.76	0	0.02	2.38	0	0.01
SPAC6B12.18	gon7	2416385	2416606	0.222	+	1	0	188.65	188.65	2	300.3	192.5	3.09	1004.85	2256.1	1.93	1035.65	3003	2.07	NA	NA	NA	NA	NA	NA	NA	NA	NA	NA	NA	NA	0	0	NA	3.6	0	0.06	0	0	NA	0	0	NA
SPAC6B12.04c	SPAC6B12.04c	2416782	2418047	1.266	-	1	0	233.64	232.81	2.43	271.06	216.18	2.82	335.91	374.99	0.78	316.79	353.37	0.78	NA	NA	NA	NA	NA	NA	NA	NA	NA	NA	NA	NA	6.51	5.7	0.09	4.07	1.63	0.06	2.44	4.07	0.01	4.07	7.33	0.02
SPNCRNA.824	SPNCRNA.824	2416876	2418250	1.375	+	1	0	6.32	5.53	0.09	3.95	1.58	0.06	2.37	3.95	0.01	3.16	7.11	0.02	NA	NA	NA	NA	NA	NA	NA	NA	NA	NA	NA	NA	213.64	213.64	2.24	248.48	196.97	2.6	307.58	340.15	0.72	292.42	318.18	0.73
SPAC6B12.05c	ies2	2418732	2419619	0.888	-	1	0	346.41	389.25	3.48	310.91	350.08	3.19	434.54	569.18	0.96	362.32	635.28	0.87	NA	NA	NA	NA	NA	NA	NA	NA	NA	NA	NA	NA	0	1.16	NA	3.48	1.16	0.05	1.16	2.32	0.01	1.16	0	0.01
SPAC6B12.06c	rrg9	2420488	2420841	0.354	-	1	0	25.68	53.7	0.32	32.68	44.36	0.41	67.7	114.4	0.2	58.36	147.08	0.19	NA	NA	NA	NA	NA	NA	NA	NA	NA	NA	NA	NA	0	4.59	NA	0	0	NA	18.37	34.45	0.07	4.59	22.97	0.02
SPAC6B12.07c	SPAC6B12.07c	2421791	2423203	1.413	-	1	0	522.32	512.32	5.06	647.71	495.4	6.23	2973.17	1398.5	4.78	2870.09	1242.35	4.81	NA	NA	NA	NA	NA	NA	NA	NA	NA	NA	NA	NA	0	0.7	NA	0	0	NA	0.7	0.7	0	1.4	0	0.01
SPNCRNA.194	SPNCRNA.194	2424735	2425515	0.781	+	1	0	0	0	NA	0	0	NA	1.31	1.31	0.01	3.92	3.92	0.02	NA	NA	NA	NA	NA	NA	NA	NA	NA	NA	NA	NA	0	3.92	NA	2.61	6.53	0.04	2.61	22.21	0.01	2.61	2.61	0.01
SPNCRNA.825	SPNCRNA.825	2424794	2425918	1.125	-	1	0	0.95	5.67	0.02	3.78	5.67	0.06	5.67	21.75	0.03	4.73	5.67	0.02	NA	NA	NA	NA	NA	NA	NA	NA	NA	NA	NA	NA	4.36	4.36	0.06	11.33	9.59	0.16	44.44	6.1	0.14	37.47	10.46	0.13
SPAC6B12.08	mug185	2426191	2427467	1.143	+	1	0	70.5	80.69	0.81	98.53	71.35	1.12	287.1	287.1	0.68	266.71	325.32	0.67	7.99	0	0.11	0	7.99	NA	39.96	15.98	0.13	15.98	7.99	0.07	74.51	95.03	0.86	78.31	88.19	0.91	75.27	81.35	0.22	72.23	72.23	0.23
SPAC6B12.19	rsa3	2427533	2427775	0.243	-	1	0	50.99	65.55	0.6	61.91	83.76	0.73	69.19	36.42	0.21	94.69	40.06	0.29	NA	NA	NA	NA	NA	NA	NA	NA	NA	NA	NA	NA	17.74	7.1	0.23	21.29	14.19	0.28	67.4	56.76	0.2	74.5	67.4	0.23
SPAC6B12.09	trm10	2428020	2428934	0.915	+	1	0	231.94	227.08	2.41	241.65	248.94	2.54	188.22	267.15	0.48	195.51	299.94	0.52	NA	NA	NA	NA	NA	NA	NA	NA	NA	NA	NA	NA	0	0	NA	0	1.13	NA	1.13	2.25	0.01	0	2.25	NA
SPAC6B12.10c	spp1	2429169	2430617	1.365	-	1	0	225.58	187.14	2.35	189.32	182.06	2.03	227.03	222.68	0.56	274.91	206.72	0.69	237.84	52.85	2.47	132.14	79.28	1.46	369.98	39.64	0.84	277.48	39.64	0.7	0.7	1.41	0.01	0.7	0.7	0.01	0.7	3.52	0	0.7	0.7	0
SPAC6B12.11	drc1	2430998	2432107	1.014	+	1	0	185.02	226.91	1.96	255.71	254.84	2.67	178.04	196.37	0.46	205.09	240	0.54	0	0	NA	8.7	0	0.12	8.7	17.39	0.04	17.39	34.78	0.07	0.93	0	0.02	0	0	NA	30.65	23.22	0.11	9.29	17.65	0.04
SPNCRNA.43	SPNCRNA.43	2432340	2432921	0.582	-	1	0	0	0	NA	1.77	0	0.03	26.57	35.43	0.09	24.8	62	0.09	NA	NA	NA	NA	NA	NA	NA	NA	NA	NA	NA	NA	6.67	25.02	0.09	20.02	6.67	0.26	1.67	11.68	0.01	1.67	6.67	0.01
SPATRNATHR.02	SPATRNATHR.02	2433048	2433119	0.072	+	1	8	135.98	0	1.48	203.96	0	2.17	369.08	0	0.84	339.94	0	0.82	NA	NA	NA	NA	NA	NA	NA	NA	NA	NA	NA	NA	0	0	NA	0	0	NA	0	9.32	NA	0	9.32	NA
SPAC6B12.12	tom70	2433392	2435269	1.878	+	1	0	993.39	1173.75	9.09	1149.13	1100.46	10.5	838.23	674.48	1.66	752.92	593.17	1.59	NA	NA	NA	NA	NA	NA	NA	NA	NA	NA	NA	NA	0	0	NA	0.52	0	0.01	2.07	0.52	0.01	1.03	2.58	0.01
SPAC6B12.13	SPAC6B12.13	2436049	2436588	0.315	+	1	0	328.5	336.78	3.31	403.04	320.22	4.04	756.38	957.9	1.53	634.92	938.58	1.38	19.44	38.87	0.25	25.91	25.91	0.33	103.65	155.48	0.29	58.31	136.05	0.19	88.96	152.51	1.01	125.27	167.03	1.39	85.33	123.46	0.25	79.88	136.17	0.25
SPAC6B12.14c	SPAC6B12.14c	2436999	2437463	0.465	-	1	0	155.8	201.89	1.68	256.75	217.25	2.68	158	83.39	0.41	149.22	85.58	0.42	NA	NA	NA	NA	NA	NA	NA	NA	NA	NA	NA	NA	1.94	1.94	0.03	0	0	NA	9.69	1.94	0.04	7.75	3.87	0.04
LTR.2437580.1	LTR.2437580.1	2437580	2437941	0.362	+	1	0	0	2.4	NA	0	2.4	NA	0	2.4	NA	0	2.4	NA	NA	NA	NA	NA	NA	NA	NA	NA	NA	NA	NA	NA	0	0	NA	0	0	NA	0	0	NA	0	2.44	NA
SPNCRNA.195	SPNCRNA.195	2438820	2439389	0.57	+	1	0	1.69	3.37	0.03	10.12	6.75	0.14	1.69	6.75	0.01	10.12	10.12	0.04	NA	NA	NA	NA	NA	NA	NA	NA	NA	NA	NA	NA	3.51	5.26	0.05	19.3	14.04	0.25	33.33	57.89	0.11	14.04	40.35	0.06
SPAC6B12.15	cpc2	2439532	2440926	0.945	+	1	0	22140.5	20008.4	154.49	25187.3	20058.7	174.75	10258.3	10940.3	13.42	9116.24	9481.9	12.53	5755.6	1854.69	45.18	6994.19	1934.5	54.4	15128	1146.01	18.56	14952.4	897.02	18.87	0	0	NA	0	0	NA	2.13	0.71	0.01	1.42	4.26	0.01
SPSNORNA.11	SPSNORNA.11	2440336	2440418	0.083	+	1	0	10245	191.49	76.46	12702.5	151.6	93.67	35490.3	255.33	37.78	35290.8	327.14	38.41	NA	NA	NA	NA	NA	NA	NA	NA	NA	NA	NA	NA	0	0	NA	0	0	NA	0	0	NA	0	0	NA
SPNCRNA.826	SPNCRNA.826	2440466	2441409	0.944	-	1	0	0	0	NA	0	0	NA	4.15	1.04	0.02	2.08	9.35	0.01	NA	NA	NA	NA	NA	NA	NA	NA	NA	NA	NA	NA	6008.17	6352.72	46.98	6930.53	6362.35	53.95	2892.27	4379.6	4.67	2440.72	4073.57	4.21
SPATRNALYS.03	SPATRNALYS.03	2441963	2442037	0.075	+	1	8	579.37	0	5.56	960.32	0	8.92	1238.1	0	2.3	888.89	0	1.82	NA	NA	NA	NA	NA	NA	NA	NA	NA	NA	NA	NA	0	0	NA	0	0	NA	16.99	0	0.06	0	0	NA
SPAC6B12.16	meu26	2442689	2443829	1.035	+	1	0	2.84	0	0.04	2.84	0	0.04	8.53	8.53	0.04	2.84	17.05	0.02	0	0	NA	0	0	NA	19.29	0	0.07	0	0	NA	4.66	2.8	0.07	2.8	5.59	0.04	0.93	1.86	0.01	4.66	2.8	0.02
SPNCRNA.827	SPNCRNA.827	2442700	2443956	1.257	-	1	0	4.32	4.32	0.06	2.59	5.19	0.04	3.46	1.73	0.02	4.32	4.32	0.02	NA	NA	NA	NA	NA	NA	NA	NA	NA	NA	NA	NA	2.41	0	0.04	2.41	0	0.04	5.63	3.21	0.03	2.41	6.43	0.01
SPAC32A11.04c	tif212	2443986	2445031	0.966	-	1	0	2065.37	2862.37	17.73	2638.24	2557.84	22.38	1026.15	1551.79	1.97	1000.02	1646.26	2.01	110.86	147.82	1.23	147.82	123.18	1.62	61.59	49.27	0.19	184.77	98.55	0.5	0	0	NA	0	0	NA	0	0	NA	0	1.93	NA
SPAC32A11.01	mug8	2445280	2447585	2.163	+	1	0	29.89	23.82	0.37	35.96	20.55	0.45	98.07	62.58	0.28	92.93	76.59	0.28	0	12.04	NA	18.06	12.04	0.24	48.16	0	0.15	36.12	12.04	0.13	0.93	0.47	0.02	0.47	0	0.01	10.72	27.04	0.04	12.12	31.24	0.05
SPAC32A11.02c	SPAC32A11.02c	2447948	2450503	2.556	-	1	0	129.84	128.55	1.42	137.15	114.36	1.51	277.73	161.65	0.66	321.16	173.26	0.79	NA	NA	NA	NA	NA	NA	NA	NA	NA	NA	NA	NA	0.4	0.4	0.01	0.4	1.2	0.01	0.4	0	0	0.8	0	0.01
SPNCRNA.828	SPNCRNA.828	2450314	2451737	1.424	+	1	0	0	1.43	NA	0.72	2.15	0.01	2.15	1.43	0.01	4.3	3.58	0.02	NA	NA	NA	NA	NA	NA	NA	NA	NA	NA	NA	NA	22.03	15.83	0.28	22.72	20.65	0.29	53.01	13.77	0.17	49.57	10.33	0.17
SPAC32A11.03c	phx1	2452719	2455547	2.829	-	1	0	158.87	85.46	1.71	177.52	93.61	1.92	542.26	107.6	1.16	527.89	99.05	1.19	NA	NA	NA	NA	NA	NA	NA	NA	NA	NA	NA	NA	0.74	1.1	0.01	1.1	0.37	0.02	0.74	0	0	0	0	NA
SPAC19A8.15	trp2	2457658	2459751	2.094	-	1	0	1562.5	1459.53	13.74	1802.27	1439.63	15.82	1009.33	690.46	1.94	938.2	630.27	1.91	NA	NA	NA	NA	NA	NA	NA	NA	NA	NA	NA	NA	0	0.99	NA	0.99	0	0.02	0	0	NA	0	0.5	NA
SPNCRNA.829	SPNCRNA.829	2459475	2462176	2.702	+	1	0	11.18	15.42	0.15	11.57	9.64	0.16	84.81	127.99	0.25	82.89	134.93	0.26	NA	NA	NA	NA	NA	NA	NA	NA	NA	NA	NA	NA	291.17	295.7	2.97	329.31	290.41	3.36	177.87	109.9	0.46	163.9	102.34	0.45
SPAC19A8.14	SPAC19A8.14	2460340	2460957	0.618	-	1	0	265.37	294.5	2.73	279.94	307.44	2.9	76.05	174.76	0.22	108.41	137.54	0.32	NA	NA	NA	NA	NA	NA	NA	NA	NA	NA	NA	NA	6.67	20.02	0.09	15.01	6.67	0.2	128.45	116.77	0.35	130.12	85.08	0.37
SPAC19A8.13	usp101	2461349	2462134	0.786	-	1	0	459.78	437.1	4.5	497.57	440.88	4.9	351.45	112.11	0.81	267.05	113.37	0.67	NA	NA	NA	NA	NA	NA	NA	NA	NA	NA	NA	NA	28.27	30.63	0.35	23.56	20.03	0.3	146.07	272.12	0.39	135.47	293.33	0.38
SPAC19A8.12	dcp2	2462726	2464951	2.226	-	1	0	205.43	224.62	2.16	238.66	197.01	2.51	309.79	163.32	0.73	292.47	172.21	0.73	NA	NA	NA	NA	NA	NA	NA	NA	NA	NA	NA	NA	2.72	4.08	0.04	6.81	5.9	0.1	2.72	4.08	0.01	0.91	4.99	0.01
SPAC19A8.11c	SPAC19A8.11c	2465348	2466213	0.741	+	1	0	329.88	401.4	3.32	378.33	325.27	3.82	429.08	981.58	0.95	433.69	912.37	1.01	88.76	59.18	1	65.09	65.09	0.77	88.76	218.95	0.26	88.76	165.69	0.27	10.29	22.87	0.14	20.58	17.15	0.27	17.15	43.45	0.06	29.73	45.73	0.11
SPAC19A8.10	rfp1	2466495	2467259	0.765	-	1	0	55.68	101.67	0.66	117.4	107.72	1.31	117.4	79.88	0.32	98.04	87.15	0.29	NA	NA	NA	NA	NA	NA	NA	NA	NA	NA	NA	NA	6.35	12.69	0.09	15.23	26.65	0.2	24.11	46.96	0.09	22.84	34.27	0.09
SPAC19A8.09	SPAC19A8.09	2467945	2468319	0.246	-	1	0	106.04	112.67	1.18	86.16	83.95	0.99	86.16	101.63	0.25	59.65	110.46	0.2	11.06	11.06	0.15	0	38.7	NA	0	27.64	NA	0	38.7	NA	0	0	NA	0	0	NA	0	0	NA	0	0	NA
SPAC19A8.08	upf2	2468794	2471943	3.15	-	1	0	175.29	180.47	1.87	195.65	168.05	2.09	349.55	143.89	0.8	311.59	139.75	0.77	NA	NA	NA	NA	NA	NA	NA	NA	NA	NA	NA	NA	0.65	0.65	0.01	0.32	0.32	0.01	0	0.32	NA	0	0.65	NA
SPAC19A8.16	prl65	2472594	2472902	0.198	-	1	0	10.52	35.07	0.14	31.57	35.07	0.4	298.12	368.27	0.7	277.08	484.01	0.7	18.63	9.32	0.24	9.32	27.95	0.13	130.41	27.95	0.35	102.47	55.89	0.31	0	0	NA	0	0	NA	5.39	0	0.02	0	0	NA
SPNCRNA.286	SPNCRNA.286	2474084	2474170	0.087	+	1	0	0	0	NA	0	0	NA	0	0	NA	0	0	NA	NA	NA	NA	NA	NA	NA	NA	NA	NA	NA	NA	NA	0	0	NA	0	0	NA	0	0	NA	8.27	8.27	0.04
LTR.2474235.1	LTR.2474235.1	2474235	2474583	0.349	-	1	6	5.85	2.92	0.08	5.85	2.92	0.09	14.62	17.54	0.06	8.77	20.47	0.04	NA	NA	NA	NA	NA	NA	NA	NA	NA	NA	NA	NA	0	2.95	NA	0	0	NA	0	0	NA	0	0	NA
SPAC19A8.07c	SPAC19A8.07c	2474717	2475586	0.87	+	1	0	349.94	324.39	3.51	386.97	307.79	3.9	374.2	341	0.85	300.13	365.26	0.74	NA	NA	NA	NA	NA	NA	NA	NA	NA	NA	NA	NA	0	2.42	NA	0	1.21	NA	3.63	0	0.02	1.21	1.21	0.01
SPAC19A8.06	SPAC19A8.06	2475966	2477159	1.194	-	1	0	190.82	183.05	2.02	207.22	182.18	2.21	332.42	292.7	0.77	259.03	273.71	0.66	NA	NA	NA	NA	NA	NA	NA	NA	NA	NA	NA	NA	1.64	4.93	0.03	4.93	4.11	0.07	1.64	2.46	0.01	0	1.64	NA
SPAC19A8.05c	sst4	2478119	2479951	1.833	+	1	0	139.35	145.88	1.51	144.1	113.85	1.58	423.4	172.56	0.94	425.18	148.84	0.99	NA	NA	NA	NA	NA	NA	NA	NA	NA	NA	NA	NA	4.24	2.65	0.06	7.42	3.71	0.11	3.71	16.95	0.02	15.89	19.07	0.07
SPAC19A8.04	erg5	2480147	2482110	1.632	-	1	0	2620.12	2380.77	22.03	3070.11	2186.1	25.7	4469.21	4266.24	6.71	4261.77	4154.54	6.68	49.9	74.85	0.59	91.48	49.9	1.05	220.39	83.17	0.55	153.86	45.74	0.43	3.18	2.12	0.05	1.59	2.65	0.03	3.18	4.77	0.02	3.71	4.77	0.02
SPAC19A8.03	SPAC19A8.03	2482966	2484746	1.68	-	1	0	209.99	174.71	2.2	246.91	157.63	2.59	298.72	120.15	0.7	297.07	107.47	0.74	0	24.01	NA	16.01	0	0.21	8	0	0.03	24.01	8	0.09	2.18	1.64	0.03	1.64	2.73	0.03	31.62	51.79	0.11	38.16	55.6	0.13
SPAC19A8.02	SPAC19A8.02	2485198	2488937	3.642	-	1	0	218.23	171.9	2.28	244.54	171.32	2.56	507.68	203.07	1.09	551.44	219.37	1.23	54.95	54.95	0.65	43.96	10.99	0.54	186.81	43.96	0.48	142.86	65.93	0.4	0	0	NA	0	0	NA	0.54	0	0	0	0.54	NA
SPAC19A8.01c	sec73	2490863	2494111	3.249	+	1	0	169.12	67.39	1.81	233.92	80.35	2.46	457.47	158.75	1	477.23	156.49	1.09	NA	NA	NA	NA	NA	NA	NA	NA	NA	NA	NA	NA	0.3	0.3	0.01	0	0.3	NA	0.3	0.61	0	0	0.3	NA
SPAC23H3.02c	ini1	2494814	2495318	0.354	-	1	0	272.4	443.91	2.79	361.18	407.59	3.66	629.54	778.85	1.31	637.61	706.21	1.39	18.55	6.18	0.24	12.37	18.55	0.17	37.1	98.94	0.12	49.47	74.21	0.17	0	0	NA	0	2.04	NA	2.04	2.04	0.01	0	0	NA
SPNCRNA.558	SPNCRNA.558	2495902	2496323	0.422	+	1	0	0	0	NA	0	2.37	NA	0	0	NA	0	2.37	NA	NA	NA	NA	NA	NA	NA	NA	NA	NA	NA	NA	NA	99.66	152.81	1.12	79.73	135.09	0.92	168.31	354.34	0.44	146.17	456.22	0.41
SPAC23H3.03c	npr2	2496113	2497426	1.23	-	1	0	104.64	156.16	1.17	114.3	137.65	1.28	180.31	269.66	0.46	147.31	342.11	0.41	11.6	34.79	0.16	23.19	11.6	0.3	11.6	34.79	0.05	34.79	0	0.12	0	0.78	NA	0	1.55	NA	0.78	0.78	0	0	0	NA
SPNCRNA.830	SPNCRNA.830	2498055	2498934	0.88	-	1	0	12.09	12.09	0.16	7.25	3.63	0.1	8.46	8.46	0.04	9.67	16.92	0.04	NA	NA	NA	NA	NA	NA	NA	NA	NA	NA	NA	NA	0	0	NA	0	0	NA	6.11	2.44	0.03	0	2.44	NA
SPAC23H3.04	SPAC23H3.04	2499035	2500236	1.062	+	1	0	15.1	22.21	0.2	19.54	20.43	0.26	158.12	119.03	0.41	173.22	98.6	0.47	5.85	0	0.08	0	0	NA	46.83	0	0.15	58.54	17.56	0.19	0	0	NA	0	0	NA	0	0	NA	0	0.88	NA
SPAC23H3.05c	swd1	2500613	2501809	1.197	-	1	0	183.28	231.02	1.94	238.69	227.61	2.51	277.05	332.46	0.66	236.13	343.55	0.61	NA	NA	NA	NA	NA	NA	NA	NA	NA	NA	NA	NA	1.65	0.83	0.03	0.83	0	0.01	3.31	9.93	0.02	9.93	4.14	0.04
SPAC23H3.06	apl6	2502977	2505264	2.238	+	1	0	188.91	184.48	2	232.26	165.9	2.45	211.91	93.35	0.53	206.6	112.37	0.55	47.29	94.58	0.56	47.29	47.29	0.57	63.05	15.76	0.19	31.53	0	0.12	17.31	20.77	0.23	9.95	12.12	0.14	19.47	51.93	0.07	19.04	50.2	0.08
SPAC23H3.07c	mrp2	2505437	2505844	0.318	-	1	0	467.61	557.46	4.57	455.36	471.7	4.52	359.39	500.29	0.82	396.14	547.25	0.93	192.66	217.79	2.03	268.05	159.16	2.79	276.43	217.79	0.66	226.17	201.04	0.59	64.25	52.35	0.75	64.25	52.35	0.76	69.01	83.29	0.21	66.63	116.6	0.21
SPAC23H3.08c	bub3	2506299	2507306	0.963	-	1	0	31.73	53.84	0.39	40.38	45.19	0.5	52.88	50.96	0.17	39.42	40.38	0.14	17.44	17.44	0.23	0	0	NA	0	0	NA	0	0	NA	0.92	1.84	0.02	3.67	0	0.06	2.76	13.78	0.01	4.59	14.7	0.02
SPAC23H3.09c	gly1	2507913	2509043	1.131	-	1	0	1926.04	1652.58	16.64	2152.1	1538.64	18.59	1325.35	1045.51	2.44	1143.04	919.72	2.25	NA	NA	NA	NA	NA	NA	NA	NA	NA	NA	NA	NA	6.25	0.89	0.09	3.57	0.89	0.05	45.55	20.54	0.15	23.22	22.33	0.09
SPATRNACYS.02	SPATRNACYS.02	2510538	2510610	0.073	+	1	5	499.7	0	4.86	697.85	0	6.67	1137.24	0	2.14	637.55	0	1.39	NA	NA	NA	NA	NA	NA	NA	NA	NA	NA	NA	NA	0	0	NA	0	0	NA	16.6	8.3	0.06	8.3	8.3	0.04
SPAC23H3.10	ssr2	2511251	2512762	1.512	+	1	0	239.75	273.51	2.48	290.73	277.64	3	285.22	193.59	0.68	243.88	160.52	0.63	NA	NA	NA	NA	NA	NA	NA	NA	NA	NA	NA	NA	0	0	NA	0	0.65	NA	0.65	1.31	0	1.31	0.65	0.01
SPAC23H3.11c	SPAC23H3.11c	2512960	2514849	1.89	-	1	0	48.59	78.29	0.58	77.21	52.91	0.9	91.24	56.69	0.26	98.26	68.03	0.29	NA	NA	NA	NA	NA	NA	NA	NA	NA	NA	NA	NA	3.67	0	0.05	2.1	1.57	0.03	17.81	9.95	0.07	17.81	12.05	0.07
SPAC23H3.12c	SPAC23H3.12c	2515193	2515873	0.681	-	1	0	16.48	20.98	0.22	53.94	26.97	0.65	52.44	7.49	0.16	22.48	10.49	0.09	NA	NA	NA	NA	NA	NA	NA	NA	NA	NA	NA	NA	0	1.53	NA	0	0	NA	0	0	NA	1.53	0	0.01
SPAC23H3.13c	gpa2	2516846	2518315	1.065	-	1	0	133.62	102.93	1.46	164.32	98.41	1.79	128.21	34.31	0.35	153.49	39.73	0.43	224.02	90.33	2.34	205.95	50.59	2.19	122.85	28.91	0.34	234.86	14.45	0.61	0	0	NA	0	0	NA	0	0	NA	0	0	NA
SPNCRNA.197	SPNCRNA.197	2519010	2521358	2.349	+	1	0	11.41	12.29	0.15	10.97	8.34	0.15	11.85	30.28	0.05	19.31	39.94	0.08	NA	NA	NA	NA	NA	NA	NA	NA	NA	NA	NA	NA	15.75	11.07	0.21	13.62	7.24	0.18	13.2	3.83	0.05	18.73	3.41	0.07
SPNCRNA.831	SPNCRNA.831	2519375	2521586	2.212	+	1	0	14.45	15.85	0.19	14.45	11.19	0.19	13.98	31.69	0.05	22.84	43.81	0.09	NA	NA	NA	NA	NA	NA	NA	NA	NA	NA	NA	NA	1.36	2.26	0.02	4.07	3.62	0.06	2.26	2.26	0.01	1.81	1.81	0.01
SPAC23H3.14	SPAC23H3.14	2521698	2523281	1.41	+	1	0	77.81	103.28	0.89	90.2	107.42	1.03	93.64	107.42	0.27	81.94	119.12	0.25	13.07	0	0.17	0	6.53	NA	32.66	0	0.11	6.53	0	0.03	0.63	0	0.01	2.53	1.89	0.04	1.26	4.42	0.01	6.94	5.05	0.03
SPNCRNA.832	SPNCRNA.832	2523434	2525232	1.799	+	1	0	22.92	21.78	0.29	25.21	26.36	0.32	4.01	5.16	0.02	2.87	9.17	0.02	NA	NA	NA	NA	NA	NA	NA	NA	NA	NA	NA	NA	48.21	44.81	0.57	73.74	30.06	0.86	247.3	106.64	0.6	416.9	161.65	0.98
SPAC23H3.15c	SPAC23H3.15c	2523629	2524606	0.978	-	1	0	88.69	69.91	1	127.29	53.21	1.41	442.39	175.28	0.98	740.79	270.23	1.57	NA	NA	NA	NA	NA	NA	NA	NA	NA	NA	NA	NA	38.58	33.76	0.47	42.44	44.37	0.52	5.79	8.68	0.03	3.86	13.5	0.02
SPAC25H1.02	jmj1	2525917	2527311	1.395	+	1	0	117.5	100.51	1.3	118.98	92.38	1.33	155.19	84.99	0.41	116.76	75.38	0.34	NA	NA	NA	NA	NA	NA	NA	NA	NA	NA	NA	NA	1.41	2.11	0.02	0	1.41	NA	0.7	0.7	0	0.7	2.81	0
SPNCRNA.833	SPNCRNA.833	2527828	2529986	2.159	-	1	0	11.46	14.33	0.15	19.58	16.71	0.26	27.22	47.75	0.1	27.7	66.37	0.1	NA	NA	NA	NA	NA	NA	NA	NA	NA	NA	NA	NA	42.02	79.27	0.51	61.12	69.24	0.73	120.81	98.84	0.33	109.83	109.83	0.32
SPAC25H1.03	mug66	2528038	2528644	0.555	+	1	0	34	49.29	0.42	61.19	44.2	0.73	158.08	78.19	0.41	124.09	91.79	0.36	0	0	NA	0	0	NA	20.81	0	0.08	0	0	NA	5.88	8.83	0.08	22.06	7.35	0.29	45.6	104.44	0.15	39.72	161.8	0.14
SPAC25H1.04	mug105	2529085	2529819	0.735	+	1	0	70.01	149.26	0.81	96.43	132.09	1.1	134.73	138.7	0.36	122.85	149.26	0.35	NA	NA	NA	NA	NA	NA	NA	NA	NA	NA	NA	NA	20.73	22.03	0.27	23.32	29.8	0.3	23.32	22.03	0.08	22.03	20.73	0.09
SPAC25H1.05	meu29	2530138	2530791	0.654	+	1	0	157.45	211.95	1.69	201.35	210.43	2.15	56.01	57.53	0.17	39.36	60.56	0.14	NA	NA	NA	NA	NA	NA	NA	NA	NA	NA	NA	NA	4.21	5.61	0.06	2.81	4.21	0.04	8.42	9.82	0.04	2.81	19.64	0.02
SPAC25H1.06	pcf3	2531453	2532679	1.227	+	1	0	132.14	194.65	1.44	153.5	198.61	1.68	163.79	200.98	0.43	136.89	177.24	0.39	NA	NA	NA	NA	NA	NA	NA	NA	NA	NA	NA	NA	1.66	1.66	0.03	0.83	1.66	0.01	9.98	4.99	0.04	6.65	9.15	0.03
SPAC25H1.10c	atp19	2532904	2533214	0.207	-	1	0	433.22	866.45	4.26	601.53	732.43	5.82	726.2	1530.31	1.48	536.08	1863.8	1.2	76.45	135.92	0.88	84.95	127.42	0.98	135.92	288.82	0.36	127.42	254.84	0.37	3.03	0	0.05	3.03	6.07	0.05	3.03	3.03	0.02	0	3.03	NA
SPAC25H1.07	emc1	2533821	2536478	2.658	+	1	0	436.18	402.48	4.29	519.66	396.21	5.1	351.14	281.78	0.81	337.42	299.41	0.82	NA	NA	NA	NA	NA	NA	NA	NA	NA	NA	NA	NA	0.38	0.38	0.01	0	0.38	NA	1.88	0.38	0.01	0.75	0.75	0.01
SPAC25H1.08c	SPAC25H1.08c	2536701	2537900	1.2	-	1	0	669.17	680	6.34	718.33	643.33	6.84	660.83	625	1.36	529.17	608.33	1.19	NA	NA	NA	NA	NA	NA	NA	NA	NA	NA	NA	NA	5.15	2.58	0.07	3.44	4.3	0.05	12.89	21.48	0.05	13.75	23.2	0.06
SPAC25H1.09	mde5	2538461	2540002	1.542	+	1	0	5.7	1.43	0.08	2.14	0	0.03	0.71	0.71	0	0	0	NA	NA	NA	NA	NA	NA	NA	NA	NA	NA	NA	NA	NA	158.95	111.26	1.71	160.86	125.89	1.75	237.79	165.94	0.58	260.67	148.78	0.66
SPAC4A8.02c	SPAC4A8.02c	2540247	2540725	0.429	-	1	0	144.03	132.66	1.56	195.2	109.92	2.09	255.84	70.12	0.62	263.42	70.12	0.67	0	0	NA	29.14	0	0.37	0	0	NA	14.57	0	0.06	0	0	NA	0	2.01	NA	0	0	NA	0	0	NA
SPAC4A8.03c	ptc4	2541287	2542438	1.152	-	1	0	221.94	198.67	2.32	228.2	182.56	2.41	324.85	200.46	0.75	311.43	155.71	0.77	NA	NA	NA	NA	NA	NA	NA	NA	NA	NA	NA	NA	6.81	7.66	0.1	2.55	4.26	0.04	23.83	34.04	0.09	28.94	55.32	0.11
SPNCRNA.834	SPNCRNA.834	2542866	2544911	2.046	+	1	0	9.78	4.89	0.13	7.06	5.97	0.1	71.14	49.42	0.21	69.51	41.27	0.22	NA	NA	NA	NA	NA	NA	NA	NA	NA	NA	NA	NA	1.5	2.99	0.02	2.99	1.99	0.05	51.87	114.71	0.16	54.86	117.2	0.18
SPAC4A8.04	isp6	2545350	2546753	1.404	+	1	0	599.54	271.07	5.73	856.08	322.93	8.03	6339.72	1091.89	8.99	8171.52	998.53	11.44	NA	NA	NA	NA	NA	NA	NA	NA	NA	NA	NA	NA	1.52	0	0.02	0	0	NA	0	0	NA	0	0	NA
SPNCRNA.835	SPNCRNA.835	2547093	2547449	0.357	+	1	0	0	0	NA	0	0	NA	15.71	0	0.06	7.85	5.24	0.04	NA	NA	NA	NA	NA	NA	NA	NA	NA	NA	NA	NA	56.54	48.83	0.66	115.64	84.8	1.3	154.19	143.91	0.41	113.07	125.92	0.33
SPAC4A8.05c	myp2	2547351	2553665	6.315	-	1	0	163.69	104.31	1.75	198.8	120.49	2.12	210.33	74.01	0.53	218.42	79.52	0.57	NA	NA	NA	NA	NA	NA	NA	NA	NA	NA	NA	NA	2.42	4.2	0.04	3.88	3.72	0.06	13.09	9.05	0.05	12.44	7.92	0.05
SPNCRNA.836	SPNCRNA.836	2547383	2552168	4.786	+	1	0	2.37	5.39	0.04	5.17	4.31	0.08	16.37	11.85	0.06	15.51	10.12	0.06	NA	NA	NA	NA	NA	NA	NA	NA	NA	NA	NA	NA	147.37	103.8	1.59	186.49	125.14	2	200.05	93.14	0.5	210.28	100.25	0.55
SPNCRNA.837	SPNCRNA.837	2553840	2555738	1.899	+	1	0	19.61	25.21	0.25	21.85	29.13	0.28	7.84	11.76	0.03	7.28	14.57	0.03	NA	NA	NA	NA	NA	NA	NA	NA	NA	NA	NA	NA	171.78	206.04	1.83	166.67	194.28	1.81	153.38	142.13	0.4	119.12	145.71	0.35
SPAC4A8.06c	SPAC4A8.06c	2554013	2555749	1.737	-	1	0	180.77	213.01	1.92	174.44	199.19	1.89	164.65	124.35	0.43	127.23	118.02	0.37	NA	NA	NA	NA	NA	NA	NA	NA	NA	NA	NA	NA	19.97	25.26	0.26	22.91	27.61	0.3	8.22	12.34	0.04	7.64	15.27	0.04
SPAC4A8.07c	SPAC4A8.07c	2556773	2558297	1.377	-	1	0	161.45	192.58	1.73	169.23	185.44	1.83	230.83	248.99	0.57	219.16	225	0.57	18.98	12.65	0.25	50.61	31.63	0.61	56.93	44.28	0.18	50.61	25.3	0.17	0	0.67	NA	1.34	2.01	0.02	0	2.01	NA	3.35	4.01	0.02
SPNCRNA.838	SPNCRNA.838	2558542	2561108	2.567	+	1	0	4.28	5.99	0.06	4.71	5.99	0.07	13.7	19.69	0.05	13.7	14.55	0.06	NA	NA	NA	NA	NA	NA	NA	NA	NA	NA	NA	NA	107.73	135.55	1.2	131.58	145.89	1.46	195.97	271.1	0.5	203.92	283.03	0.54
SPAC4A8.08c	vrs2	2558600	2561714	2.853	-	1	0	113.92	126.72	1.26	135.15	135.82	1.49	206.93	241.99	0.52	203.23	260.18	0.54	11.77	14.72	0.16	26.49	17.66	0.34	44.15	17.66	0.14	47.09	14.72	0.16	3.38	4.73	0.05	3.72	5.07	0.06	11.15	15.54	0.05	10.81	11.83	0.05
SPSNRNA.06	SPSNRNA.06	2562085	2562559	0.425	-	1	0	7772.3	18.98	59.43	10187.9	36.05	76.62	47802.7	66.41	48.43	39056.9	74	41.77	1362.81	0	12.13	1907.93	0	16.66	2649.91	15.14	4.34	3013.33	15.14	5.01	0	0	NA	0	0	NA	0	0	NA	0	0	NA
SPAC4A8.09c	cwf21	2563011	2563963	0.882	-	1	0	237.87	325.69	2.47	314.57	327.91	3.23	273.44	283.45	0.65	255.66	394.6	0.65	70.61	42.37	0.81	84.73	84.73	0.98	28.24	28.24	0.1	70.61	28.24	0.22	28.18	19.43	0.35	16.52	23.32	0.22	71.9	27.2	0.21	77.73	27.2	0.24
SPAC4A8.10	SPAC4A8.10	2564279	2566800	2.358	+	1	0	134.66	104.93	1.47	139.91	99.25	1.54	314.79	209.86	0.73	302.55	208.98	0.75	8.99	0	0.12	35.96	26.97	0.45	44.96	8.99	0.15	17.98	0	0.07	54.07	70.49	0.64	58.07	73.69	0.69	142.18	258.73	0.38	146.99	268.35	0.41
SPNCRNA.839	SPNCRNA.839	2564428	2566667	2.24	-	1	0	62.78	81.85	0.73	67.43	85.57	0.79	165.09	300.41	0.43	170.67	311.57	0.47	NA	NA	NA	NA	NA	NA	NA	NA	NA	NA	NA	NA	136.21	104.77	1.48	140.76	98.85	1.55	320.24	192.69	0.75	307.03	188.59	0.76
SPAC4A8.11c	fas2	2567040	2572568	5.529	-	1	0	3912.33	1776.99	31.76	4285.92	1679.59	34.82	2511.38	607.03	4.15	2446	503.03	4.22	NA	NA	NA	NA	NA	NA	NA	NA	NA	NA	NA	NA	0	0	NA	0	0	NA	0	0.37	NA	0.19	0.19	0
SPAC4A8.12c	sds22	2573420	2574473	0.999	-	1	0	130.23	169.1	1.42	182.71	175.9	1.97	123.42	151.61	0.34	94.27	176.88	0.28	186.94	158.18	1.98	158.18	172.56	1.72	115.04	100.66	0.32	158.18	129.42	0.44	0.95	0	0.02	0	0	NA	2.85	6.64	0.01	2.85	11.39	0.02
SPAC4A8.13c	pts1	2575106	2575924	0.819	-	1	0	288.26	415.39	2.94	354.97	415.39	3.6	445.6	494.69	0.98	385.18	517.35	0.91	NA	NA	NA	NA	NA	NA	NA	NA	NA	NA	NA	NA	0	0	NA	1.11	0	0.02	4.44	12.21	0.02	4.44	14.43	0.02
SPAC4A8.14	SPAC4A8.14	2576501	2577772	1.23	+	1	0	322.11	371.66	3.25	374.76	374.76	3.78	493.22	503.29	1.07	428.18	515.68	1	14.76	29.52	0.2	14.76	29.52	0.2	132.82	103.31	0.36	132.82	147.58	0.38	0	0	NA	0.81	0	0.01	0	0	NA	0	1.62	NA
SPATRNAILE.02	SPATRNAILE.02	2578426	2578524	0.099	+	1	0	1327.74	0	11.85	1207.04	0	10.98	4059.46	76.23	6.2	3868.88	44.47	6.16	NA	NA	NA	NA	NA	NA	NA	NA	NA	NA	NA	NA	0	0	NA	0	0	NA	0	0	NA	0	0	NA
SPAC4A8.15c	cdc3	2578990	2579478	0.384	-	1	0	1654.53	1488.1	14.48	1676.07	1421.52	14.81	1711.31	2758.85	3.02	1552.71	2874.37	2.9	323.29	279.6	3.26	349.5	288.34	3.55	305.81	366.97	0.72	297.07	471.82	0.74	0	0	NA	2.15	0	0.03	0	0	NA	0	0	NA
SPAC4A8.16c	tif33	2580220	2582976	2.757	-	1	0	2911.25	2569.54	24.25	3226.62	2355.34	26.89	1838	1298.13	3.2	1650.54	1223.68	3.05	NA	NA	NA	NA	NA	NA	NA	NA	NA	NA	NA	NA	0.38	1.91	0.01	0.76	1.15	0.01	11.45	12.98	0.05	11.84	20.24	0.05
SPNCRNA.840	SPNCRNA.840	2583531	2585065	1.535	-	1	0	6.24	8.32	0.09	10.4	9.7	0.14	10.4	20.1	0.04	11.78	31.88	0.05	NA	NA	NA	NA	NA	NA	NA	NA	NA	NA	NA	NA	119.32	232.47	1.31	158.41	220.81	1.73	68.58	222.18	0.21	78.86	279.1	0.25
SPAC823.02	SPAC823.02	2583804	2583973	0.132	+	1	0	883.06	1306	8.17	976.02	1361.78	9.05	413.65	1338.54	0.92	395.05	1622.05	0.93	16.89	0	0.22	33.78	101.35	0.42	33.78	67.57	0.11	118.24	185.81	0.34	0	0	NA	0	0	NA	4.46	0	0.02	0	4.46	NA
SPAC823.03	ppk15	2585755	2587406	1.605	+	1	0	202.17	186.92	2.13	249.22	165.3	2.61	263.21	176.11	0.63	293.72	205.99	0.73	0	74.21	NA	55.66	74.21	0.67	37.11	0	0.12	55.66	37.11	0.18	2.42	7.87	0.04	2.42	6.66	0.04	0	3.63	NA	2.42	0.61	0.01
SPAC823.04	SPAC823.04	2587729	2588620	0.798	+	1	0	221.01	285.94	2.31	232.4	255.18	2.45	168.6	255.18	0.44	160.63	287.08	0.44	62.5	138.89	0.73	48.61	48.61	0.59	41.67	48.61	0.14	20.83	62.5	0.08	0	2.29	NA	0	2.29	NA	0	3.43	NA	0	0	NA
SPAC823.05c	tlg2	2588863	2589820	0.906	-	1	0	152.03	154.11	1.64	199.93	152.03	2.13	276.98	182.22	0.66	246.78	148.9	0.63	15.18	45.54	0.2	0	45.54	NA	30.36	30.36	0.1	30.36	30.36	0.11	0	2.07	NA	0	0	NA	0	0	NA	0	2.07	NA
SPAC823.06	taf3	2590313	2590780	0.468	+	1	0	114.61	108.78	1.27	99.07	108.78	1.13	132.09	31.08	0.36	130.15	25.25	0.37	NA	NA	NA	NA	NA	NA	NA	NA	NA	NA	NA	NA	0	0	NA	0	2.3	NA	2.3	0	0.01	0	0	NA
SPAC823.07	SPAC823.07	2591413	2592408	0.996	+	1	0	189.98	286.44	2.01	184.07	236.24	1.98	165.37	204.74	0.43	165.37	199.82	0.45	NA	NA	NA	NA	NA	NA	NA	NA	NA	NA	NA	NA	0	0	NA	0	0	NA	1.04	0	0.01	1.04	2.07	0.01
SPAC823.08c	SPAC823.08c	2592647	2594044	1.398	-	1	0	279.55	359.11	2.86	306.56	310.21	3.15	263.5	243.79	0.63	276.63	223.35	0.69	NA	NA	NA	NA	NA	NA	NA	NA	NA	NA	NA	NA	0.71	2.12	0.01	2.12	2.12	0.03	2.83	7.08	0.01	1.42	2.83	0.01
SPAC823.09c	SPAC823.09c	2594633	2595819	1.038	-	1	0	70.81	83.99	0.82	65.87	65.05	0.78	106.22	123.51	0.3	92.22	131.75	0.28	32.26	26.88	0.4	16.13	0	0.22	0	16.13	NA	5.38	16.13	0.03	0	0	NA	0	0.91	NA	12.68	14.49	0.05	8.15	13.59	0.04
SPAC823.10c	SPAC823.10c	2596251	2597209	0.891	-	1	0	101.12	127.79	1.13	97.79	115.57	1.11	72.23	91.12	0.22	74.45	117.79	0.23	0	0	NA	0	15.36	NA	0	0	NA	15.36	15.36	0.06	0	1.02	NA	0	2.04	NA	2.04	1.02	0.01	1.02	3.07	0.01
SPNCRNA.199	SPNCRNA.199	2597443	2597985	0.543	+	1	0	0	1.82	NA	0	1.82	NA	3.65	14.59	0.02	10.94	20.06	0.05	NA	NA	NA	NA	NA	NA	NA	NA	NA	NA	NA	NA	0	0	NA	0	0	NA	0	1.84	NA	1.84	1.84	0.01
SPAC823.11	SPAC823.11	2598325	2599668	1.236	+	1	0	296.4	291.73	3.01	325.18	260.61	3.32	217.05	157.92	0.54	207.71	116.69	0.55	0	16.38	NA	0	8.19	NA	0	8.19	NA	8.19	0	0.04	1.44	0	0.02	0	0	NA	0	0	NA	0.72	1.44	0.01
SPAC823.12	vps11	2601242	2603962	2.721	+	1	0	137.82	142.21	1.5	157.79	157.79	1.72	153	86.29	0.4	137.82	79.09	0.39	NA	NA	NA	NA	NA	NA	NA	NA	NA	NA	NA	NA	0.38	0	0.01	0	0.76	NA	1.14	0	0.01	0.38	0.38	0
SPAC823.13c	SPAC823.13c	2604259	2605212	0.954	-	1	0	184.79	261.51	1.96	186.95	258.27	2.01	129.68	141.56	0.35	114.55	180.47	0.33	NA	NA	NA	NA	NA	NA	NA	NA	NA	NA	NA	NA	3.05	0	0.05	0	2.04	NA	1.02	0	0.01	4.07	4.07	0.02
LTR.2605356.1	LTR.2605356.1	2605356	2605703	0.348	+	1	0	2.85	2.85	0.04	0	0	NA	0	0	NA	0	2.85	NA	NA	NA	NA	NA	NA	NA	NA	NA	NA	NA	NA	NA	0	0	NA	0	0	NA	2.66	0	0.01	0	0	NA
SPAC823.14	ptf1	2606185	2607189	0.69	+	1	0	986.48	1133.84	9.03	1027.89	1119.23	9.48	791.62	981.61	1.59	635.73	1097.31	1.38	131.53	134.99	1.44	100.38	93.46	1.14	159.22	145.38	0.42	121.15	169.61	0.35	8.47	13.76	0.12	4.23	12.7	0.06	6.35	12.7	0.03	6.35	10.59	0.03
SPNCRNA.841	SPNCRNA.841	2606374	2608016	1.643	-	1	0	8.42	10.36	0.12	7.77	9.06	0.11	7.12	12.3	0.03	4.53	7.12	0.02	NA	NA	NA	NA	NA	NA	NA	NA	NA	NA	NA	NA	158.5	193.37	1.7	187.66	187.66	2.02	126.17	195.27	0.34	121.73	245.36	0.35
SPAC823.15	ppa1	2608103	2609032	0.93	+	1	0	244.28	316.32	2.53	266.21	306.92	2.77	285	283.95	0.68	254.72	302.75	0.65	NA	NA	NA	NA	NA	NA	NA	NA	NA	NA	NA	NA	0	1.09	NA	0	1.09	NA	3.26	0	0.02	0	2.17	NA
SPAC823.16c	mug179	2609469	2610704	1.008	-	1	0	35.01	66.69	0.43	44.18	60.86	0.54	267.61	386.82	0.64	283.45	355.14	0.71	11.25	11.25	0.15	11.25	3.75	0.16	48.75	18.75	0.16	45	37.5	0.15	0	0	NA	0	0	NA	0	0.86	NA	0	0	NA
SPAC7D4.14c	SPAC7D4.14c	2611100	2612755	1.656	+	1	0	207.93	234.7	2.18	225.36	203.57	2.38	295.08	240.3	0.7	323.1	206.06	0.79	NA	NA	NA	NA	NA	NA	NA	NA	NA	NA	NA	NA	0	0	NA	0	0.6	NA	0	0	NA	0	0	NA
SPAC7D4.13c	SPAC7D4.13c	2613296	2614306	0.939	+	1	0	64.51	102.4	0.75	65.54	93.18	0.77	49.15	102.4	0.16	57.34	78.85	0.19	22.52	11.26	0.29	11.26	0	0.16	22.52	11.26	0.08	33.78	11.26	0.12	1.01	1.01	0.02	1.01	0	0.02	0	3.03	NA	0	2.02	NA
SPAC7D4.12c	SPAC7D4.12c	2615042	2617321	2.28	+	1	0	87.72	67.41	0.99	99.72	53.09	1.13	219.76	65.56	0.54	215.14	56.79	0.56	NA	NA	NA	NA	NA	NA	NA	NA	NA	NA	NA	NA	2.63	5.26	0.04	4.82	6.58	0.07	0.88	1.32	0.01	1.75	1.32	0.01
SPAC7D4.11c	sec39	2617975	2620284	2.31	+	1	0	79.82	99.66	0.91	101.91	92.44	1.16	149.71	116.34	0.4	125.36	137.09	0.36	NA	NA	NA	NA	NA	NA	NA	NA	NA	NA	NA	NA	0	1.29	NA	0.86	0.86	0.01	0.86	1.29	0.01	0.43	1.29	0
SPAC7D4.10	vma13	2620295	2622195	1.353	-	1	0	856.33	900.3	7.94	997.15	901.57	9.23	898.39	864.62	1.76	885.64	861.43	1.82	47.79	49.78	0.57	53.76	51.77	0.65	95.58	67.7	0.27	65.71	67.7	0.21	0	0	NA	1.58	0	0.03	1.58	0.53	0.01	1.05	1.58	0.01
SPNCRNA.842	SPNCRNA.842	2621697	2622420	0.724	+	1	0	0	0	NA	4.32	0	0.06	2.88	4.32	0.01	1.44	2.88	0.01	NA	NA	NA	NA	NA	NA	NA	NA	NA	NA	NA	NA	478.64	445.82	4.67	473.17	444.45	4.68	411.63	276.24	0.92	480.01	300.86	1.1
SPAC7D4.09c	SPAC7D4.09c	2622666	2623490	0.825	+	1	0	40.4	47.33	0.49	33.48	75.04	0.42	35.79	108.51	0.12	33.48	105.05	0.12	NA	NA	NA	NA	NA	NA	NA	NA	NA	NA	NA	NA	7.13	14.26	0.1	7.13	13.07	0.1	14.26	13.07	0.06	4.75	27.33	0.02
SPAC7D4.15c	ost4	2623940	2624038	0.099	-	1	0	888.19	1010.1	8.21	923.02	888.19	8.6	600.84	278.65	1.26	322.19	269.94	0.79	NA	NA	NA	NA	NA	NA	NA	NA	NA	NA	NA	NA	0	0	NA	0	0	NA	0	0	NA	0	0	NA
SPAC7D4.08	SPAC7D4.08	2625042	2625332	0.291	-	1	0	0	0	NA	7.09	3.54	0.1	0	0	NA	0	0	NA	NA	NA	NA	NA	NA	NA	NA	NA	NA	NA	NA	NA	170.33	203.2	1.82	221.13	280.89	2.34	164.35	194.23	0.43	137.46	188.26	0.39
SPAC7D4.07c	trx1	2625457	2625768	0.312	+	1	0	3258.55	4242.98	26.88	4301.49	4492.27	34.94	1345.65	2080.79	2.47	1276.96	2261.4	2.46	NA	NA	NA	NA	NA	NA	NA	NA	NA	NA	NA	NA	0	0	NA	0	0	NA	0	0	NA	0	0	NA
SPAC7D4.06c	alg3	2626583	2627803	1.221	+	1	0	124.96	102.16	1.37	146.07	103.85	1.6	64.17	96.25	0.2	86.97	98.79	0.27	NA	NA	NA	NA	NA	NA	NA	NA	NA	NA	NA	NA	0	4.91	NA	0.82	0.82	0.01	0.82	1.64	0.01	0.82	3.28	0.01
SPSNORNA.12	SPSNORNA.12	2627988	2628071	0.084	-	1	0	1785.71	36.08	15.53	2588.38	36.08	22	6592.71	81.17	9.28	6700.94	162.34	9.71	NA	NA	NA	NA	NA	NA	NA	NA	NA	NA	NA	NA	16.42	8.21	0.22	8.21	8.21	0.12	8.21	16.42	0.04	8.21	16.42	0.04
SPAC7D4.05	SPAC7D4.05	2629373	2630183	0.687	-	1	0	81.95	118.65	0.93	125.99	113.76	1.4	119.87	223.84	0.33	110.09	256.87	0.32	0	6.57	NA	13.13	13.13	0.18	13.13	13.13	0.05	19.7	13.13	0.08	3.56	5.93	0.05	2.37	2.37	0.04	0	4.74	NA	2.37	4.74	0.01
SPAC7D4.04	taf1	2630589	2633369	2.781	-	1	0	158.36	185.6	1.7	157.64	153.28	1.72	318.18	218.29	0.74	289.12	190.32	0.72	NA	NA	NA	NA	NA	NA	NA	NA	NA	NA	NA	NA	0.37	2.59	0.01	0.37	0	0.01	4.08	5.19	0.02	5.19	2.22	0.03
SPAC7D4.03c	SPAC7D4.03c	2634211	2636871	2.661	+	1	0	271.23	178.5	2.78	270.41	174.83	2.81	290.43	104.57	0.69	248.76	90.68	0.64	NA	NA	NA	NA	NA	NA	NA	NA	NA	NA	NA	NA	0	0	NA	0	0	NA	1.86	0	0.01	0.74	0.74	0.01
SPAC7D4.02c	sfp47	2637726	2639299	1.248	+	1	0	156.51	208.18	1.68	172.99	167.75	1.87	186.47	241.88	0.47	178.23	257.61	0.48	6.92	6.92	0.1	3.46	17.31	0.05	27.7	24.23	0.1	27.7	6.92	0.1	1.26	0.63	0.02	0	0.63	NA	0.63	1.26	0	0	0.63	NA
SPAC4F8.15	itr1	2639701	2641428	1.728	-	1	0	210.6	238.64	2.21	226.11	217.76	2.39	340.66	255.94	0.78	257.14	253.56	0.65	NA	NA	NA	NA	NA	NA	NA	NA	NA	NA	NA	NA	0	0	NA	0	0	NA	1.69	0.56	0.01	0	0	NA
SPAC4F8.14c	hcs1	2643624	2645143	1.344	+	1	0	2135.64	1723.83	18.28	2585.75	1686.26	21.98	1449.05	1135.96	2.62	1225.1	991.57	2.38	158.25	118.69	1.7	158.25	71.21	1.73	166.17	71.21	0.43	110.78	47.48	0.33	1.95	1.95	0.03	0	0	NA	2.61	3.91	0.01	2.61	8.47	0.01
SPNCRNA.843	SPNCRNA.843	2644411	2645335	0.925	-	1	0	3.21	3.21	0.05	0	0	NA	3.21	5.35	0.02	3.21	13.91	0.02	NA	NA	NA	NA	NA	NA	NA	NA	NA	NA	NA	NA	1886.69	1545.74	16.33	2214.14	1546.78	19.08	1209.98	1145.53	2.26	1066.53	1047.82	2.12
SPAC4F8.13c	rng2	2645517	2649986	4.47	+	1	0	214.43	93.06	2.24	259.41	84.96	2.71	585.23	87.82	1.23	534.29	74.02	1.2	NA	NA	NA	NA	NA	NA	NA	NA	NA	NA	NA	NA	0	0	NA	0.23	0.23	0	0.23	1.15	0	0.23	2.08	0
SPAC4F8.12c	spp42	2650738	2657829	7.092	+	1	0	413.56	190.21	4.09	455.41	181.96	4.52	725.42	165.3	1.47	688.97	161.1	1.48	NA	NA	NA	NA	NA	NA	NA	NA	NA	NA	NA	NA	2.94	2.5	0.04	2.64	2.5	0.04	10.13	7.93	0.04	12.19	7.2	0.05
SPAC4F8.11	SPAC4F8.11	2658044	2660584	2.541	-	1	0	85.27	85.27	0.97	112.73	75.84	1.27	191.44	71.74	0.49	169.72	61.08	0.46	NA	NA	NA	NA	NA	NA	NA	NA	NA	NA	NA	NA	1.26	0.42	0.02	1.26	0	0.02	0.84	0.42	0.01	0.84	0.84	0.01
SPNCRNA.326	SPNCRNA.326	2660766	2661423	0.658	+	1	0	0	0	NA	0	0	NA	0	0	NA	0	0	NA	NA	NA	NA	NA	NA	NA	NA	NA	NA	NA	NA	NA	11.92	7.45	0.16	19.37	14.9	0.25	43.21	8.94	0.14	38.74	11.92	0.14
SPAC4F8.10c	stg1	2661801	2662325	0.525	+	1	0	293.33	306.67	2.99	321.9	379.05	3.29	687.62	870.48	1.41	674.29	864.76	1.45	NA	NA	NA	NA	NA	NA	NA	NA	NA	NA	NA	NA	23.58	19.95	0.3	16.33	12.7	0.22	0	1.81	NA	0	3.63	NA
SPNCRNA.200	SPNCRNA.200	2663415	2664052	0.638	+	1	0	10.86	0	0.15	0	0	NA	0	1.55	NA	0	0	NA	NA	NA	NA	NA	NA	NA	NA	NA	NA	NA	NA	NA	0	3.1	NA	1.55	0	0.03	4.66	3.1	0.02	1.55	4.66	0.01
SPAC4F8.08	mug114	2664524	2664979	0.456	-	1	0	22.76	4.14	0.29	8.28	6.21	0.12	6.21	2.07	0.03	0	4.14	NA	NA	NA	NA	NA	NA	NA	NA	NA	NA	NA	NA	NA	997.59	144.05	9.13	769.69	49.45	7.29	1483.49	137.6	2.68	1808.14	118.25	3.28
SPAC4F8.07c	hxk2	2665816	2667183	1.368	+	1	0	6884.43	4821.48	53.2	8057.09	4652.2	61.88	7302.25	4446.75	10.11	6622.04	4100.49	9.62	NA	NA	NA	NA	NA	NA	NA	NA	NA	NA	NA	NA	0.72	0	0.01	0	0	NA	0	0	NA	0	0	NA
SPNCRNA.201	SPNCRNA.201	2667490	2667719	0.23	+	1	0	0	0	NA	0	0	NA	0	0	NA	0	0	NA	NA	NA	NA	NA	NA	NA	NA	NA	NA	NA	NA	NA	0	0	NA	0	0	NA	0	0	NA	0	0	NA
SPAC4F8.06	SPAC4F8.06	2668334	2668822	0.489	-	1	0	94.25	90.69	1.06	94.25	113.81	1.08	71.13	69.35	0.21	99.58	94.25	0.3	NA	NA	NA	NA	NA	NA	NA	NA	NA	NA	NA	NA	1.97	1.97	0.03	0	1.97	NA	7.87	5.9	0.03	1.97	5.9	0.01
SPAC4F8.05c	mrpl28	2669813	2670169	0.357	+	1	0	243.58	326.39	2.52	297.16	280.11	3.06	168.07	372.67	0.44	158.32	509.07	0.44	NA	NA	NA	NA	NA	NA	NA	NA	NA	NA	NA	NA	8.49	2.83	0.12	5.66	2.83	0.08	2.83	0	0.01	2.83	5.66	0.02
SPAC4F8.04	SPAC4F8.04	2670529	2671449	0.921	-	1	0	303.79	288.77	3.08	300.32	262.2	3.09	457.41	261.05	1	488.6	276.06	1.11	NA	NA	NA	NA	NA	NA	NA	NA	NA	NA	NA	NA	0	1.1	NA	0	0	NA	1.1	1.1	0.01	0	1.1	NA
SPAC4F8.03	sdo1	2672171	2673105	0.741	-	1	0	297.65	411.16	3.03	317.83	406.12	3.26	100.9	242.16	0.28	94.59	285.04	0.29	7.19	28.74	0.1	7.19	14.37	0.1	21.56	14.37	0.08	0	14.37	NA	0	2.16	NA	1.08	1.08	0.02	25.93	69.14	0.09	30.25	55.1	0.11
SPAC4F8.02c	mrpl40	2673980	2674819	0.84	+	1	0	270	353.46	2.77	368.19	351.01	3.72	255.28	271.23	0.62	186.55	290.87	0.5	NA	NA	NA	NA	NA	NA	NA	NA	NA	NA	NA	NA	0	1.19	NA	0	1.19	NA	0	1.19	NA	0	0	NA
SPAC4F8.01	did4	2675099	2675970	0.633	-	1	0	541.45	649.46	5.23	707.52	590.05	6.75	1578.43	2431.78	2.82	1285.43	2553.3	2.48	96.83	145.24	1.09	135.56	116.19	1.5	353.43	459.94	0.81	363.11	469.62	0.87	2.49	1.25	0.04	1.25	1.25	0.02	0	0	NA	0	0	NA
SPAC644.04	pct1	2677140	2678105	0.912	+	1	0	325.78	339.49	3.29	307.86	348.98	3.16	283.61	281.5	0.67	254.09	253.04	0.65	140.06	52.52	1.52	70.03	87.54	0.82	52.52	52.52	0.17	87.54	35.01	0.27	0	1.95	NA	0.98	0.98	0.02	3.91	4.88	0.02	1.95	4.88	0.01
SPAC644.05c	SPAC644.05c	2678627	2679049	0.423	-	1	0	358.05	436.09	3.58	385.6	424.61	3.88	220.34	479.7	0.55	234.11	500.36	0.6	NA	NA	NA	NA	NA	NA	NA	NA	NA	NA	NA	NA	39.4	18.54	0.48	6.95	25.49	0.1	37.08	37.08	0.12	27.81	50.99	0.1
SPAC644.06c	cdr1	2679765	2681546	1.782	-	1	0	260.07	166.54	2.68	309.55	156.28	3.18	429.62	136.97	0.95	371.09	136.97	0.89	NA	NA	NA	NA	NA	NA	NA	NA	NA	NA	NA	NA	0	0.58	NA	0	0.58	NA	1.75	2.92	0.01	1.75	2.34	0.01
SPNCRNA.844	SPNCRNA.844	2682538	2684586	2.049	+	1	0	7.71	9.76	0.11	10.27	11.82	0.14	9.25	15.93	0.04	7.71	14.38	0.04	NA	NA	NA	NA	NA	NA	NA	NA	NA	NA	NA	NA	44.37	55.21	0.53	41.9	45.35	0.51	32.54	69.51	0.11	26.13	78.88	0.1
SPATRNALYS.04	SPATRNALYS.04	2684683	2684765	0.075	-	1	8	1573.03	4.99	13.83	3116.1	0	26.05	2926.34	4.99	4.72	2317.1	0	4.03	3610.39	25.97	29.52	5246.75	0	41.87	9350.65	25.97	12.43	7896.1	0	11.12	0	0	NA	0	0	NA	0	0	NA	0	0	NA
SPAC644.07	SPAC644.07	2686406	2687755	1.35	+	1	0	166.85	199.78	1.78	190.05	161.62	2.04	175.83	121.96	0.45	174.34	124.21	0.47	NA	NA	NA	NA	NA	NA	NA	NA	NA	NA	NA	NA	0.78	5.46	0.01	2.34	6.24	0.04	7.8	10.14	0.03	6.24	15.59	0.03
SPAC644.08	SPAC644.08	2688195	2688898	0.651	+	1	0	142.12	219.65	1.54	208.16	225.39	2.21	169.4	182.32	0.44	120.59	185.19	0.35	16.38	49.14	0.21	147.42	0	1.62	32.76	49.14	0.11	98.28	49.14	0.29	0	2.68	NA	1.34	1.34	0.02	6.7	4.02	0.03	0	2.68	NA
SPAC644.09	SPAC644.09	2689703	2690992	0.714	+	1	0	169.9	176.79	1.81	126.28	169.9	1.4	182.53	306.52	0.47	163.02	308.81	0.45	18.58	32.51	0.24	18.58	34.83	0.25	48.76	60.37	0.16	32.51	51.08	0.12	1.57	11.75	0.03	12.53	7.83	0.17	5.48	5.48	0.03	0.78	5.48	0.01
SPAC644.10	med11	2691464	2691874	0.351	+	1	0	63.05	119.1	0.73	67.72	116.76	0.8	128.44	219.51	0.35	95.75	268.55	0.29	31.02	62.03	0.38	31.02	31.02	0.39	31.02	31.02	0.11	15.51	108.56	0.06	7.09	18.9	0.1	4.72	14.17	0.07	16.54	56.69	0.06	16.54	35.43	0.07
SPAC644.11c	pkp1	2692031	2693529	1.278	-	1	0	221.58	264.72	2.31	261.8	269.11	2.73	348.09	335.66	0.8	386.85	288.86	0.92	44.95	26.97	0.54	67.43	53.94	0.79	94.4	40.46	0.27	76.42	58.44	0.24	24.32	30.58	0.31	19.46	27.1	0.26	36.14	116.74	0.12	29.88	116.05	0.11
LTR.2693886.1	LTR.2693886.1	2693886	2694225	0.34	-	1	0	0	0	NA	0	0	NA	0	0	NA	0	0	NA	NA	NA	NA	NA	NA	NA	NA	NA	NA	NA	NA	NA	0	0	NA	0	0	NA	0	2.67	NA	0	0	NA
SPNCRNA.202	SPNCRNA.202	2694347	2694522	0.176	+	1	0	0	0	NA	0	0	NA	0	0	NA	0	0	NA	NA	NA	NA	NA	NA	NA	NA	NA	NA	NA	NA	NA	0	0	NA	0	0	NA	0	0	NA	0	0	NA
SPAC644.12	cdc5	2694758	2697334	2.274	+	1	0	271.89	249.9	2.79	270.62	244.4	2.81	429.18	448.21	0.95	398.74	463.01	0.94	21.1	12.06	0.27	21.1	6.03	0.28	12.06	3.01	0.05	33.15	24.11	0.12	66.99	70.26	0.78	61.27	61.68	0.73	89.05	60.05	0.26	70.67	67.4	0.22
SPAC644.13c	SPAC644.13c	2697418	2698095	0.678	-	1	0	137.66	130.64	1.5	122.21	123.61	1.36	143.28	99.73	0.38	148.9	82.88	0.42	NA	NA	NA	NA	NA	NA	NA	NA	NA	NA	NA	NA	0	1.38	NA	0	0	NA	1.38	2.76	0.01	1.38	0	0.01
SPAC644.14c	rhp51	2699007	2700104	1.098	-	1	0	183.04	133.93	1.94	187.51	143.76	2.01	268.76	99.11	0.64	257.15	91.07	0.65	NA	NA	NA	NA	NA	NA	NA	NA	NA	NA	NA	NA	0	1.9	NA	0	0.95	NA	0	0.95	NA	1.9	2.85	0.01
SPAC644.15	rpp101	2700453	2700918	0.33	+	1	0	4850.95	5003.7	38.65	5880.76	4885.44	46.45	2182.8	4387.78	3.69	1832.96	4892.83	3.32	139.35	148.64	1.51	167.22	111.48	1.81	278.71	399.48	0.66	139.35	222.97	0.39	2.1	0	0.03	0	0	NA	0	0	NA	0	0	NA
SPAC644.16	SPAC644.16	2701629	2702937	1.269	+	1	0	467.01	404.79	4.57	518.44	362.49	5.08	347.56	442.12	0.8	345.07	417.24	0.83	0	80.71	NA	100.89	20.18	1.14	0	40.36	NA	60.53	0	0.2	8.66	5.51	0.12	9.45	4.73	0.13	27.56	34.65	0.1	33.08	25.99	0.12
SPAC644.17c	mrpl9	2702997	2703776	0.78	-	1	0	217.81	239.87	2.28	230.22	220.57	2.43	220.57	282.6	0.55	187.48	337.74	0.5	NA	NA	NA	NA	NA	NA	NA	NA	NA	NA	NA	NA	10.57	9.25	0.14	11.9	14.54	0.16	13.22	6.61	0.05	3.97	10.57	0.02
SPNCRNA.198	SPNCRNA.198	2703965	2704030	0.066	+	1	0	0	0	NA	19.94	0	0.26	9.97	9.97	0.04	0	0	NA	NA	NA	NA	NA	NA	NA	NA	NA	NA	NA	NA	NA	0	0	NA	0	0	NA	0	0	NA	0	0	NA
SPAC644.18c	bet3	2704905	2705603	0.552	-	1	0	618	597.44	5.9	618	490.8	5.97	664.25	468.96	1.37	704.08	453.54	1.5	136.17	125.27	1.48	130.72	81.7	1.45	152.51	136.17	0.4	168.85	92.59	0.46	0	0	NA	0	0	NA	1.43	4.29	0.01	0	1.43	NA
SPSNORNA.54	SPSNORNA.54	2705950	2706037	0.088	+	1	0	18753.7	212.61	132.77	23863.6	153.96	166.36	71275.7	329.91	67.58	57199.4	505.87	57.28	NA	NA	NA	NA	NA	NA	NA	NA	NA	NA	NA	NA	29.52	88.55	0.37	51.65	66.41	0.62	110.68	184.47	0.31	88.55	287.78	0.27
SPAPB2B4.01c	gpi12	2706276	2707193	0.747	-	1	0	48.68	68.59	0.58	57.53	60.85	0.69	140.51	96.25	0.38	113.95	77.44	0.33	10.37	10.37	0.14	10.37	15.55	0.14	25.92	20.73	0.09	20.73	25.92	0.08	6.41	6.41	0.09	6.41	7.48	0.09	1.07	3.2	0.01	1.07	3.2	0.01
SPNCRNA.845	SPNCRNA.845	2707388	2707925	0.538	+	1	0	0	0	NA	5.36	1.79	0.08	19.66	30.38	0.07	17.87	44.68	0.07	NA	NA	NA	NA	NA	NA	NA	NA	NA	NA	NA	NA	3.07	6.14	0.05	3.07	15.36	0.05	3.07	13.83	0.02	6.14	23.04	0.03
SPAPB2B4.02	grx5	2708097	2708869	0.441	+	1	0	379.23	439.83	3.78	469.15	439.83	4.64	435.92	408.55	0.96	373.37	344.05	0.89	21.7	13.02	0.28	52.07	17.36	0.63	82.44	47.73	0.24	82.44	30.37	0.25	1.24	3.73	0.02	9.95	6.22	0.14	7.46	6.22	0.03	4.98	18.66	0.02
SPNCRNA.846	SPNCRNA.846	2710681	2712634	1.954	-	1	0	6.93	5.86	0.1	4.26	6.4	0.06	33.58	23.46	0.11	33.58	38.38	0.12	NA	NA	NA	NA	NA	NA	NA	NA	NA	NA	NA	NA	209.88	140.09	2.2	232.62	145.26	2.45	76.51	24.81	0.23	60.48	23.26	0.2
SPAPB2B4.03	cig2	2711080	2712315	1.236	+	1	0	307.94	198.96	3.12	326.93	206.39	3.34	108.98	33.02	0.3	85.86	25.59	0.26	NA	NA	NA	NA	NA	NA	NA	NA	NA	NA	NA	NA	8.17	5.72	0.11	4.09	6.54	0.06	42.5	19.61	0.14	40.04	29.42	0.14
SPAPB2B4.04c	SPAPB2B4.04c	2713053	2716931	3.879	-	1	0	201.14	61.5	2.12	220.47	60.69	2.33	715.12	93.18	1.46	692.83	77.07	1.48	NA	NA	NA	NA	NA	NA	NA	NA	NA	NA	NA	NA	23.86	19.47	0.3	24.13	17.55	0.31	21.94	19.75	0.08	17.55	16.18	0.07
SPAPB2B4.05	vma5	2720954	2722578	1.185	+	1	0	259.71	355.01	2.67	296.09	355.01	3.05	445.22	555.07	0.98	394.3	531.79	0.93	47.07	42.36	0.56	32.95	30.6	0.41	82.38	58.84	0.24	44.72	68.25	0.15	0.61	0.61	0.01	0	0	NA	0	0	NA	0	0	NA
SPAPB2B4.06	SPAPB2B4.06	2722735	2723660	0.768	+	1	0	42.32	92.23	0.51	77.04	82.47	0.9	158.42	175.78	0.41	175.78	199.65	0.48	5.59	0	0.08	16.78	0	0.22	22.38	55.94	0.08	61.54	72.72	0.2	4.36	3.27	0.06	3.27	2.18	0.05	1.09	13.09	0.01	3.27	15.27	0.02
SPAPB2B4.07	SPAPB2B4.07	2724376	2725095	0.72	+	1	0	321.02	210.95	3.24	352.46	208.33	3.58	1049.53	365.57	2.01	921.12	301.36	1.88	NA	NA	NA	NA	NA	NA	NA	NA	NA	NA	NA	NA	1.43	0	0.02	4.3	0	0.06	4.3	4.3	0.02	8.59	10.02	0.04
SPNCRNA.204	SPNCRNA.204	2726058	2726682	0.625	+	1	0	72.58	28.04	0.83	75.88	9.9	0.88	105.57	3.3	0.3	123.71	3.3	0.36	NA	NA	NA	NA	NA	NA	NA	NA	NA	NA	NA	NA	0	0	NA	0	0	NA	1.51	0	0.01	1.51	0	0.01
SPAC6F6.01	cch1	2726719	2732283	5.565	+	1	0	111.92	48.44	1.24	123.05	44.14	1.37	259.39	52.54	0.63	251.77	60.55	0.64	NA	NA	NA	NA	NA	NA	NA	NA	NA	NA	NA	NA	0.37	0.55	0.01	1.1	0.92	0.02	6.05	15.4	0.03	8.62	18.89	0.04
SPAC6F6.02c	pof5	2732524	2733570	1.047	-	1	0	44.89	56.35	0.54	57.31	59.22	0.68	66.86	62.08	0.2	92.65	95.51	0.28	NA	NA	NA	NA	NA	NA	NA	NA	NA	NA	NA	NA	0	0.97	NA	0	0	NA	2.92	0	0.01	4.87	0	0.02
SPNCRNA.847	SPNCRNA.847	2734065	2736123	2.059	+	1	0	0	0	NA	0	0	NA	0.51	0.51	0	0.51	0.51	0	NA	NA	NA	NA	NA	NA	NA	NA	NA	NA	NA	NA	1635.6	802.88	14.33	2326.68	736.1	19.96	5500.75	1435.26	7.98	5454.21	1520.76	8.19
SPAC6F6.03c	SPAC6F6.03c	2734109	2736126	1.614	-	1	0	946.79	1042.31	8.7	1123.63	954.54	10.29	1460.53	1858.74	2.64	1415.35	1954.25	2.68	6773.4	22.39	52.42	10912.1	14.93	81.57	32280.9	41.05	34.91	32243.6	41.05	35.64	0	0	NA	0	0	NA	0.5	0.5	0	0.5	0.5	0
SPNCRNA.499	SPNCRNA.499	2735048	2735175	0.128	-	1	0	11863.2	19.7	87.41	19091.4	13.13	135.77	56420.7	52.52	55.61	56414.1	52.52	56.63	NA	NA	NA	NA	NA	NA	NA	NA	NA	NA	NA	NA	0	0	NA	0	0	NA	0	0	NA	0	0	NA
SPAC6F6.04c	SPAC6F6.04c	2736676	2738145	1.47	-	1	0	75.44	72.07	0.86	55.9	59.27	0.67	127.3	107.77	0.35	118.54	105.07	0.34	NA	NA	NA	NA	NA	NA	NA	NA	NA	NA	NA	NA	0.69	4.81	0.01	2.75	0.69	0.04	0.69	0	0	1.37	0.69	0.01
SPNCRNA.848	SPNCRNA.848	2738026	2740228	2.203	+	1	0	10.62	12.56	0.14	13.04	12.07	0.18	33.8	65.19	0.11	35.25	85.47	0.13	NA	NA	NA	NA	NA	NA	NA	NA	NA	NA	NA	NA	8.51	9.93	0.12	13.24	4.73	0.18	21.28	10.4	0.08	19.86	10.88	0.08
SPNCRNA.205	SPNCRNA.205	2738681	2740459	1.779	+	1	0	10.76	18.54	0.15	17.34	16.15	0.23	41.26	83.12	0.14	42.46	105.25	0.15	NA	NA	NA	NA	NA	NA	NA	NA	NA	NA	NA	NA	0	3.48	NA	1.74	1.74	0.03	7.53	8.11	0.03	9.85	7.53	0.04
SPAC6F6.05	ost2	2740539	2740960	0.369	+	1	0	339.34	560.86	3.41	478.38	579.71	4.73	336.99	485.45	0.78	271	549.08	0.68	17.15	0	0.22	0	0	NA	34.31	34.31	0.12	17.15	17.15	0.07	0	1.99	NA	1.99	5.97	0.03	3.98	1.99	0.02	7.97	13.94	0.04
SPAC6F6.06c	rax2	2741551	2745018	3.468	-	1	0	85.91	63.62	0.97	98.4	63.91	1.12	78.48	25.57	0.23	75.51	22	0.24	NA	NA	NA	NA	NA	NA	NA	NA	NA	NA	NA	NA	0.89	0	0.02	1.19	0.59	0.02	2.08	1.78	0.01	2.68	3.27	0.01
SPAC6F6.07c	rps13	2745955	2746640	0.456	-	1	0	29566.7	25087.7	201.15	36066.7	25329.8	242.34	16817.5	18407	20.27	15080.7	17614	19	11982.1	9138.42	88.21	14872.9	9604.52	108.15	7146.89	6158.19	9.93	6473.63	6059.32	9.44	0	0	NA	0	0	NA	0	1.4	NA	0	0	NA
SPAC6F6.08c	cdc16	2746772	2748009	0.9	-	1	0	142.3	152.05	1.54	167.64	151.07	1.82	348.93	282.65	0.8	340.16	269.98	0.82	7.09	7.09	0.1	7.09	7.09	0.1	17.73	35.45	0.07	28.36	10.64	0.11	3.23	5.65	0.05	5.65	7.27	0.08	0	3.23	NA	2.42	3.23	0.01
SPAC6F6.09	eaf6	2749068	2749547	0.417	+	1	0	169.01	230.67	1.81	244.38	226.1	2.56	237.52	347.15	0.58	276.35	340.3	0.69	32.39	16.19	0.4	0	0	NA	48.58	48.58	0.15	16.19	80.97	0.07	2.04	0	0.03	0	0	NA	0	0	NA	0	0	NA
SPAC6F6.10c	arc2	2749978	2750971	0.954	-	1	0	738.12	764.33	6.93	906.27	761.05	8.46	732.66	537.21	1.49	670.42	501.18	1.44	201.78	161.42	2.12	363.2	80.71	3.68	322.84	121.07	0.75	262.31	60.53	0.66	0	0	NA	0	0	NA	0	0	NA	0	0	NA
SPAC6F6.11c	SPAC6F6.11c	2751672	2752806	0.93	-	1	0	125.91	163.59	1.38	155.32	143.37	1.7	271.11	302.36	0.65	278.47	226.08	0.7	12.35	41.18	0.17	24.71	12.35	0.32	28.83	45.3	0.1	45.3	20.59	0.16	1.78	0	0.03	0	0	NA	0	1.78	NA	0	0	NA
SPNCRNA.849	SPNCRNA.849	2752633	2754327	1.695	+	1	0	5.53	9.83	0.08	4.92	6.76	0.07	4.3	11.68	0.02	5.53	12.29	0.03	NA	NA	NA	NA	NA	NA	NA	NA	NA	NA	NA	NA	9.08	11.35	0.13	8.51	8.51	0.12	18.15	11.35	0.07	17.02	14.18	0.07
SPAC6F6.12	SPAC6F6.12	2754768	2756129	1.206	+	1	0	164.24	190.55	1.76	200.12	184.18	2.14	396.26	198.53	0.89	399.45	196.13	0.94	25.77	19.33	0.32	32.22	25.77	0.4	70.88	38.66	0.21	77.32	25.77	0.24	0.73	2.18	0.01	0	0.73	NA	1.45	4.36	0.01	2.91	0	0.02
SPNCRNA.850	SPNCRNA.850	2754843	2755977	1.135	-	1	0	0.87	2.62	0.01	0	0.87	NA	0.87	2.62	0.01	2.62	0	0.01	NA	NA	NA	NA	NA	NA	NA	NA	NA	NA	NA	NA	135.27	166.42	1.47	155.74	159.3	1.7	339.96	177.99	0.78	356.87	171.76	0.86
SPAC6F6.13c	SPAC6F6.13c	2756498	2758834	2.337	-	1	0	225.42	200.72	2.35	275.71	194.1	2.86	558.92	216.16	1.19	562.44	204.24	1.25	NA	NA	NA	NA	NA	NA	NA	NA	NA	NA	NA	NA	0	0	NA	0	0.43	NA	0	0	NA	0.43	0	0
SPNCRNA.851	SPNCRNA.851	2758791	2760056	1.266	+	1	0	9.03	9.03	0.12	12.04	9.03	0.17	19.56	22.57	0.07	3.76	22.57	0.02	NA	NA	NA	NA	NA	NA	NA	NA	NA	NA	NA	NA	89.16	114.18	1.01	93.85	91.5	1.07	136.08	179.88	0.37	138.43	216.63	0.39
SPAC6F6.19	SPAC6F6.19	2759155	2759709	0.369	-	1	0	173.08	266.45	1.85	200.41	243.67	2.14	202.68	430.42	0.51	252.78	521.51	0.64	13.64	13.64	0.18	20.46	34.1	0.27	34.1	95.47	0.12	20.46	109.11	0.08	11.79	15.16	0.16	18.52	13.47	0.24	18.52	31.99	0.07	5.05	26.94	0.03
SPAC6F6.15	ypt5	2762302	2763390	0.636	+	1	0	740.95	868.38	6.96	819.05	767.67	7.71	2235.17	2385.21	3.77	2169.4	2424.26	3.82	33.59	65.08	0.41	50.38	37.79	0.61	191.04	176.34	0.48	222.53	197.34	0.58	18.17	18.17	0.24	7.65	12.43	0.11	24.87	30.61	0.09	20.09	41.13	0.08
SPAC6F6.16c	tpz1	2763686	2765433	1.527	-	1	0	90.33	106.7	1.02	96.54	94.84	1.1	168.8	114.04	0.44	146.78	116.3	0.41	3.52	14.08	0.05	21.12	31.68	0.28	59.83	17.6	0.18	31.68	17.6	0.12	1.12	0	0.02	0.56	0	0.01	1.12	0.56	0.01	0	1.12	NA
SPAC6F6.17	rif1	2766370	2770572	4.203	+	1	0	238.18	215.15	2.47	248.81	209.07	2.61	291.84	167.05	0.69	270.07	167.31	0.68	NA	NA	NA	NA	NA	NA	NA	NA	NA	NA	NA	NA	0	0.95	NA	0.95	0	0.02	5.71	9.04	0.03	6.66	8.09	0.03
SPNCRNA.852	SPNCRNA.852	2769228	2770625	1.398	-	1	0	1.39	2.08	0.02	2.08	1.39	0.03	17.36	28.47	0.07	19.45	26.39	0.08	NA	NA	NA	NA	NA	NA	NA	NA	NA	NA	NA	NA	242.33	322.62	2.51	237.22	291.96	2.49	294.15	375.17	0.69	289.04	410.21	0.72
SPAC1805.01c	ppk6	2770704	2773213	2.328	-	1	0	191.19	219.41	2.02	242.99	222.36	2.55	375.65	382.81	0.85	378.6	419.87	0.9	68.19	100.02	0.79	86.38	86.38	0.99	127.3	209.13	0.35	118.2	368.25	0.34	1.73	3.9	0.03	5.63	3.9	0.08	3.46	10.83	0.02	3.9	12.56	0.02
SPAC1805.02c	SPAC1805.02c	2774092	2774928	0.765	-	1	0	650.93	873.68	6.18	793.65	810.99	7.49	624.25	1020.41	1.3	646.93	1024.41	1.4	99.57	113.8	1.11	42.67	85.35	0.52	28.45	142.25	0.1	56.9	142.25	0.19	0	3.81	NA	0	2.54	NA	2.54	5.08	0.01	2.54	2.54	0.01
SPAC1805.03c	trm13	2775340	2776576	1.107	-	1	0	45.17	58.34	0.54	64.93	54.58	0.77	40.46	45.17	0.13	32.93	53.64	0.12	39.7	31.76	0.48	15.88	23.82	0.21	15.88	7.94	0.06	0	15.88	NA	22.36	27.52	0.29	29.24	24.94	0.37	61.06	73.96	0.19	77.4	72.24	0.24
SPAC1805.04	nup132	2777371	2780923	3.489	+	1	0	243.77	172.57	2.52	248.3	169.56	2.6	263.38	176.19	0.63	246.79	146.32	0.63	0	0	NA	66.45	0	0.78	0	0	NA	0	0	NA	2.87	1.44	0.04	2.01	2.3	0.03	45.09	76.11	0.15	42.79	84.72	0.15
SPAC1805.05	cki3	2781416	2782934	1.32	+	1	0	702.86	656.57	6.63	840.35	606.76	7.89	609.57	308.64	1.28	507.86	300.22	1.15	37.52	56.29	0.46	46.9	37.52	0.57	46.9	23.45	0.15	37.52	28.14	0.13	0.69	0	0.01	0	0	NA	1.37	2.06	0.01	0	2.06	NA
SPAC1805.06c	hem2	2783941	2784930	0.99	-	1	0	298.82	370.37	3.04	325.13	344.07	3.32	184.13	196.76	0.47	152.57	200.97	0.42	NA	NA	NA	NA	NA	NA	NA	NA	NA	NA	NA	NA	0	0	NA	0	0	NA	59.36	129.13	0.18	47.9	114.55	0.16
SPNCRNA.853	SPNCRNA.853	2784605	2785492	0.888	+	1	0	2.28	4.55	0.04	2.28	1.14	0.04	191.1	618.8	0.48	211.58	635.86	0.56	NA	NA	NA	NA	NA	NA	NA	NA	NA	NA	NA	NA	171.22	203.39	1.83	175.81	191.9	1.9	93.08	108.02	0.27	75.84	93.08	0.24
SPAC1805.07c	dad2	2785536	2786148	0.285	-	1	0	14.5	52.2	0.19	34.8	29	0.43	95.69	52.2	0.27	52.2	55.1	0.17	17.57	8.78	0.23	8.78	0	0.12	26.35	17.57	0.09	48.31	13.18	0.16	0	0	NA	0	0	NA	3.14	9.41	0.02	3.14	3.14	0.02
SPNCRNA.854	SPNCRNA.854	2787208	2788035	0.828	-	1	0	12.32	17.25	0.17	11.09	8.63	0.15	4.93	35.74	0.02	12.32	45.6	0.05	NA	NA	NA	NA	NA	NA	NA	NA	NA	NA	NA	NA	20.53	7.25	0.26	14.49	10.87	0.2	9.66	2.42	0.04	3.62	2.42	0.02
SPAC1805.08	dlc1	2788070	2788514	0.336	+	1	0	570.09	643.44	5.48	551.22	559.61	5.38	440.14	448.52	0.97	417.09	563.8	0.98	40.59	16.24	0.49	32.48	32.48	0.41	40.59	32.48	0.13	32.48	16.24	0.12	0	0	NA	0	0	NA	0	4.28	NA	0	0	NA
SPAC1805.18	new2	2789090	2789377	0.288	+	1	0	155.42	188.49	1.67	152.12	171.96	1.66	347.22	128.97	0.8	234.79	208.33	0.61	NA	NA	NA	NA	NA	NA	NA	NA	NA	NA	NA	NA	0	0	NA	0	0	NA	0	0	NA	3.4	0	0.02
SPSNORNA.52	SPSNORNA.52	2789709	2789981	0.273	+	1	0	702.9	36.3	6.63	900.9	72.6	8.41	1996.5	151.8	3.43	2075.7	135.3	3.68	NA	NA	NA	NA	NA	NA	NA	NA	NA	NA	NA	NA	0	0	NA	0	0	NA	0	0	NA	0	0	NA
SPAC1805.09c	fmt1	2790199	2791221	1.023	-	1	0	11.97	19.95	0.16	16.96	18.95	0.23	13.96	19.95	0.05	14.96	10.97	0.06	NA	NA	NA	NA	NA	NA	NA	NA	NA	NA	NA	NA	24.21	17.69	0.31	24.21	19.55	0.31	38.17	61.44	0.13	34.45	64.24	0.12
SPAC1805.10	SPAC1805.10	2791243	2792826	1.584	+	1	0	79.97	96.8	0.91	108.02	97.5	1.22	116.44	75.76	0.32	147.31	101.71	0.41	NA	NA	NA	NA	NA	NA	NA	NA	NA	NA	NA	NA	28.7	23.59	0.36	26.78	28.7	0.34	23.59	10.84	0.08	10.84	7.65	0.05
SPAC1805.11c	rps2602	2793017	2793476	0.36	-	1	0	9882.01	9085.55	73.99	10872.7	9026.55	81.3	5176.99	4690.27	7.59	4058.51	3920.85	6.41	888.12	576.7	8.21	807.38	449.83	7.61	807.38	265.28	1.61	680.51	484.43	1.46	0	0	NA	0	0	NA	8.28	0	0.04	4.14	4.14	0.02
SPAC1805.12c	uep1	2794338	2794724	0.387	-	1	1	5031.84	6134.64	39.96	5486.34	6095.42	43.6	3377.63	6748.34	5.32	2999.26	7034.42	4.99	NA	NA	NA	NA	NA	NA	NA	NA	NA	NA	NA	NA	0	0	NA	4.49	2.25	0.07	0	2.25	NA	2.25	0	0.01
SPAC1805.13	rpl14	2794938	2795586	0.405	+	1	0	20388	19738.2	143.29	22686.3	19599	158.87	13537.5	19095.9	16.92	11395.1	17335.9	15.07	2783.42	2574.53	23.28	2901.99	2749.55	24.41	2907.63	3918.25	4.69	2077.69	3410.12	3.68	0	0	NA	0	0	NA	0	0	NA	0	1.44	NA
SPAC1805.14	SPAC1805.14	2796469	2797827	1.359	+	1	0	166.74	204.31	1.78	158.91	173	1.73	126.81	90.02	0.34	122.12	104.9	0.35	NA	NA	NA	NA	NA	NA	NA	NA	NA	NA	NA	NA	0	0	NA	2.16	0	0.03	0	0.72	NA	1.44	0	0.01
SPAC1805.15c	pub2	2798023	2800231	2.016	-	1	0	54.07	64.48	0.64	62.5	61.01	0.74	294.15	382.94	0.69	284.23	481.65	0.71	5.08	15.23	0.07	20.3	25.38	0.27	76.14	142.12	0.23	71.06	228.41	0.23	5.89	4.07	0.08	5.43	5.89	0.08	1.36	0	0.01	1.81	0	0.01
SPAC1805.16c	SPAC1805.16c	2800953	2801900	0.948	-	1	0	289.55	190.52	2.95	367.05	188.37	3.71	1090.37	445.62	2.07	1051.62	339.06	2.1	NA	NA	NA	NA	NA	NA	NA	NA	NA	NA	NA	NA	2.2	2.2	0.03	4.4	2.2	0.07	1.1	0	0.01	3.3	1.1	0.02
SPNCRNA.208	SPNCRNA.208	2802514	2802681	0.168	+	1	0	0	0	NA	0	0	NA	4.65	0	0.02	0	0	NA	NA	NA	NA	NA	NA	NA	NA	NA	NA	NA	NA	NA	0	0	NA	0	0	NA	11.45	5.72	0.05	11.45	11.45	0.05
SPATRNALEU.02	SPATRNALEU.02	2802761	2802858	0.098	-	1	8	9644.1	12.44	72.36	12618.2	18.67	93.11	19182.4	43.55	22.62	15922.1	18.67	19.88	NA	NA	NA	NA	NA	NA	NA	NA	NA	NA	NA	NA	0	0	NA	0	0	NA	0	0	NA	6.76	6.76	0.03
SPAC1805.17	crm1	2804508	2807744	3.237	+	1	0	746.74	461.4	7.01	810.19	431.5	7.64	851.05	272.72	1.68	821.48	267.07	1.71	NA	NA	NA	NA	NA	NA	NA	NA	NA	NA	NA	NA	0	0	NA	0.33	0.33	0.01	0	0.33	NA	0	0	NA
SPAC1B2.02c	ugo1	2808542	2809807	1.266	-	1	0	268.87	277.98	2.76	289.37	279.5	2.99	338.74	236.97	0.78	359.25	194.43	0.86	NA	NA	NA	NA	NA	NA	NA	NA	NA	NA	NA	NA	0.78	0	0.01	2.35	2.35	0.04	7.82	3.13	0.03	4.69	3.91	0.02
SPNCRNA.75	SPNCRNA.75	2810265	2810692	0.428	-	1	0	492.15	228.67	4.79	514.52	156.59	5.05	260.99	323.13	0.63	213.76	395.21	0.56	NA	NA	NA	NA	NA	NA	NA	NA	NA	NA	NA	NA	0	0	NA	0	0	NA	0	0	NA	2.43	0	0.01
SPAC1B2.03c	SPAC1B2.03c	2811438	2812485	1.005	-	1	0	4246.77	214.93	34.23	4571.14	242.79	36.93	1713.43	73.63	3.02	1499.5	55.72	2.81	179.57	44.89	1.91	493.83	89.79	4.86	493.83	0	1.07	202.02	0	0.54	0	0	NA	0	0	NA	0.95	0	0.01	0	0	NA
SPAC1B2.06	SPAC1B2.06	2812783	2813037	0.255	+	1	0	3.47	27.76	0.05	3.47	0	0.05	13.88	10.41	0.05	13.88	6.94	0.06	NA	NA	NA	NA	NA	NA	NA	NA	NA	NA	NA	NA	0	0	NA	0	0	NA	0	0	NA	0	0	NA
SPAC1B2.04	cox6	2814368	2815201	0.423	+	1	0	555.99	757.38	5.35	617.28	661.06	5.96	639.17	812.1	1.33	540.67	812.1	1.21	37.25	11.18	0.45	26.08	7.45	0.33	52.15	59.6	0.16	63.33	40.98	0.2	0	0	NA	0	0	NA	0	2.33	NA	0	4.66	NA
SPAC1B2.05	mcm5	2815942	2818185	2.163	+	1	0	142.39	101.71	1.54	166.44	111.88	1.81	209.89	127.6	0.52	178.92	122.05	0.48	10.06	0	0.14	20.11	10.06	0.26	70.39	20.11	0.21	80.44	40.22	0.25	8.06	12.33	0.11	18.49	12.33	0.24	14.22	26.07	0.06	18.96	32.71	0.08
SPAC3F10.02c	trk1	2818256	2820781	2.526	-	1	0	259.43	212.68	2.67	312.07	211	3.2	269.12	90.97	0.64	253.95	83.39	0.65	NA	NA	NA	NA	NA	NA	NA	NA	NA	NA	NA	NA	11.43	17.55	0.15	15.92	13.88	0.21	36.73	49.79	0.12	33.06	38.77	0.12
SPAC3F10.03	grs1	2821486	2823444	1.959	+	1	0	1489.92	1554.26	13.16	1748.87	1539.9	15.39	945.42	992.22	1.84	843.33	919.37	1.75	NA	NA	NA	NA	NA	NA	NA	NA	NA	NA	NA	NA	1.04	0	0.02	0	0	NA	6.77	3.13	0.03	3.13	3.65	0.02
SPAC3F10.04	gsa1	2823967	2825463	1.497	+	1	0	435.21	480.42	4.28	465.58	430.49	4.61	630.89	456.81	1.31	587.03	378.53	1.29	NA	NA	NA	NA	NA	NA	NA	NA	NA	NA	NA	NA	4.87	4.87	0.07	2.78	6.96	0.04	2.78	4.87	0.01	7.65	6.26	0.04
SPAC3F10.05c	mug113	2825838	2826818	0.981	-	1	0	287.89	222.92	2.94	312.53	201.63	3.21	436.87	208.35	0.97	420.07	215.08	0.98	NA	NA	NA	NA	NA	NA	NA	NA	NA	NA	NA	NA	9.27	11.12	0.13	19.46	7.41	0.26	24.09	29.65	0.09	18.53	29.65	0.07
SPAC3F10.06c	SPAC3F10.06c	2827047	2828687	1.362	-	1	0	364.9	152.72	3.64	434.65	160.06	4.33	545.52	74.16	1.16	536.71	67.55	1.2	135.14	58.56	1.47	112.62	31.53	1.27	216.23	31.53	0.54	220.73	22.52	0.58	1.18	1.77	0.02	1.18	1.77	0.02	6.51	2.37	0.03	5.92	5.92	0.03
SPAC3F10.07c	erf4	2828666	2829184	0.519	-	1	0	334.54	124.92	3.37	387.47	112.22	3.9	796.12	65.64	1.59	806.71	61.4	1.68	NA	NA	NA	NA	NA	NA	NA	NA	NA	NA	NA	NA	86.44	145.86	0.98	90.04	129.65	1.03	21.61	97.24	0.08	30.61	93.64	0.11
SPNCRNA.855	SPNCRNA.855	2829719	2830254	0.536	-	1	0	5.28	1.76	0.08	1.76	1.76	0.03	1.76	1.76	0.01	1.76	1.76	0.01	NA	NA	NA	NA	NA	NA	NA	NA	NA	NA	NA	NA	1.85	1.85	0.03	0	0	NA	1.85	5.54	0.01	0	5.54	NA
SPAC3F10.19	spd2	2830517	2831209	0.309	+	1	0	380.85	627.52	3.79	550.56	621.6	5.37	619.62	1051.78	1.29	682.77	1083.35	1.47	9.1	3.03	0.13	12.13	0	0.17	21.22	42.45	0.08	24.26	42.45	0.09	0	0	NA	0	0	NA	0	0	NA	0	0	NA
SPAC3F10.08c	SPAC3F10.08c	2831810	2832589	0.78	-	1	0	266.98	226.01	2.74	247.16	208.83	2.59	192.97	191.65	0.49	187.68	212.79	0.5	NA	NA	NA	NA	NA	NA	NA	NA	NA	NA	NA	NA	0	2.73	NA	2.73	2.73	0.04	1.36	5.46	0.01	6.82	2.73	0.03
SPAC3F10.09	SPAC3F10.09	2832796	2833974	0.795	+	1	0	323.29	410.46	3.26	418.18	364.12	4.18	378.46	624.52	0.86	353.08	655.41	0.85	16.87	26.99	0.22	16.87	20.24	0.22	30.36	33.74	0.1	33.74	43.86	0.12	17.29	21.41	0.23	14	18.12	0.19	14.82	28	0.06	10.71	18.12	0.05
SPAC3F10.10c	map3	2833891	2834988	1.098	-	1	0	36.25	41.56	0.44	45.1	35.37	0.55	40.67	39.79	0.13	31.83	24.76	0.12	NA	NA	NA	NA	NA	NA	NA	NA	NA	NA	NA	NA	151.5	190.91	1.63	183.9	178.65	1.98	195.29	369.55	0.49	157.63	428.23	0.44
SPAC3F10.11c	abc2	2837268	2841704	4.437	-	1	0	322.56	133.53	3.26	364.72	133.29	3.69	522.97	84.82	1.12	476.44	58.4	1.09	NA	NA	NA	NA	NA	NA	NA	NA	NA	NA	NA	NA	0.23	0	0	0	0	NA	0.46	0.46	0	0.69	1.15	0
SPAC3F10.12c	SPAC3F10.12c	2842317	2842922	0.606	-	1	0	253.87	225.31	2.62	285.61	244.35	2.95	464.9	560.1	1.02	449.04	696.56	1.04	NA	NA	NA	NA	NA	NA	NA	NA	NA	NA	NA	NA	0	0	NA	0	1.74	NA	0	0	NA	0	1.74	NA
LTR.2843759.1	LTR.2843759.1	2843759	2844091	0.333	-	1	0	0	0	NA	0	0	NA	0	3	NA	0	0	NA	NA	NA	NA	NA	NA	NA	NA	NA	NA	NA	NA	NA	0	0	NA	0	0	NA	0	0	NA	0	0	NA
SPATRNATHR.03	SPATRNATHR.03	2844674	2844745	0.072	-	1	8	304.14	0	3.09	375.1	0	3.79	395.38	0	0.89	425.79	0	0.99	NA	NA	NA	NA	NA	NA	NA	NA	NA	NA	NA	NA	0	0	NA	0	0	NA	0	0	NA	0	0	NA
SPAC3F10.13	ucp6	2846535	2848373	1.839	+	1	0	252.69	213.78	2.61	294.81	230.84	3.04	350.79	174.33	0.8	407.83	196.19	0.96	NA	NA	NA	NA	NA	NA	NA	NA	NA	NA	NA	NA	3.84	3.84	0.06	6.59	4.39	0.1	40.1	34.05	0.13	31.86	25.82	0.12
SPAC3F10.15c	spo12	2848929	2849201	0.273	-	1	0	207.2	218.3	2.17	259	207.2	2.7	540.2	395.9	1.15	492.1	432.9	1.12	NA	NA	NA	NA	NA	NA	NA	NA	NA	NA	NA	NA	0	0	NA	0	0	NA	0	0	NA	0	0	NA
SPAC3F10.16c	SPAC3F10.16c	2849710	2851669	1.851	-	1	0	335.49	364.67	3.38	389.52	361.43	3.92	329.55	312.8	0.76	282.01	314.42	0.71	0	29.7	NA	19.8	9.9	0.26	29.7	9.9	0.1	29.7	0	0.11	7.89	4.21	0.11	2.63	1.05	0.04	3.16	0.53	0.02	1.58	1.05	0.01
SPAC3F10.17	SPAC3F10.17	2852036	2853332	1.161	+	1	0	415.72	419.24	4.11	484.28	398.14	4.78	1027.44	1424.7	1.97	965.04	1516.99	1.95	0	0	NA	10.82	10.82	0.15	54.08	21.63	0.17	0	32.45	NA	0.74	1.48	0.01	0	0.74	NA	1.48	0.74	0.01	0.74	1.48	0.01
SPAC3F10.18c	rpl4102	2853790	2853919	0.078	-	1	0	3433.67	3160.54	28.2	4403.57	3584.17	35.69	1583.05	3032.33	2.83	1131.55	2948.72	2.23	688.71	795.84	6.51	826.45	902.97	7.78	520.36	994.8	1.12	520.36	979.49	1.17	0	0	NA	0	6.52	NA	0	6.52	NA	0	0	NA
LTR.2854057.1	LTR.2854057.1	2854057	2854405	0.349	+	1	5	7.54	12.57	0.11	7.54	5.03	0.11	2.51	35.19	0.01	2.51	35.19	0.01	NA	NA	NA	NA	NA	NA	NA	NA	NA	NA	NA	NA	0	0	NA	0	0	NA	0	0	NA	0	0	NA
SPAC8F11.02c	dph3	2855322	2855662	0.24	-	1	0	858.97	967.95	7.96	945.51	974.36	8.79	1673.08	1987.18	2.96	1439.1	1602.56	2.72	113.87	217.39	1.26	186.34	248.45	2	310.56	383.02	0.73	186.34	372.67	0.5	0	0	NA	0	0	NA	10.47	0	0.04	7.86	0	0.04
SPAC8F11.03	msh3	2855931	2858980	3.015	+	1	0	70.83	83.26	0.82	78.08	73.24	0.91	113.32	90.52	0.31	96.39	74.63	0.29	0	37.8	NA	37.8	37.8	0.47	18.9	56.7	0.07	37.8	18.9	0.13	0	0	NA	0	0.68	NA	2.7	4.39	0.01	2.37	4.39	0.01
SPNCRNA.856	SPNCRNA.856	2859020	2859417	0.398	-	1	0	10.36	2.59	0.14	0	7.77	NA	10.36	18.13	0.04	0	23.31	NA	NA	NA	NA	NA	NA	NA	NA	NA	NA	NA	NA	NA	4.37	13.11	0.06	6.55	8.74	0.09	2.18	19.66	0.01	4.37	28.4	0.02
SPAC8F11.04	SPAC8F11.04	2859456	2860704	1.122	+	1	0	496.56	644.26	4.83	548.34	614.55	5.35	264.83	392.16	0.64	250.4	379.42	0.64	8.61	25.84	0.12	17.23	34.45	0.23	25.84	8.61	0.09	8.61	8.61	0.04	0	0	NA	0.83	0	0.01	0	0	NA	0	0.83	NA
SPAC8F11.05c	mug130	2860952	2861740	0.726	-	1	0	3.72	1.24	0.06	3.72	1.24	0.06	31.02	45.91	0.11	28.54	54.6	0.11	0	0	NA	0	0	NA	0	13.86	NA	0	0	NA	23.61	32.31	0.3	21.12	21.12	0.28	16.15	28.58	0.06	18.64	32.31	0.07
SPAC8F11.06	brr6	2862674	2863567	0.894	+	1	0	102.44	133.05	1.14	128.34	113.03	1.43	89.49	71.82	0.26	109.5	63.58	0.32	NA	NA	NA	NA	NA	NA	NA	NA	NA	NA	NA	NA	0	1.13	NA	0	0	NA	7.91	3.39	0.03	4.52	3.39	0.02
SPAC8F11.07c	cdc24	2863965	2865787	1.506	-	1	0	127.27	126.16	1.39	122.84	155.49	1.37	275.01	242.92	0.66	245.13	235.72	0.63	8.44	16.89	0.12	14.07	16.89	0.19	59.1	19.7	0.18	70.36	11.26	0.22	1.68	0.56	0.03	0.56	0	0.01	0	1.68	NA	0.56	2.24	0
SPAC8F11.08c	SPAC8F11.08c	2866179	2867362	1.131	-	1	0	269.67	351.9	2.77	365.16	301.5	3.7	383.73	377.54	0.87	360.74	317.42	0.87	16.68	16.68	0.22	33.36	66.72	0.42	116.76	50.04	0.32	0	116.76	NA	0	0	NA	0	0.84	NA	1.69	0.84	0.01	0.84	1.69	0.01
SPAC8F11.09c	nnt1	2868517	2869377	0.768	-	1	0	434.87	383.04	4.28	437.4	366.61	4.36	260.42	199.74	0.63	242.72	139.06	0.62	43.86	54.82	0.53	98.68	109.65	1.12	43.86	65.79	0.14	43.86	10.96	0.15	2.45	2.45	0.04	1.22	1.22	0.02	1.22	2.45	0.01	0	1.22	NA
SPAC8F11.10c	pvg1	2870120	2871325	1.206	-	1	0	2140.81	920.48	18.32	2552.89	912.11	21.72	2312.51	609.75	3.88	2071.29	468.2	3.67	NA	NA	NA	NA	NA	NA	NA	NA	NA	NA	NA	NA	0.83	0	0.01	0	0	NA	0	0	NA	0	0	NA
SPNCRNA.857	SPNCRNA.857	2872137	2874308	2.172	+	1	0	86.14	113.37	0.98	87.63	93.57	1.01	73.76	95.55	0.22	52.97	79.7	0.18	NA	NA	NA	NA	NA	NA	NA	NA	NA	NA	NA	NA	133.47	122.77	1.46	118.12	69.76	1.32	44.18	20.93	0.14	39.06	29.3	0.14
SPACUNK4.17	SPACUNK4.17	2873032	2874252	1.221	-	1	0	225.43	209.21	2.35	197.05	116.77	2.11	76.22	34.87	0.23	66.49	47.84	0.21	NA	NA	NA	NA	NA	NA	NA	NA	NA	NA	NA	NA	97.62	133.19	1.09	103.41	117.47	1.17	81.9	96.79	0.24	52.12	78.59	0.17
SPACUNK4.19	mug153	2875888	2876217	0.33	+	1	0	23.54	8.83	0.3	11.77	2.94	0.16	5.88	0	0.03	17.65	5.88	0.07	NA	NA	NA	NA	NA	NA	NA	NA	NA	NA	NA	NA	0	0	NA	0	0	NA	5.27	5.27	0.02	2.64	10.54	0.01
SPACUNK4.16c	SPACUNK4.16c	2877519	2880353	2.835	+	1	0	1298.87	614.34	11.61	1529.98	532.41	13.63	1523.74	226.34	2.74	1902.19	230.01	3.42	NA	NA	NA	NA	NA	NA	NA	NA	NA	NA	NA	NA	0	0	NA	0.38	0.38	0.01	0.75	0.38	0	0	0	NA
SPACUNK4.15	SPACUNK4.15	2881105	2881731	0.627	-	1	0	209.7	254	2.2	261.39	258.43	2.73	316.03	378.05	0.74	375.1	466.65	0.89	NA	NA	NA	NA	NA	NA	NA	NA	NA	NA	NA	NA	0	0	NA	0	0	NA	0	0	NA	0	0	NA
SPACUNK4.14	mdb1	2883184	2885220	1.875	-	1	0	143.79	145.88	1.56	135.95	141.18	1.5	211.24	177.78	0.53	203.92	197.12	0.54	34.15	24.4	0.42	24.4	63.43	0.31	53.67	14.64	0.17	14.64	34.15	0.06	1.52	3.54	0.02	3.54	2.53	0.05	1.01	1.52	0.01	1.01	1.01	0.01
SPACUNK4.13c	SPACUNK4.13c	2885342	2886721	1.224	+	1	0	42.06	58.24	0.51	50.15	59.86	0.61	74.42	140.75	0.22	61.48	119.72	0.2	0	6.65	NA	13.3	0	0.18	0	0	NA	13.3	0	0.06	1.49	2.99	0.02	2.99	0.75	0.05	9.71	8.22	0.04	2.99	3.74	0.02
SPNCRNA.56	SPNCRNA.56	2885670	2886792	1.116	-	1	0	1.83	3.66	0.03	2.74	0.91	0.04	10.06	8.23	0.04	2.74	4.57	0.02	0	0	NA	0	0	NA	0	0	NA	0	0	NA	32.47	49.16	0.4	36.18	51.94	0.45	56.58	124.3	0.18	46.38	104.82	0.16
SPACUNK4.12c	mug138	2887039	2889948	2.91	+	1	0	159.29	149.27	1.71	171.11	133.88	1.85	196.52	91.64	0.5	185.42	103.09	0.5	NA	NA	NA	NA	NA	NA	NA	NA	NA	NA	NA	NA	0.35	1.05	0.01	1.75	0.35	0.03	0	0	NA	0.35	1.05	0
SPACUNK4.11c	SPACUNK4.11c	2890158	2890779	0.567	+	1	0	163.42	153.71	1.75	197.4	169.89	2.11	215.2	338.17	0.54	177.98	462.76	0.48	0	0	NA	0	0	NA	0	0	NA	31.9	15.95	0.12	3.01	1.5	0.05	1.5	1.5	0.02	0	1.5	NA	3.01	1.5	0.02
SPACUNK4.10	SPACUNK4.10	2891216	2892527	1.005	-	1	0	1019.43	957.48	9.31	1128.32	944.33	10.33	726.56	437.44	1.48	753.78	434.62	1.59	154.82	123.06	1.67	242.15	123.06	2.54	198.48	59.55	0.5	158.79	103.21	0.44	0	2.33	NA	0.78	0.78	0.01	0	0	NA	0	1.56	NA
SPACUNK4.20	SPACUNK4.20	2892551	2892775	0.225	+	1	0	4.04	16.16	0.06	4.04	16.16	0.06	12.12	12.12	0.05	4.04	20.2	0.02	NA	NA	NA	NA	NA	NA	NA	NA	NA	NA	NA	NA	888.89	911.68	8.21	995.25	915.48	9.21	493.83	246.91	1.07	603.99	307.69	1.33
SPNCRNA.559	SPNCRNA.559	2893868	2895019	1.152	+	1	0	1.81	1.81	0.03	1.81	4.52	0.03	2.71	0.9	0.01	4.52	3.62	0.02	NA	NA	NA	NA	NA	NA	NA	NA	NA	NA	NA	NA	129.75	140.72	1.42	171.78	121.53	1.86	116.96	129.75	0.32	110.56	155.34	0.33
SPNCRNA.858	SPNCRNA.858	2893895	2895984	2.09	+	1	0	5.14	7.2	0.07	5.66	12.86	0.08	11.83	16.46	0.05	9.78	23.15	0.04	NA	NA	NA	NA	NA	NA	NA	NA	NA	NA	NA	NA	151.52	168.96	1.63	171.45	147.03	1.86	282.6	265.15	0.67	281.6	295.06	0.7
SPACUNK4.09	SPACUNK4.09	2893972	2894991	1.02	-	1	0	146.02	156.45	1.58	189.82	136.63	2.04	131.41	146.02	0.35	120.98	173.13	0.35	NA	NA	NA	NA	NA	NA	NA	NA	NA	NA	NA	NA	1.98	1.98	0.03	1.98	3.96	0.03	1.98	0	0.01	4.95	2.97	0.02
SPACUNK4.08	SPACUNK4.08	2895219	2897600	2.382	-	1	0	151.75	142.12	1.64	148.68	124.63	1.63	360.34	209.47	0.82	372.59	213.84	0.89	NA	NA	NA	NA	NA	NA	NA	NA	NA	NA	NA	NA	3.5	5.25	0.05	4.37	7.87	0.07	7.87	13.56	0.03	5.25	16.18	0.03
SPACUNK4.07c	cta4	2898059	2901694	3.636	+	1	0	676.57	471.02	6.4	714.2	425.86	6.81	899.48	382.14	1.76	820.45	310.64	1.71	NA	NA	NA	NA	NA	NA	NA	NA	NA	NA	NA	NA	0.29	0.29	0.01	0.57	0	0.01	2.01	1.43	0.01	2.29	1.15	0.01
SPACUNK4.06c	rpb7	2902288	2902873	0.519	+	1	0	310.61	438.51	3.15	411.93	441.83	4.12	400.31	652.78	0.9	362.1	573.05	0.87	0	111.48	NA	99.1	74.32	1.13	136.26	74.32	0.37	37.16	148.64	0.13	17.71	12.88	0.23	8.05	16.1	0.11	28.98	20.93	0.1	11.27	11.27	0.05
SPAPYUK71.03c	syn1	2903369	2907046	3.678	-	1	0	511.2	403.87	4.96	603.82	412.08	5.84	1320.63	637.8	2.43	1268.24	570.11	2.45	NA	NA	NA	NA	NA	NA	NA	NA	NA	NA	NA	NA	0	0.28	NA	0.28	0	0.01	1.4	0.56	0.01	0.56	0.56	0
SPAC513.01c	eft201	2907701	2910229	2.529	-	1	8	7446.12	4761.02	57.15	8035.95	4639.51	61.73	5075.29	3826.86	7.46	4291.06	3352.36	6.72	NA	NA	NA	NA	NA	NA	NA	NA	NA	NA	NA	NA	0	0	NA	0	0	NA	1.61	1.21	0.01	1.21	0	0.01
SPNCRNA.209	SPNCRNA.209	2910333	2910975	0.643	+	1	0	0	3.17	NA	3.17	0	0.05	4.76	15.87	0.02	3.17	11.11	0.02	NA	NA	NA	NA	NA	NA	NA	NA	NA	NA	NA	NA	0	0	NA	0	0	NA	1.51	1.51	0.01	0	3.02	NA
SPAC513.02	SPAC513.02	2911719	2912369	0.651	+	1	0	27.2	56	0.34	28.8	20.8	0.37	107.21	137.61	0.3	120.01	192.01	0.35	NA	NA	NA	NA	NA	NA	NA	NA	NA	NA	NA	NA	2.82	0	0.04	2.82	0	0.04	4.23	7.05	0.02	2.82	1.41	0.02
SPAC513.03	mfm2	2913008	2913184	0.135	-	1	0	293.59	302.62	2.99	248.42	248.42	2.6	849.14	1291.78	1.68	645.89	1309.85	1.4	0	29.52	NA	0	14.76	NA	14.76	59.03	0.06	44.27	59.03	0.15	0	0	NA	0	0	NA	0	4.59	NA	0	0	NA
SPAC513.04	SPAC513.04	2913403	2913705	0.303	+	1	0	3.03	3.03	0.05	12.11	6.06	0.17	54.5	90.83	0.17	57.53	87.81	0.19	NA	NA	NA	NA	NA	NA	NA	NA	NA	NA	NA	NA	0	3	NA	0	0	NA	0	0	NA	0	0	NA
SPAC513.05	ams1	2914901	2918134	3.234	+	1	0	219.44	204.81	2.29	235.73	175.22	2.48	454.18	340.14	1	483.11	376.04	1.1	NA	NA	NA	NA	NA	NA	NA	NA	NA	NA	NA	NA	4.69	2.81	0.07	4.37	1.25	0.07	3.75	1.25	0.02	2.5	2.81	0.01
SPAC513.06c	SPAC513.06c	2918362	2919468	1.107	-	1	0	95.14	100.91	1.07	107.63	92.26	1.21	190.28	128.77	0.48	175.86	141.27	0.48	NA	NA	NA	NA	NA	NA	NA	NA	NA	NA	NA	NA	28.07	33.33	0.35	33.33	28.07	0.42	72.79	69.29	0.22	78.93	78.93	0.25
SPAC513.07	SPAC513.07	2921568	2922578	1.011	+	1	0	373.12	409.36	3.72	453.43	398.59	4.5	1124.27	1042	2.12	1163.44	1058.65	2.28	NA	NA	NA	NA	NA	NA	NA	NA	NA	NA	NA	NA	1.96	1.96	0.03	0	0.98	NA	0	0	NA	0.98	1.96	0.01
SPAC2E1P3.01	SPAC2E1P3.01	2923322	2924368	1.047	+	1	0	112.42	143.27	1.24	120.38	112.42	1.34	343.24	241.76	0.79	382.04	277.58	0.91	NA	NA	NA	NA	NA	NA	NA	NA	NA	NA	NA	NA	13.37	21.01	0.18	24.83	14.33	0.32	11.46	14.33	0.05	7.64	17.19	0.04
SPNCRNA.859	SPNCRNA.859	2924745	2926536	1.792	+	1	0	13.67	15.94	0.18	21.64	13.67	0.28	23.92	47.26	0.09	28.47	38.72	0.11	NA	NA	NA	NA	NA	NA	NA	NA	NA	NA	NA	NA	8.14	14.53	0.11	12.21	13.37	0.17	35.46	45.34	0.12	41.27	37.78	0.14
SPAC2E1P3.02c	amt3	2924893	2926446	1.554	-	1	0	9.48	16.93	0.13	13.55	14.22	0.18	41.32	52.16	0.14	47.42	42.67	0.16	NA	NA	NA	NA	NA	NA	NA	NA	NA	NA	NA	NA	15.29	17.84	0.2	23.57	15.29	0.3	26.76	52.88	0.09	31.86	41.41	0.12
LTR.2926805.1	LTR.2926805.1	2926805	2927153	0.349	-	1	8	10.42	15.63	0.14	10.42	5.21	0.14	10.42	26.05	0.04	20.84	54.7	0.08	NA	NA	NA	NA	NA	NA	NA	NA	NA	NA	NA	NA	2.7	0	0.04	0	0	NA	0	0	NA	0	0	NA
SPAC2E1P3.03c	Tf2-3	2927204	2931205	4.002	-	1	8	80.79	98.01	0.92	105.23	88.01	1.19	200.46	139.65	0.5	192.13	130.77	0.51	NA	NA	NA	NA	NA	NA	NA	NA	NA	NA	NA	NA	0.5	0.5	0.01	0.25	0.5	0	0.76	1.51	0	1.01	3.28	0.01
LTR.2931372.1	LTR.2931372.1	2931372	2931720	0.349	-	1	7	5.97	23.88	0.09	5.97	5.97	0.09	38.8	65.66	0.13	17.91	74.62	0.07	NA	NA	NA	NA	NA	NA	NA	NA	NA	NA	NA	NA	0	0	NA	0	0	NA	0	0	NA	0	6.03	NA
SPNCRNA.860	SPNCRNA.860	2931622	2932800	1.179	-	1	4	1.82	5.47	0.03	0.91	1.82	0.02	21.89	38.3	0.08	11.86	49.25	0.05	NA	NA	NA	NA	NA	NA	NA	NA	NA	NA	NA	NA	19.51	24.6	0.25	35.62	23.75	0.44	215.44	69.55	0.54	255.3	85.67	0.65
SPNCRNA.528	SPNCRNA.528	2931805	2932279	0.475	-	1	0	0	4.21	NA	0	0	NA	23.16	31.58	0.08	10.53	52.63	0.05	NA	NA	NA	NA	NA	NA	NA	NA	NA	NA	NA	NA	16.04	34.09	0.21	42.11	42.11	0.52	48.12	70.18	0.15	66.17	98.25	0.21
SPAC2E1P3.04	cao1	2932797	2934935	2.139	+	1	0	357.95	297.03	3.58	407.53	324.42	4.08	6184.33	4024.82	8.8	6331.67	4386.55	9.27	NA	NA	NA	NA	NA	NA	NA	NA	NA	NA	NA	NA	1.4	0.47	0.02	0.47	0.94	0.01	0	0.47	NA	0	0.47	NA
SPAC2E1P3.05c	SPAC2E1P3.05c	2935510	2936103	0.594	-	1	0	1236.79	1115.11	11.1	1558.49	1025.1	13.86	858.42	500.05	1.7	978.43	615.06	1.98	NA	NA	NA	NA	NA	NA	NA	NA	NA	NA	NA	NA	1.62	0	0.03	3.24	1.62	0.05	1.62	1.62	0.01	1.62	0	0.01
SPNCRNA.861	SPNCRNA.861	2937952	2939052	1.101	-	1	0	9.89	16.19	0.14	17.09	8.09	0.23	6.29	18.88	0.03	7.19	14.39	0.03	NA	NA	NA	NA	NA	NA	NA	NA	NA	NA	NA	NA	24.04	32.06	0.3	35.62	38.29	0.44	58.77	35.62	0.18	50.76	49.87	0.17
SPNCRNA.862	SPNCRNA.862	2938121	2939967	1.847	+	1	8	18.78	23.2	0.24	25.41	27.62	0.33	44.75	37.57	0.14	35.91	41.99	0.13	NA	NA	NA	NA	NA	NA	NA	NA	NA	NA	NA	NA	62.35	90.78	0.73	67.81	76.02	0.8	61.8	117.03	0.19	51.95	127.42	0.17
SPNCRNA.863	SPNCRNA.863	2939138	2940765	1.628	-	1	8	119.05	159.58	1.31	136.78	138.68	1.51	165.91	174.78	0.43	156.41	189.34	0.43	NA	NA	NA	NA	NA	NA	NA	NA	NA	NA	NA	NA	2.53	3.17	0.04	2.53	4.43	0.04	9.5	16.46	0.04	7.6	16.46	0.04
LTR.2939937.1	LTR.2939937.1	2939937	2940229	0.293	-	1	8	25.52	57.41	0.32	41.47	47.85	0.51	38.28	66.98	0.13	70.17	95.69	0.22	NA	NA	NA	NA	NA	NA	NA	NA	NA	NA	NA	NA	0	0	NA	0	0	NA	0	0	NA	0	0	NA
LTR.2941944.1	LTR.2941944.1	2941944	2942286	0.343	-	1	7	9.4	9.4	0.13	12.54	6.27	0.17	28.21	15.67	0.1	6.27	47.02	0.03	NA	NA	NA	NA	NA	NA	NA	NA	NA	NA	NA	NA	0	2.67	NA	0	0	NA	0	0	NA	0	0	NA
SPAPB2C8.01	SPAPB2C8.01	2942389	2946051	3.663	+	1	8	1351.5	730.64	12.04	1414.32	704.22	12.68	2817.77	470.56	4.57	2596.44	350.5	4.43	NA	NA	NA	NA	NA	NA	NA	NA	NA	NA	NA	NA	0	0	NA	0	0	NA	0	0	NA	0.28	0	0
SPAPB24D3.01	SPAPB24D3.01	2947944	2949728	1.785	+	1	0	192.9	189.44	2.04	206.19	185.97	2.2	324.01	202.72	0.75	272.03	177.31	0.68	NA	NA	NA	NA	NA	NA	NA	NA	NA	NA	NA	NA	0	0	NA	0.55	0	0.01	1.11	2.22	0.01	0	1.11	NA
SPAPB24D3.02c	SPAPB24D3.02c	2950090	2951721	1.632	-	1	0	74.27	71.8	0.85	69.32	57.56	0.81	238.91	173.92	0.58	246.95	143.59	0.63	NA	NA	NA	NA	NA	NA	NA	NA	NA	NA	NA	NA	3.06	0	0.05	3.06	1.23	0.05	6.74	9.19	0.03	5.51	5.51	0.03
SPAPB24D3.03	SPAPB24D3.03	2952416	2953642	1.227	+	1	0	72.44	114.43	0.83	100.43	101.26	1.14	218.16	190.17	0.54	217.33	203.34	0.57	NA	NA	NA	NA	NA	NA	NA	NA	NA	NA	NA	NA	2.42	3.23	0.04	4.84	0	0.07	0.81	0.81	0.01	0	0	NA
SPAPB24D3.04c	mag1	2954138	2954824	0.687	-	1	0	63.68	57.62	0.74	48.52	71.26	0.59	65.2	60.65	0.2	74.3	63.68	0.23	NA	NA	NA	NA	NA	NA	NA	NA	NA	NA	NA	NA	0	1.37	NA	0	0	NA	1.37	1.37	0.01	0	0	NA
SPNCRNA.864	SPNCRNA.864	2954212	2955627	1.416	+	1	0	6.11	6.79	0.09	8.83	9.51	0.12	10.86	19.69	0.04	8.83	16.98	0.04	NA	NA	NA	NA	NA	NA	NA	NA	NA	NA	NA	NA	34.22	32.03	0.42	28.39	34.95	0.36	32.03	24.03	0.11	35.67	29.85	0.13
SPAPB24D3.05c	SPAPB24D3.05c	2954983	2955350	0.366	-	1	0	16.78	23.97	0.22	21.57	14.38	0.28	21.57	0	0.08	11.98	4.79	0.05	0	34.34	NA	0	0	NA	0	0	NA	0	0	NA	17.39	21.74	0.23	28.26	30.43	0.36	30.43	56.52	0.1	28.26	50	0.11
SPAPB24D3.06c	SPAPB24D3.06c	2956064	2957014	0.951	-	1	0	394.86	322.97	3.92	394.86	348.72	3.97	729.63	613.75	1.48	634.13	557.95	1.38	NA	NA	NA	NA	NA	NA	NA	NA	NA	NA	NA	NA	2.95	2.95	0.04	1.97	1.97	0.03	6.88	4.91	0.03	1.97	4.91	0.01
SPNCRNA.865	SPNCRNA.865	2956805	2959658	2.854	+	1	0	37.96	29.93	0.46	47.45	30.66	0.58	257.68	205.49	0.62	249.28	234.32	0.64	NA	NA	NA	NA	NA	NA	NA	NA	NA	NA	NA	NA	79.54	87.6	0.91	80.24	70.08	0.93	36.79	37.84	0.12	32.94	38.54	0.12
SPAPB24D3.07c	SPAPB24D3.07c	2958024	2958926	0.903	-	1	0	186.81	210.3	1.98	204.7	166.67	2.18	21.25	17.9	0.08	17.9	21.25	0.07	NA	NA	NA	NA	NA	NA	NA	NA	NA	NA	NA	NA	94.92	58.76	1.07	92.66	66.67	1.06	585.35	383.08	1.23	546.93	380.82	1.22
SPNCRNA.210	SPNCRNA.210	2959156	2959658	0.503	+	1	0	25.3	32.53	0.32	52.41	21.69	0.63	263.87	327.13	0.63	271.1	406.65	0.68	NA	NA	NA	NA	NA	NA	NA	NA	NA	NA	NA	NA	0	1.82	NA	1.82	3.65	0.03	0	0	NA	0	0	NA
SPAPB24D3.08c	SPAPB24D3.08c	2961199	2962248	1.05	-	1	0	407.62	448.57	4.03	475.24	442.86	4.7	562.86	888.57	1.19	516.19	974.29	1.16	NA	NA	NA	NA	NA	NA	NA	NA	NA	NA	NA	NA	1.81	1.81	0.03	0.91	0.91	0.02	4.54	3.63	0.02	2.72	2.72	0.02
SPAPB24D3.09c	pdr1	2963162	2967352	4.191	-	1	0	172.73	85.07	1.84	210.6	84.29	2.24	190.63	36.83	0.48	196.85	36.57	0.52	NA	NA	NA	NA	NA	NA	NA	NA	NA	NA	NA	NA	1.21	0.24	0.02	0.72	1.21	0.01	0.96	1.93	0.01	1.45	1.21	0.01
SPAPB24D3.10c	agl1	2968079	2970988	2.91	-	1	0	194.12	89.2	2.05	326.09	155	3.33	520.95	397.75	1.12	543.25	396.65	1.21	NA	NA	NA	NA	NA	NA	NA	NA	NA	NA	NA	NA	28.75	31.56	0.36	35.42	36.47	0.44	45.23	46.99	0.15	40.68	48.39	0.14
SPNCRNA.866	SPNCRNA.866	2971998	2975970	3.973	-	1	0	29.94	7.15	0.37	34.71	4.77	0.43	60.94	13.25	0.19	59.35	19.08	0.19	NA	NA	NA	NA	NA	NA	NA	NA	NA	NA	NA	NA	10.98	15.53	0.15	13.39	12.58	0.18	6.43	9.64	0.03	9.1	11.25	0.04
SPNCRNA.867	SPNCRNA.867	2973017	2976287	3.271	+	1	0	13.62	19.27	0.18	16.62	15.62	0.22	7.64	11.96	0.03	11.3	14.62	0.05	NA	NA	NA	NA	NA	NA	NA	NA	NA	NA	NA	NA	24.9	4.73	0.31	30.57	4.41	0.39	47.28	12.92	0.15	42.86	16.07	0.15
SPNCRNA.31	SPNCRNA.31	2975608	2976007	0.4	+	1	0	8.06	18.82	0.11	18.82	16.13	0.25	16.13	2.69	0.06	13.44	18.82	0.06	NA	NA	NA	NA	NA	NA	NA	NA	NA	NA	NA	NA	0	0	NA	2.43	0	0.04	0	2.43	NA	0	2.43	NA
SPRRNA.13	SPRRNA.13	2976790	2976979	0.19	+	1	8	1.27506e+06	15.95	6243.18	1.57424e+06	42.53	7554.17	1.81851e+06	31.9	1006.44	1.44714e+06	15.95	830.34	NA	NA	NA	NA	NA	NA	NA	NA	NA	NA	NA	NA	0	0	NA	0	0	NA	10.32	5.16	0.04	5.16	0	0.03
SPNCRNA.868	SPNCRNA.868	2977510	2979357	1.848	-	1	0	0	1.15	NA	2.3	0.58	0.04	0	2.3	NA	0.58	2.88	0	NA	NA	NA	NA	NA	NA	NA	NA	NA	NA	NA	NA	5.52	6.07	0.08	4.97	1.66	0.07	27.06	16.01	0.09	33.68	10.49	0.12
SPAPB1A11.01	mfc1	2977811	2979298	1.488	+	1	0	5.54	4.85	0.08	4.16	0.69	0.06	25.63	18.01	0.09	36.03	11.78	0.13	NA	NA	NA	NA	NA	NA	NA	NA	NA	NA	NA	NA	0	0.69	NA	2.06	0.69	0.03	0	1.37	NA	0.69	2.06	0
SPNCRNA.869	SPNCRNA.869	2979599	2980606	1.008	-	1	0	0.96	0.96	0.02	0	0	NA	0.96	3.85	0.01	3.85	2.89	0.02	NA	NA	NA	NA	NA	NA	NA	NA	NA	NA	NA	NA	0	0	NA	1.03	0	0.02	2.07	0	0.01	0	0	NA
SPAPB1A11.02	SPAPB1A11.02	2980473	2981589	1.02	+	1	0	0.92	0	0.02	3.7	5.55	0.06	1.85	0.92	0.01	0	0.92	NA	0	0	NA	0	0	NA	0	0	NA	0	0	NA	0	0	NA	1.83	0.91	0.03	1.83	4.57	0.01	8.22	2.74	0.04
SPAPB1A11.03	SPAPB1A11.03	2984786	2986009	1.224	+	1	0	4.85	1.62	0.07	8.09	4.04	0.11	23.46	13.75	0.08	17.8	13.75	0.07	NA	NA	NA	NA	NA	NA	NA	NA	NA	NA	NA	NA	51.38	55.59	0.61	52.22	40.43	0.63	56.43	33.69	0.18	45.48	34.53	0.16
SPAPB1A11.04c	SPAPB1A11.04c	2986336	2988429	2.094	-	1	0	144.26	110.93	1.56	156.2	101.98	1.7	312.9	118.39	0.73	267.13	102.97	0.67	NA	NA	NA	NA	NA	NA	NA	NA	NA	NA	NA	NA	0	0	NA	0	0	NA	0	0.49	NA	0	0.49	NA
SPAC31G5.01	sap49	2989396	2990460	1.008	+	1	0	222.52	216.96	2.32	230.86	203.05	2.43	200.27	198.41	0.5	181.72	205.83	0.49	0	0	NA	0	0	NA	25.88	0	0.09	12.94	0	0.06	1.84	3.68	0.03	0.92	0.92	0.02	6.44	9.21	0.03	1.84	12.89	0.01
SPAC31G5.02	SPAC31G5.02	2990973	2991946	0.699	+	1	0	618.32	484.95	5.9	611.04	504.35	5.91	320.07	346.74	0.75	384.33	243.69	0.91	69.94	48.08	0.81	74.31	74.31	0.87	74.31	39.34	0.22	48.08	43.71	0.16	0	0	NA	1.08	0	0.02	0	0	NA	0	1.08	NA
SPNCRNA.870	SPNCRNA.870	2992359	2994428	2.07	-	1	5	1.03	0	0.02	0.51	0	0.01	1.03	0	0.01	0.51	0.51	0	NA	NA	NA	NA	NA	NA	NA	NA	NA	NA	NA	NA	3166.83	2593.69	26.19	3656.02	2619.48	30.13	1348.9	1580.6	2.47	1061.39	1316.54	2.11
SPAC31G5.03	rps1101	2992657	2993115	0.459	+	1	5	7868.43	7115.62	60.1	9339.01	7411.3	70.79	4176.39	5641.15	6.34	3277.7	4697.71	5.37	NA	NA	NA	NA	NA	NA	NA	NA	NA	NA	NA	NA	4.19	0	0.06	0	0	NA	0	0	NA	2.09	2.09	0.01
SPAC31G5.04	SPAC31G5.04	2993498	2994586	1.089	+	1	0	2696.97	1850.32	22.62	3033.98	1784.21	25.42	714.42	511.48	1.46	569.33	436.18	1.26	NA	NA	NA	NA	NA	NA	NA	NA	NA	NA	NA	NA	0.93	0	0.02	0.93	0	0.02	2.78	0	0.01	0	0	NA
SPAC31G5.05c	SPAC31G5.05c	2995039	2995770	0.687	-	1	0	1068.39	1136.22	9.72	1154.59	1117.85	10.54	993.49	1318.52	1.92	823.9	1242.21	1.71	68.63	154.43	0.79	188.74	205.9	2.03	51.48	154.43	0.16	34.32	154.43	0.12	0	1.33	NA	0	2.65	NA	0	0	NA	1.33	0	0.01
SPAC31G5.06	SPAC31G5.06	2996304	2997058	0.705	+	1	0	16.37	17.73	0.21	28.64	13.64	0.36	24.55	1.36	0.09	19.09	8.18	0.08	0	0	NA	0	0	NA	0	0	NA	0	0	NA	1.25	1.25	0.02	0	2.5	NA	1.25	1.25	0.01	1.25	2.5	0.01
SPNCRNA.871	SPNCRNA.871	2996868	2998123	1.256	-	1	0	0	0.8	NA	0	3.22	NA	2.41	0.8	0.01	1.61	0	0.01	NA	NA	NA	NA	NA	NA	NA	NA	NA	NA	NA	NA	17.52	15.92	0.23	22.29	15.92	0.29	24.68	6.37	0.09	24.68	11.15	0.09
SPAC31G5.07	dni1	2997453	2998157	0.705	+	1	0	12.64	14.04	0.17	18.26	14.04	0.24	32.3	8.43	0.11	21.07	15.45	0.08	NA	NA	NA	NA	NA	NA	NA	NA	NA	NA	NA	NA	0	1.33	NA	0	3.98	NA	3.98	1.33	0.02	2.65	0	0.01
SPAC31G5.08	ups1	2999088	2999843	0.756	+	1	0	243.44	357.42	2.52	308.17	330.69	3.17	339.13	281.44	0.78	339.13	303.95	0.82	NA	NA	NA	NA	NA	NA	NA	NA	NA	NA	NA	NA	7.42	9.89	0.1	8.65	11.13	0.12	44.5	113.73	0.14	50.68	122.39	0.17
SPAC31G5.09c	spk1	2999850	3000968	1.119	-	1	0	57.77	54.16	0.68	40.62	51.45	0.5	417.94	596.67	0.93	349.34	584.94	0.84	NA	NA	NA	NA	NA	NA	NA	NA	NA	NA	NA	NA	148.01	199.21	1.6	185.25	206.66	1.99	195.49	291.37	0.49	191.76	316.5	0.51
SPNCRNA.872	SPNCRNA.872	3001750	3004335	2.586	-	1	0	157.17	201.66	1.69	188.77	194.6	2.03	417.88	1314.77	0.93	524.33	1596.69	1.18	NA	NA	NA	NA	NA	NA	NA	NA	NA	NA	NA	NA	21.48	16.41	0.27	25.78	13.28	0.33	34.37	14.06	0.12	33.59	17.97	0.12
SPNCRNA.71	SPNCRNA.71	3001761	3001930	0.17	+	1	0	0	4.82	NA	4.82	0	0.07	33.75	96.43	0.11	4.82	101.25	0.02	NA	NA	NA	NA	NA	NA	NA	NA	NA	NA	NA	NA	0	26.74	NA	13.37	26.74	0.18	40.11	155.97	0.13	44.56	218.36	0.15
SPNCRNA.72	SPNCRNA.72	3001825	3003103	1.279	-	1	0	206.13	266.94	2.16	254.3	270.1	2.66	500.71	1965.71	1.08	657.08	2483	1.42	NA	NA	NA	NA	NA	NA	NA	NA	NA	NA	NA	NA	12.9	7.59	0.17	12.15	3.8	0.17	25.81	14.42	0.09	24.29	22.77	0.09
SPAC31G5.10	eta2	3002057	3003766	1.71	+	1	0	17.13	9.45	0.22	15.95	7.68	0.21	33.08	5.91	0.11	27.17	8.86	0.1	NA	NA	NA	NA	NA	NA	NA	NA	NA	NA	NA	NA	222.84	283.78	2.32	264.08	272.7	2.75	594.03	1905.82	1.25	754.69	2310.25	1.59
SPNCRNA.73	SPNCRNA.73	3002834	3003255	0.422	-	1	0	703.65	858.4	6.64	802.79	834.22	7.57	1653.93	6390.85	2.93	2200.41	7974.66	3.86	NA	NA	NA	NA	NA	NA	NA	NA	NA	NA	NA	NA	21.16	8.46	0.27	23.27	6.35	0.3	46.55	4.23	0.15	21.16	12.69	0.08
SPNCRNA.74	SPNCRNA.74	3002976	3003758	0.783	-	1	0	481.06	587.48	4.69	552.01	564.78	5.38	1251.6	4285.51	2.32	1619.13	5209.31	3	NA	NA	NA	NA	NA	NA	NA	NA	NA	NA	NA	NA	23.11	13.38	0.29	21.89	12.16	0.28	38.92	10.95	0.13	19.46	7.3	0.08
SPNCRNA.01	SPNCRNA.01	3003816	3004916	1.101	+	1	0	55.89	48.91	0.66	80.85	45.91	0.94	149.71	29.94	0.4	120.77	41.92	0.35	NA	NA	NA	NA	NA	NA	NA	NA	NA	NA	NA	NA	20.39	30.58	0.26	25.95	21.32	0.33	45.41	51.9	0.15	39.85	64.88	0.14
SPNCRNA.873	SPNCRNA.873	3004284	3005011	0.728	-	1	0	9.71	20.81	0.13	8.33	9.71	0.12	26.36	38.85	0.09	24.98	54.11	0.09	NA	NA	NA	NA	NA	NA	NA	NA	NA	NA	NA	NA	62.58	53.42	0.73	90.05	47.31	1.03	323.57	74.79	0.75	277.78	71.73	0.7
SPAC31G5.11	pac2	3006138	3006845	0.708	+	1	0	2179.38	1367.23	18.62	2302.26	1264.12	19.77	7882.77	2197.74	10.78	7457.63	1639.83	10.61	NA	NA	NA	NA	NA	NA	NA	NA	NA	NA	NA	NA	0	1.32	NA	0	0	NA	0	0	NA	0	0	NA
SPAC31G5.12c	maf1	3008184	3009317	0.717	-	1	0	107.09	107.09	1.19	114.56	98.38	1.29	232.87	178.07	0.57	215.43	149.43	0.56	6.69	13.38	0.09	6.69	6.69	0.1	30.11	26.76	0.1	30.11	36.8	0.11	0	0.91	NA	0.91	0	0.02	25.46	6.36	0.09	11.82	6.36	0.05
SPNCRNA.874	SPNCRNA.874	3010000	3010531	0.532	-	1	0	5.53	3.69	0.08	3.69	5.53	0.06	1.84	1.84	0.01	5.53	5.53	0.03	NA	NA	NA	NA	NA	NA	NA	NA	NA	NA	NA	NA	97.47	85.28	1.09	116.61	88.76	1.31	147.94	139.24	0.39	163.6	167.08	0.45
SPAC31G5.21	SPAC31G5.21	3010087	3010443	0.357	+	1	0	125.92	115.64	1.38	141.34	113.07	1.56	197.88	177.32	0.5	200.45	205.59	0.53	NA	NA	NA	NA	NA	NA	NA	NA	NA	NA	NA	NA	7.71	2.57	0.11	5.14	7.71	0.08	2.57	2.57	0.01	7.71	5.14	0.04
SPAC31G5.13	rpn11	3010979	3011905	0.927	+	1	0	393.69	360.32	3.91	437.06	351.43	4.35	248	88.97	0.6	234.66	57.83	0.61	NA	NA	NA	NA	NA	NA	NA	NA	NA	NA	NA	NA	0	1.09	NA	1.09	0	0.02	2.18	1.09	0.01	0	2.18	NA
SPNCRNA.875	SPNCRNA.875	3012486	3013674	1.189	-	1	0	3.54	8.85	0.05	6.2	6.2	0.09	1.77	3.54	0.01	1.77	4.43	0.01	NA	NA	NA	NA	NA	NA	NA	NA	NA	NA	NA	NA	833.32	730.33	7.74	1034.14	818.73	9.54	503.77	347.57	1.09	446.27	326.98	1.03
SPAC31G5.14	gcv1	3012593	3013756	1.164	+	1	0	919.07	809.89	8.47	1140.11	904.75	10.42	552.15	400.92	1.17	474.3	393.76	1.08	NA	NA	NA	NA	NA	NA	NA	NA	NA	NA	NA	NA	3.47	8.68	0.05	6.07	6.07	0.09	1.74	3.47	0.01	1.74	4.34	0.01
SPAC31G5.15	psd3	3014466	3017698	2.904	+	1	0	106.2	67.58	1.18	122.94	60.82	1.37	224.63	71.77	0.55	230.1	85.93	0.6	2.35	4.7	0.04	9.4	0	0.13	16.46	4.7	0.06	14.11	7.05	0.06	10.2	12.12	0.14	14.99	11.48	0.2	22.96	31.89	0.08	26.47	34.44	0.1
SPAC31G5.16c	dpm1	3017927	3018762	0.711	-	1	0	864.17	1075.14	8.01	889.86	1014.28	8.32	1153.58	1582.28	2.17	1156.28	1536.3	2.27	111.16	157.48	1.23	166.74	138.95	1.81	416.86	342.75	0.93	277.91	352.01	0.7	9.67	12.08	0.13	6.04	14.5	0.09	0	1.21	NA	0	1.21	NA
SPAC31G5.17c	rps1001	3019652	3020305	0.435	-	1	2	8307.85	6340.83	63.15	8507.75	6458.77	65.02	3828.09	4503.75	5.9	3252.37	3578.21	5.34	70.1	70.1	0.81	95.6	95.6	1.09	261.3	50.98	0.63	325.03	63.73	0.79	0	0	NA	0	0	NA	0	0	NA	0	0	NA
SPAC31G5.18c	sde2	3020942	3021733	0.792	-	1	0	81.17	86.32	0.92	101.78	72.15	1.15	456.09	380.08	1	463.82	334.98	1.07	NA	NA	NA	NA	NA	NA	NA	NA	NA	NA	NA	NA	13.15	9.21	0.18	6.58	2.63	0.1	0	1.32	NA	0	1.32	NA
SPAC31G5.19	SPAC31G5.19	3024418	3027990	3.573	+	1	0	277.81	177.65	2.84	311.11	145.83	3.19	418.34	138.76	0.93	400.37	136.4	0.94	NA	NA	NA	NA	NA	NA	NA	NA	NA	NA	NA	NA	0.57	0	0.01	1.43	0	0.02	4	0.86	0.02	4.57	1.71	0.02
SPAC1786.01c	SPAC1786.01c	3028233	3030323	1.893	-	1	0	391.84	412.35	3.89	456.97	411.84	4.53	368.24	263.62	0.84	383.12	345.17	0.91	71.49	102.12	0.82	122.55	56.17	1.37	107.23	45.96	0.3	91.91	61.27	0.28	0.49	0	0.01	0	0	NA	0.98	0.49	0.01	0	0	NA
SPNCRNA.876	SPNCRNA.876	3030455	3032492	2.038	-	1	0	23.24	8.78	0.3	21.18	12.4	0.28	38.74	29.96	0.13	29.96	26.34	0.11	NA	NA	NA	NA	NA	NA	NA	NA	NA	NA	NA	NA	3.07	0.51	0.05	3.58	2.56	0.05	5.62	3.58	0.03	2.56	6.64	0.01
SPNCRNA.877	SPNCRNA.877	3032579	3033397	0.819	-	1	0	36.86	21.89	0.45	32.25	16.13	0.41	338.66	541.39	0.78	344.41	633.54	0.83	NA	NA	NA	NA	NA	NA	NA	NA	NA	NA	NA	NA	4.93	1.23	0.07	8.63	0	0.12	16.03	2.47	0.06	9.87	6.17	0.04
SPAC1786.04	SPAC1786.04	3033581	3033916	0.336	-	1	0	0	0	NA	2.42	2.42	0.04	0	2.42	NA	2.42	9.68	0.01	NA	NA	NA	NA	NA	NA	NA	NA	NA	NA	NA	NA	300.18	46.18	3.05	246.31	71.84	2.58	926.21	59.01	1.81	962.13	51.31	1.95
SPNCRNA.88	SPNCRNA.88	3033837	3033955	0.119	+	1	0	669.92	105.78	6.35	558.27	170.42	5.44	2115.53	135.16	3.6	2197.8	117.53	3.86	NA	NA	NA	NA	NA	NA	NA	NA	NA	NA	NA	NA	0	0	NA	0	5.09	NA	0	0	NA	0	0	NA
SPAC1786.02	SPAC1786.02	3034882	3036816	1.935	+	1	0	1806.01	1011.92	15.69	1769.33	839.65	15.55	6211	1600.4	8.83	4884	1085.27	7.47	NA	NA	NA	NA	NA	NA	NA	NA	NA	NA	NA	NA	2.07	0	0.03	0.52	0.52	0.01	1.55	0.52	0.01	0	0.52	NA
SPAC1786.03	cut11	3037718	3039565	1.806	+	1	0	162.69	113.6	1.74	170.11	125.58	1.84	168.97	34.82	0.44	138.71	33.68	0.39	20.48	0	0.26	0	0	NA	0	0	NA	0	0	NA	2.23	0	0.03	1.67	2.79	0.03	1.67	3.35	0.01	0.56	3.91	0
SPAC24C9.02c	SPAC24C9.02c	3039710	3040452	0.651	-	1	0	162.14	216.19	1.74	180.63	211.92	1.95	204.81	365.53	0.51	186.32	358.42	0.5	12.23	0	0.16	24.46	0	0.31	61.14	36.68	0.19	12.23	36.68	0.05	164.03	158.42	1.76	197.68	145.81	2.11	150.01	99.54	0.4	154.22	88.32	0.43
SPNCRNA.878	SPNCRNA.878	3040707	3042421	1.715	-	1	0	1.78	0.59	0.03	0	1.19	NA	5.95	7.14	0.03	2.97	4.16	0.02	NA	NA	NA	NA	NA	NA	NA	NA	NA	NA	NA	NA	741.03	728.58	6.96	814.63	730.84	7.67	511.76	450.62	1.1	443.26	390.05	1.03
SPAC24C9.03	mvd1	3041282	3042463	1.182	+	1	0	1052.55	1006.1	9.58	1157.89	1028.5	10.57	715.8	607.98	1.46	627.05	505.96	1.37	NA	NA	NA	NA	NA	NA	NA	NA	NA	NA	NA	NA	0	0	NA	0	2.56	NA	5.98	5.98	0.03	1.71	3.42	0.01
SPAC24C9.16c	cox8	3042800	3043307	0.201	-	1	0	518.68	365.2	5.02	547.79	481.63	5.35	950.04	1167.04	1.85	791.26	1479.31	1.66	6.8	10.2	0.1	10.2	20.39	0.14	74.77	44.18	0.22	33.99	78.17	0.12	1.87	7.5	0.03	9.37	5.62	0.13	3.75	3.75	0.02	1.87	3.75	0.01
LTR.3043430.1	LTR.3043430.1	3043430	3043787	0.358	-	1	3	0	0	NA	4.99	0	0.07	0	2.49	NA	2.49	0	0.01	NA	NA	NA	NA	NA	NA	NA	NA	NA	NA	NA	NA	0	0	NA	0	0	NA	0	0	NA	0	0	NA
SPAC24C9.04	SPAC24C9.04	3044351	3044716	0.366	+	1	0	281.67	366.18	2.88	368.99	402.79	3.73	295.76	340.83	0.7	222.52	335.19	0.58	NA	NA	NA	NA	NA	NA	NA	NA	NA	NA	NA	NA	2.48	0	0.04	0	0	NA	0	2.48	NA	0	0	NA
SPAC24C9.05c	mug70	3045121	3047313	2.193	-	1	0	201.8	197.92	2.12	233.33	194.53	2.46	166.39	157.66	0.43	161.05	156.2	0.44	NA	NA	NA	NA	NA	NA	NA	NA	NA	NA	NA	NA	0	0.47	NA	0.94	0	0.02	1.88	0	0.01	2.82	0.47	0.02
SPATRNASER.02	SPATRNASER.02	3047677	3047758	0.082	-	1	0	1184.42	0	10.67	1473.94	0	13.17	7878.58	0	10.77	6246.71	0	9.16	NA	NA	NA	NA	NA	NA	NA	NA	NA	NA	NA	NA	NA	NA	NA	NA	NA	NA	NA	NA	NA	NA	NA	NA
SPAC24C9.06c	SPAC24C9.06c	3048409	3051407	2.37	-	1	0	2997.07	2296.56	24.91	3505.55	2359.86	29	4112.63	1921.12	6.26	4200.9	1789.37	6.6	264.13	79.24	2.71	340.73	60.75	3.47	1378.76	105.65	2.52	1547.81	79.24	2.89	0	0	NA	0	0	NA	0.69	0	0	0.34	0.69	0
SPNCRNA.879	SPNCRNA.879	3051825	3053237	1.413	+	1	0	3.76	1.51	0.06	8.28	3.01	0.12	9.79	5.27	0.04	18.07	6.78	0.07	NA	NA	NA	NA	NA	NA	NA	NA	NA	NA	NA	NA	5.16	2.95	0.07	4.42	0	0.07	0	3.69	NA	2.21	0.74	0.01
SPAC24C9.07c	bgs2	3053598	3059282	5.685	-	1	0	84.06	78.14	0.95	92.21	63.32	1.05	189.42	145.17	0.48	175.16	147.94	0.48	NA	NA	NA	NA	NA	NA	NA	NA	NA	NA	NA	NA	33.55	43.16	0.41	41.89	45.88	0.51	75.26	89.58	0.22	77.61	81.42	0.24
SPNCRNA.880	SPNCRNA.880	3057965	3059473	1.509	+	1	0	121.38	159.05	1.33	153.47	168.81	1.68	260.19	316.7	0.63	261.59	290.19	0.66	NA	NA	NA	NA	NA	NA	NA	NA	NA	NA	NA	NA	1.99	1.33	0.03	2.65	0	0.04	0.66	0	0	0.66	0	0
SPNCRNA.881	SPNCRNA.881	3060233	3061210	0.978	-	1	0	1.07	5.33	0.02	2.13	5.33	0.03	18.11	13.85	0.07	12.78	15.98	0.05	NA	NA	NA	NA	NA	NA	NA	NA	NA	NA	NA	NA	10.65	20.24	0.14	25.56	13.85	0.33	60.71	27.69	0.19	54.32	44.73	0.18
SPNCRNA.212	SPNCRNA.212	3060292	3061152	0.861	+	1	0	12.49	22.48	0.17	27.47	16.24	0.35	67.44	31.22	0.2	61.19	51.2	0.2	NA	NA	NA	NA	NA	NA	NA	NA	NA	NA	NA	NA	1.16	5.81	0.02	2.32	5.81	0.04	19.74	15.1	0.07	13.94	17.42	0.06
SPNCRNA.882	SPNCRNA.882	3060538	3061276	0.739	+	1	0	19.33	34.52	0.25	42.8	26.24	0.52	107.7	38.66	0.3	91.13	59.37	0.28	NA	NA	NA	NA	NA	NA	NA	NA	NA	NA	NA	NA	1.33	6.63	0.02	2.65	6.63	0.04	22.55	15.92	0.08	15.92	17.25	0.07
SPAC24C9.08	SPAC24C9.08	3061611	3063401	1.791	+	1	0	775.99	741.8	7.26	1031.23	779.98	9.51	2347.91	2061.9	3.93	2420.83	2082.41	4.18	NA	NA	NA	NA	NA	NA	NA	NA	NA	NA	NA	NA	0	0	NA	0	0.59	NA	0	0	NA	0	0.59	NA
SPAC24C9.09	SPAC24C9.09	3063767	3065191	1.425	+	1	0	118.65	128.05	1.31	136.73	93.33	1.51	104.9	54.98	0.29	77.41	54.26	0.24	NA	NA	NA	NA	NA	NA	NA	NA	NA	NA	NA	NA	1.34	0.67	0.02	0	0.67	NA	1.34	0.67	0.01	0.67	2.01	0
SPAC24C9.10c	mrp4	3065418	3066209	0.792	-	1	0	237.67	297.09	2.46	238.91	261.19	2.51	174.54	127.5	0.45	180.73	112.65	0.49	NA	NA	NA	NA	NA	NA	NA	NA	NA	NA	NA	NA	4.03	1.34	0.06	2.69	2.69	0.04	4.03	5.37	0.02	2.69	6.72	0.01
SPAC24C9.11	SPAC24C9.11	3066588	3069054	2.328	+	1	0	114.41	99.95	1.26	130.57	94.84	1.45	142.9	85.49	0.38	110.15	82.08	0.32	12.32	6.16	0.17	12.32	18.47	0.17	55.42	43.1	0.17	18.47	24.63	0.07	1.28	0.43	0.02	0.43	0.43	0.01	0	0	NA	0.43	0.43	0
SPAC24C9.12c	SPAC24C9.12c	3069614	3071017	1.404	-	1	0	10363.6	11390.9	77.27	11627.3	10973.8	86.42	5660.56	4687.64	8.18	4991.63	4213.29	7.61	NA	NA	NA	NA	NA	NA	NA	NA	NA	NA	NA	NA	0	0	NA	0	0	NA	0	0	NA	0.71	0.71	0
SPAC24C9.13c	mrp10	3071685	3072004	0.267	-	1	0	917.16	713.67	8.45	1100	707.78	10.09	752.01	489.55	1.52	722.52	548.53	1.54	17.15	68.61	0.22	17.15	34.31	0.23	17.15	17.15	0.06	34.31	51.46	0.12	2.77	2.77	0.04	2.77	0	0.04	2.77	2.77	0.01	2.77	0	0.02
LTR.3072450.1	LTR.3072450.1	3072450	3072805	0.356	+	1	0	2.6	13	0.04	2.6	7.8	0.04	7.8	2.6	0.03	0	2.6	NA	NA	NA	NA	NA	NA	NA	NA	NA	NA	NA	NA	NA	0	0	NA	0	0	NA	0	0	NA	0	0	NA
SPNCRNA.883	SPNCRNA.883	3072855	3073852	0.998	-	1	0	0	2.09	NA	1.04	1.04	0.02	5.22	4.18	0.02	5.22	12.53	0.03	NA	NA	NA	NA	NA	NA	NA	NA	NA	NA	NA	NA	142.86	119.05	1.55	162.7	95.24	1.77	174.61	48.61	0.45	204.37	39.68	0.54
SPAC24C9.14	otu1	3073178	3074167	0.99	+	1	0	188.16	152.51	1.99	196.08	129.73	2.1	237.67	70.31	0.58	258.47	56.45	0.66	NA	NA	NA	NA	NA	NA	NA	NA	NA	NA	NA	NA	0	1.98	NA	0.99	0.99	0.02	4.95	2.97	0.02	6.93	10.89	0.03
SPAC24C9.15c	spn5	3074467	3075988	1.395	-	1	0	16.01	19.49	0.21	12.53	18.79	0.17	52.89	80.04	0.17	49.41	82.82	0.17	0	0	NA	0	0	NA	0	0	NA	21.4	35.67	0.08	78.19	45.34	0.89	71.62	45.34	0.84	99.21	49.93	0.28	79.5	49.28	0.25
SPNCRNA.213	SPNCRNA.213	3076914	3077076	0.163	+	1	0	9.98	4.99	0.14	19.95	4.99	0.26	0	4.99	NA	19.95	9.98	0.08	NA	NA	NA	NA	NA	NA	NA	NA	NA	NA	NA	NA	0	0	NA	0	0	NA	0	0	NA	0	0	NA
SPAC16A10.01	SPAC16A10.01	3077676	3080168	2.493	+	1	0	49.47	25.85	0.59	33.87	22.28	0.42	337.39	65.52	0.78	304.85	51.25	0.75	NA	NA	NA	NA	NA	NA	NA	NA	NA	NA	NA	NA	20.26	21.07	0.26	24.31	20.26	0.31	0.81	0.41	0.01	1.62	0	0.01
SPAC16A10.02	sub1	3081012	3081472	0.411	+	1	0	239.22	341.45	2.48	278.07	241.26	2.88	155.39	273.98	0.41	196.28	347.58	0.52	69.93	0	0.81	0	52.45	NA	17.48	17.48	0.07	69.93	17.48	0.22	49.89	75.92	0.59	62.91	84.6	0.74	112.8	110.63	0.31	136.66	97.61	0.39
SPAC16A10.03c	SPAC16A10.03c	3081568	3084244	2.544	-	1	0	76.21	76.61	0.87	91.85	75.81	1.05	156.43	35.3	0.41	154.02	28.08	0.43	11.24	5.62	0.15	39.34	0	0.49	33.72	5.62	0.11	61.83	0	0.2	29.35	46.88	0.37	32.02	40.02	0.4	30.49	53.75	0.1	22.87	57.56	0.09
SPNCRNA.214	SPNCRNA.214	3084610	3086022	1.413	-	1	0	115.74	25.06	1.28	168.82	28.01	1.83	726.14	45.71	1.48	742.36	42.02	1.57	NA	NA	NA	NA	NA	NA	NA	NA	NA	NA	NA	NA	0.73	0.73	0.01	0.73	2.92	0.01	2.19	2.19	0.01	0	4.38	NA
SPNCRNA.884	SPNCRNA.884	3084619	3086087	1.469	-	1	0	110.18	23.86	1.22	160.71	26.67	1.75	691.26	43.51	1.42	706.7	40	1.51	NA	NA	NA	NA	NA	NA	NA	NA	NA	NA	NA	NA	0.7	0.7	0.01	0.7	2.81	0.01	2.11	2.11	0.01	0	4.21	NA
SPATRNALYS.05	SPATRNALYS.05	3086310	3086392	0.083	+	1	8	1044.69	0	9.52	1464.08	0	13.09	3149.31	0	5.01	2066.49	7.63	3.67	NA	NA	NA	NA	NA	NA	NA	NA	NA	NA	NA	NA	0	0	NA	0	0	NA	0	16.06	NA	8.03	8.03	0.04
SPNCRNA.215	SPNCRNA.215	3086472	3086930	0.459	+	1	0	0	0	NA	6.05	0	0.09	4.03	2.02	0.02	0	4.03	NA	NA	NA	NA	NA	NA	NA	NA	NA	NA	NA	NA	NA	2.12	4.23	0.03	6.35	2.12	0.09	2.12	2.12	0.01	2.12	0	0.01
SPAC16A10.04	rho4	3087038	3088044	0.612	+	1	0	225.13	274.75	2.35	340.11	317.11	3.46	533.77	336.48	1.14	470.83	307.43	1.08	35.67	43.9	0.44	49.38	43.9	0.6	93.28	27.43	0.27	109.74	30.18	0.32	0	2.95	NA	3.93	3.93	0.06	0	1.97	NA	0	4.92	NA
SPAC16A10.05c	dad1	3089053	3089325	0.273	-	1	0	7.63	72.5	0.11	49.6	53.42	0.6	34.34	114.47	0.12	49.6	114.47	0.17	NA	NA	NA	NA	NA	NA	NA	NA	NA	NA	NA	NA	9.08	6.05	0.13	3.03	0	0.05	3.03	3.03	0.02	6.05	6.05	0.03
SPAC16A10.06c	nse2	3089583	3090697	0.753	-	1	0	71.42	121.64	0.82	78.12	106.02	0.91	184.14	408.45	0.47	160.7	446.39	0.44	9.88	19.75	0.14	23.04	3.29	0.3	59.25	111.92	0.18	59.25	72.42	0.19	3.52	0.88	0.05	1.76	4.4	0.03	5.28	10.55	0.02	5.28	7.03	0.03
SPAC16A10.07c	taz1	3091237	3093228	1.992	-	1	0	209.17	224.23	2.19	232.6	203.59	2.45	297.3	204.71	0.7	286.7	201.36	0.72	NA	NA	NA	NA	NA	NA	NA	NA	NA	NA	NA	NA	5.12	5.12	0.07	1.54	2.05	0.03	2.05	9.22	0.01	5.63	8.2	0.03
SPNCRNA.885	SPNCRNA.885	3093372	3095062	1.691	+	1	0	9.56	18.52	0.13	15.53	16.73	0.21	16.13	20.31	0.06	10.75	18.52	0.05	NA	NA	NA	NA	NA	NA	NA	NA	NA	NA	NA	NA	26.82	44.5	0.34	35.36	32.92	0.44	79.26	107.91	0.23	87.79	131.08	0.27
SPAC16A10.08c	mug74	3093973	3094885	0.858	-	1	0	49.62	80.78	0.59	61.16	64.62	0.73	141.94	170.79	0.38	148.86	214.64	0.42	38.99	38.99	0.47	0	0	NA	0	97.47	NA	19.49	77.97	0.08	5.22	11.47	0.08	8.35	7.3	0.12	6.26	6.26	0.03	7.3	13.56	0.03
SPAC589.02c	med13	3095075	3098883	3.678	-	1	0	71.65	46.16	0.83	72.5	40.22	0.85	134.53	25.21	0.36	138.21	18.13	0.39	7.72	7.72	0.11	7.72	15.43	0.11	0	0	NA	15.43	0	0.06	1.08	1.35	0.02	0.27	1.35	0.01	1.89	0.27	0.01	2.17	0.54	0.01
SPNCRNA.886	SPNCRNA.886	3098723	3099907	1.185	+	1	0	8.7	7.83	0.12	14.79	6.09	0.2	19.14	20.01	0.07	12.18	13.05	0.05	NA	NA	NA	NA	NA	NA	NA	NA	NA	NA	NA	NA	71.02	89.4	0.82	58.49	84.39	0.7	42.61	55.98	0.14	44.28	67.68	0.15
SPAC589.03c	SPAC589.03c	3099261	3099830	0.507	-	1	0	143.45	190.07	1.55	130.89	181.1	1.45	96.83	98.62	0.27	102.21	121.93	0.3	68.38	34.19	0.79	17.09	34.19	0.23	51.28	17.09	0.16	0	0	NA	15.48	13.76	0.2	27.52	10.32	0.35	17.2	29.24	0.07	12.04	17.2	0.05
SPAC589.04	SPAC589.04	3100107	3101001	0.816	+	1	0	199	302.44	2.1	210.24	275.45	2.23	317.05	230.48	0.74	286.7	236.1	0.72	0	0	NA	0	0	NA	0	0	NA	21.29	0	0.08	0	1.07	NA	1.07	3.22	0.02	2.15	3.22	0.01	1.07	2.15	0.01
SPAC589.05c	SPAC589.05c	3101297	3102516	1.041	-	1	0	192.12	202.42	2.03	209.28	193.84	2.23	301.05	385.96	0.71	325.92	445.14	0.8	59.4	53.46	0.7	89.09	83.16	1.02	166.31	160.37	0.43	136.61	219.77	0.39	1.74	4.36	0.03	6.1	3.49	0.09	6.1	6.98	0.03	4.36	6.1	0.02
SPAC589.06c	SPAC589.06c	3102969	3103719	0.609	-	1	0	1447.04	1593.65	12.81	1686.02	1624.44	14.89	1469.04	2194.76	2.66	1426.52	2017.36	2.7	74.07	55.56	0.85	83.33	55.56	0.96	37.04	74.07	0.12	55.56	92.59	0.18	0	0	NA	0	0	NA	0	3.92	NA	1.31	0	0.01
SPAC589.07c	atg18	3104343	3105908	1.122	-	1	0	53.77	47.14	0.63	41.25	45.67	0.51	151.74	99.44	0.4	178.99	94.28	0.48	32.81	23.43	0.4	21.09	18.75	0.28	79.67	30.46	0.23	79.67	28.12	0.25	1.29	2.58	0.02	3.23	2.58	0.05	0	0	NA	0	0.65	NA
SPNCRNA.560	SPNCRNA.560	3104356	3105524	1.169	+	1	0	1.76	3.53	0.03	4.41	3.53	0.07	0	0	NA	0	0.88	NA	NA	NA	NA	NA	NA	NA	NA	NA	NA	NA	NA	NA	35.37	34.55	0.43	37.01	32.08	0.46	122.56	86.37	0.33	152.99	74.85	0.43
SPAC589.08c	dam1	3106374	3106841	0.468	-	1	0	55.92	67.9	0.66	49.92	43.93	0.6	59.91	45.93	0.18	51.92	51.92	0.17	NA	NA	NA	NA	NA	NA	NA	NA	NA	NA	NA	NA	55.83	80.85	0.66	44.28	32.73	0.54	30.8	11.55	0.11	34.65	1.93	0.12
SPAC589.09	SPAC589.09	3106840	3108006	1.167	+	1	0	299.02	363.29	3.04	323.12	308.84	3.31	295.45	144.6	0.7	301.7	125.86	0.75	NA	NA	NA	NA	NA	NA	NA	NA	NA	NA	NA	NA	4.12	4.12	0.06	0	0.82	NA	1.65	0	0.01	0	2.47	NA
SPAC589.10c	SPAC589.10c	3108428	3108880	0.453	-	1	8	10328	10324	77.03	12076.2	12017.1	89.46	4375.59	9502.13	6.6	3805.98	10288.5	6.08	NA	NA	NA	NA	NA	NA	NA	NA	NA	NA	NA	NA	0	0	NA	0	0	NA	0	0	NA	0	0	NA
SPAC589.11	mug82	3109174	3110015	0.549	+	1	0	8.67	12.14	0.12	24.29	12.14	0.31	43.37	91.94	0.14	50.31	93.68	0.17	0	9.97	NA	0	4.99	NA	49.85	39.88	0.16	39.88	24.93	0.14	0	3.43	NA	0	2.28	NA	3.43	4.57	0.02	2.28	4.57	0.01
SPAC589.12	SPAC589.12	3110201	3113300	2.916	+	1	0	530.29	415.13	5.13	571.44	352.32	5.56	655.91	390.59	1.36	576.49	353.04	1.28	14.73	22.09	0.19	22.09	36.82	0.29	147.3	36.82	0.39	95.74	7.36	0.29	0	0.98	NA	0.65	0.98	0.01	4.56	5.54	0.02	4.24	3.91	0.02
[truncated: 5,465 more rows]

## Sheet: Table_S3
## nCounter copies per cell measurement data and calibration tables
[truncated: 54 more rows]

[truncated: 15 more sheets: Table_S4, Table_S5, Table_S6, Table_S7, Table_S8, Table_S9, Table_S10, Table_S11, Table_S12, Table_S13, Table_S14, Table_15, Table_16, Table_S17, Table_S18]
